# Supplementary material for: Combination of single-cell and bulk RNA-seq reveals changes in the immune landscape in osteomyelitis
Source: Front Immunol. 2026 Feb 27;17:1746323. doi: 10.3389/fimmu.2026.1746323 (PMC12982112; doi:10.3389/fimmu.2026.1746323)
Supplement: Supplementary file 3 [file Table1.xlsx]

## Sheet: Cluster_genes
Cluster 1	Cluster 2	Cluster 3	Cluster 4	Cluster 5	Cluster 6
Bag2	Stat1	Jph1	Pi15	Tcf24	St18
Aff3	Ptprn	Pkhd1	Il17f	Ppp1r42	Cpa6
Lonrf2	Slc16a14	Tmem182	Nrp2	Arhgef4	Sulf1
Chst10	Ugt1a1	Plcd4	Nyap2	Ankrd23	Il17a
Abcb6	Gpr39	Prkag3	Col4a4	Zdbf2	Creg2
Tmem163	Pm20d1	En1	Col6a3	Des	1500015O10Rik
Map3k19	Lad1	Lrrn2	Twist2	Chrnd	Gulp1
Thsd7b	Pkp1	Tnni1	Gpc1	Chrng	Col3a1
AA986860	Tnfsf4	Tnnt2	Tnfrsf11a	Slco4c1	Col5a2
Dyrk3	Ildr2	Atp1a2	Serpinb8	Chil1	Dnah7b
Lax1	Lmx1a	Neb	Il10	Myog	Myo1b
Cacna1e	Adamts4	Itgb6	Lhx9	Fcnb	Spats2l
Ralgps2	Ifi204	Scn7a	Sec16b	Aif1l	Aox1
Mgst3	Tlr5	Klhl41	Tnn	Hc	Adam23
Fcrla	Itih2	Smtnl1	Fcrlb	Chrna1	Map2
Slamf6	Pfkfb3	Rapsn	Slamf8	L3mbtl1	Chpf
Fcrl6	Il15ra	Pacsin3	Ifi205	Mgst2	Inha
Spta1	Gpr158	Bdnf	Tgfb2	Fmo5	Slc4a3
Lefty1	Ntng2	Pla2g4e	Atf3	Kcnc4	Epha4
Slc30a10	Gsn	Napb	Cubn	Mfsd2a	Scg2
Cr2	Tnfaip6	Pkia	Etl4	Nt5c1a	Htr2b
Ubac1	Ly75	Trim55	Il1f9	Oscp1	Sned1
Gfi1b	Erich2	Usp13	Col5a1	Serinc2	Rnf152
Lamc3	Ccdc141	Casq2	Ralgds	Ifnlr1	Dsel
Cobll1	Chst1	Sypl2	Ier5l	Car6	Gli2
Gad1	Ryr3	Myoz2	Ptges	Oas1g	Fmod
Slc43a1	Spint1	Pitx2	Traf1	Prrt4	Lmod1
Prg3	AA467197	Ttll7	Lhx6	Dnah6	Shisa4
Rag2	Kcnip3	Nexn	Galnt5	Iqsec3	Phlda3
Rag1	Mall	Cntfr	Acvr1	Scnn1a	B3galt2
Ltk	Pdyn	Brinp1	Grb14	Tmem150b	Rgs1
Adam33	Tgm3	Kcnq4	Scn3a	Myh14	Brinp3
Acss1	Prokr2	Fndc5	Scn1a	Myod1	Colgalt2
Trib3	Trp53inp2	Sync	Cybrd1	Itgam	Lamc2
Cdk5rap1	Samhd1	Extl1	Sestd1	Dusp26	BC034090
Fam210b	Slc32a1	Myom3	Zfp385b	Tex15	Tdrd5
Car2	Slc12a5	Tcea3	Frzb	Scrg1	Pappa2
Fhdc1	Bcas1	Tmem52	Aplnr	Hsd17b2	Dnm3
Fcrl1	Zbp1	Dpp6	Agbl2	Adpgk	Prrx1
Fcrl5	Col20a1	Dok7	Creb3l1	Acpp	Dpt
Pklr	Mgarp	Yipf7	Tspan18	Camp	Gpr161
Hmgcs2	Kcnab1	Acacb	Prr5l	Lrrc2	Rgs5
Phgdh	Insrr	Tmem233	Rcn1	Ltf	Ddr2
Cd2	Slc27a3	Hspb8	Ano3	Trim71	Grem2
Gstm5	S100a3	Nos1	Rhov	Scn5a	Kif26b
Aknad1	Gja5	Medag	Tyro3	Ttc21a	Enah
Lrrc39	Zfp697	Lmod2	Map1a	Nmrk2	Lyplal1
Tmem56	Cd101	Atp6v0e2	Il1b	Slc17a8	Prox1
Ugt8a	Bmpr1b	Crhr2	Slc4a11	Myf5	Vash2
Lef1	Gbp5	Smyd1	Rem1	Il22	Sertad4
Slc39a8	Gbp7	Reep1	Ggt7	Itga7	Ccdc3
Bank1	Gbp3	Lmod3	Procr	Gm11992	Skida1
Mcoln3	Gbp2b	Chl1	Slc2a10	Myh3	Prrx2
Asb17	Gbp2	Cav3	Snai1	Unc45b	Ncs1
Gm11837	Ifi44	Gnb3	Dok5	Cacng1	Dnm1
Bach2	St6galnac5	Tead4	Sycp2	Card14	Ak1
Cd72	Slc31a2	Cacng6	Il21	Gpr141	Angptl2
Pax5	Raver2	Rtn2	Slc7a11	Fgfr4	Lmx1b
Tmod1	Ptch2	Ano5	Tm4sf1	Fbp1	Kif5c
Alad	Fhad1	Snrpn	Crabp2	Klhl38	Nr4a2
Orc1	Chd5	Synm	Bcan	Acvrl1	Pla2r1
Bend5	Steap1	Alpk3	Efna3	Krt86	Nostrin
Pdzk1ip1	Il6	Art5	Ctsk	Baiap3	Pde11a
Cyp4b1	Lgi2	Art1	Ecm1	Nme5	Fkbp7
Urod	Cxcl5	Trim72	Mab21l3	Cst6	Fam171b
Slc6a9	Cxcl10	Tmem255b	Ppm1j	Prune2	Lrrc55
Artn	Gbp4	Tmem38a	Rhoc	Il33	Mdk
Ermap	Gbp10	Nol3	Cttnbp2nl	Ankrd22	Fibin
Cited4	Gbp6	Adamts8	Slc16a4	Elovl3	Fmn1
Pabpc4	Gbp11	Scn4b	Slc6a17	Slamf1	Gpr176
Rhd	Mfsd7a	Fxyd6	Col11a1	Capn3	Duoxa1
Smim1	Oas2	Cilp	Snx7	Adh1	Fbn1
Mmel1	Rph3a	Klhl31	Tram1l1	Ptger3	Fgf7
Samd11	Elfn1	Filip1	Dkk2	Musk	Cpxm1
Abcb4	Baiap2l1	Ky	Npnt	Cyp4x1	Bfsp1
Reln	Wasf3	Myl3	Bdh2	Mpl	D630003M21Rik
Jakmip1	Cav1	Ppp1r14c	Slc9b2	Lin28a	Lpin3
Gm1043	Fam71f2	Txlnb	Slc9b1	Cnksr1	Emilin3
Afp	Fam71f1	9330159F19Rik	Col24a1	Pax7	Jph2
Slc26a1	Ptn	Ddo	Car8	Hspb7	Kcns1
Fam222a	Parp12	Vgll2	Slc26a7	Pf4	Matn4
Sdsl	Atoh8	Jsrp1	Gpr63	Stag3	Zfp334
Iqcd	Sema4f	Mybpc1	Fhl5	Flnc	Ocstamp
Dtx1	Cd207	Lyz1	Rusc2	Vwf	Kcnb1
Bcl7a	Asprv1	Cobl	Col15a1	Fgf23	Pmepa1
Ccl24	Aldh1l1	Ccdc85a	Nr4a3	Clec1b	Lama5
Tfr2	Lrrn1	Gfpt2	Tmeff1	Tnnt1	Tcfl5
Card11	Slc6a12	Kcnj12	Grin3a	Thrsp	Zfhx4
Asns	Gprc5a	Slc47a1	Palm2	Ucp3	Stmn2
Tspan33	Nlrp12	Myh2	Bspry	Mrvi1	Fabp5
Bpgm	Peg3	Myh1	Zfp618	Tacc2	Cyp7b1
Kel	Zfp541	Myh8	Col27a1	Nwd1	Tmem212
Gimap7	Pnmal2	Coro6	Tnc	Robo3	Mecom
Gimap1	Gipr	Vtn	Jun	Scn3b	Fgf2
Aqp1	Ppm1n	Ccl11	Kank4	Cdhr4	Fat4
Snca	Bcam	Tmem100	Echdc2	Arpp21	Pcdh18
Cd8b1	Cyp2s1	Sgca	Gpx7	Slc35d3	Postn
Mthfd2	Mamstr	Cacnb1	Gja4	Popdc3	Smad9
Add2	Pgpep1l	Tcap	Gjb5	Myf6	Dclk1
Mcm2	Pde8a	Actn2	Nkain1	Gp1ba	Mab21l1
Cntn3	Adamtsl3	Mylk4	Ptafr	1700020L24Rik	Wwtr1
Il5ra	Ascl3	Tubb2b	Smpdl3b	Mapt	Pfn2
Slc6a1	Tead1	Hspb3	Grhl3	Mycn	Igsf10
Cecr2	Zkscan2	Fam107a	Ephb2	Serpina3m	Veph1
Cd163	Il27	Synpo2l	Hspg2	Serpina3n	Glrb
Fkbp4	Tnfsf13b	Asb14	Arhgef19	Serpinb1a	Sfrp2
Hebp1	Proz	Lrtm1	Fblim1	Adtrp	Kirrel
Eps8l1	Ddx60	Tnnc1	Tnfrsf1b	Cap2	Thbs3
Il11	Crlf1	3425401B19Rik	Tnfrsf9	Elovl7	Kcnn3
Hif3a	Rasd2	Sgcg	Gpr153	Mss51	S100a4
Zfp296	Ptger1	Osmr	Vwa1	Dusp13	Rorc
Cd79a	Lpcat2	Egflam	Steap2	Mustn1	Sema6c
Blvrb	Nlrc5	Fbxo32	Gsap	Ltb4r2	Mtmr11
Atp4a	Pkd1l2	Eppk1	Nos3	Atp8a2	Lix1l
Ffar1	Foxf1	Mb	Cgref1	Klf5	Tbx15
Cd22	Tubb3	Zfp641	Fosl2	Sec14l5	Ptgfrn
Ccne1	Piwil4	Aqp2	Fgfr3	Pnpla1	Syt6
Spib	Bmper	Ppp1r1a	Htra3	Vwa7	Olfml3
Atf5	Fez1	Rbfox1	Crmp1	Plin4	Wnt2b
Dkkl1	Crtam	Tbx1	Sod3	Tmc1	Gstm2
Saa1	Scn2b	Hrasls	Fam114a1	Ankrd1	Palmd
Saa2	Ncam1	Ptx4	Ereg	Ankrd2	Cnn3
Tarsl2	Tex12	Hspa1l	Fras1	Slc18a2	Arsj
Isg20	AI593442	Lrrc30	Antxr2		Ddit4l
Aqp11	Crabp1	Clip4	Ibsp		Adh7
Slco2b1	Tmem202	Sh3rf2	Gbp9		Ddah1
Stard10	Gramd2	Ablim3	Sgsm1		Cdh17
Nrip3	Iqch	St8sia5	Cmklr1		Mmp16
Sox6	Gnat1	Gpha2	Tmem119		Atp6v0d2
Sbk1	Plekhg1	Pgm5	Msi1		Faxc
Cd19	Tpd52l1	Tenm1	Ccdc60		Sit1
Zg16	Spock2	Fhl1	Caln1		Tal2
Uros	Trpm2	Atp2b3	Auts2		Zfp462
Ptdss2	Gamt	Dmd	Rasa4		Lpar1
Fcer2a	Dram1	Eda2r	Pdgfa		Tnfsf15
Atp7b	Phlda1	Cldn2	Fscn1		Nfib
Ank1	Lyz2	Smpx	Dync1i1		Frem1
Clcn3	Ifng	Xirp2	Cav2		Bnc2
Sh2d4a	Kcnmb1	Ttn	Cttnbp2		Adamtsl1
Pde4c	Il12b	Mylk2	Wnt16		Cdkn2a
Fam129c	Olfr56	Tnnc2	Hilpda		Cdkn2b
Clgn	Irf1	Eef1a2	Mest		Pik3r3
Rad23a	Irgm2	Tmod4	Akr1b8		B4galt2
Klf1	Fam57a	Prkaa2	Snx10		Rhbdl2
Prdx2	Nos2	Trim54	Creb5		Col8a2
Mylk3	Slfn5	Sel1l3	Fkbp14		C77080
Slc12a3	Lhx1	Slc10a6	Tnip3		Col16a1
Slc7a5	Tbx4	Myo18b	Tacr1		Fabp3
Spire2	Tex14	Phkg1	Loxl3		Tmem200b
Rab4a	Rgs9	Pdk4	Wdr54		Oprd1
Abcb10	Cd300lf	Ppp1r3a	Mitf		Asap3
Agt	Nampt	Ckm	Slc6a11		Alpl
Icam4	Prps1l1	Ryr1	Zfp9		Nbl1
S1pr5	Egln3	Cox7a1	C3ar1		Mfap2
Ap1m2	Trim9	Hspb6	Clec4d		Pdpn
Epor	Ttc9	Kcna7	Clec4e		Spsb1
Ddx25	Jdp2	Kcnj11	Clec7a		Errfi1
Abcg4	Ppp4r4	Csrp3	Bcat1		Megf6
Hmbs	Gsc	Atp2a1	Arntl2		Mmp23
Cxcr5	Dio3	Cox6a2	Brsk1		Mxra8
Nxpe2	Chrm3	Tnni2	Mypop		Fzd1
Pou2af1	Sugct	Tnnt3	Fbxo17		Cdk14
Rab39	Aoah	Adprhl1	Spred3		Abcb1a
Snx22	Edn1	Myom2	Kctd15		Sema3c
Mns1	Wnk2	Acta1	Shank1		Lrrc17
Hcrtr2	Ankdd1b	Trdn	Rcn3		Asic3
Paqr9	Enc1	Mypn	Trpm4		Smarcd3
Hyal3	Ccno	Pgam2	Ntn5		Actr3b
Ifrd2	Plau	Obscn	Grin2d		Mapre3
Mst1	Erc2	Chrnb1	Abcc6		Fndc4
Slc25a38	Ogdhl	Smtnl2	Ptpn5		Evc
Slc6a20a	Peli2	Myl4	Nell1		Evc2
Ccr3	Cbln3	Scn4a	Gabra5		Msx1
Scml4	Phf11d	Ppp1r27	Gabrb3		Slit2
Chst3	Arl11	Myadml2	Pcsk6		Shisa3
Pbld1	Trhr	Rbm24	Hapln3		Corin
Ggt1	Has2	Ckmt2	Anpep		Lnx1
Gm867	Spatc1	Ndrg2	Sytl2		Pdgfra
Vpreb3	Csf2rb2	Fitm1	Tsku		Igfbp7
Reep6	Card10	Pfkm	Serpinh1		Areg
Cpm	Panx2	Fbxo40	Olfr78		Prdm8
Ddit3	Slc38a4	Rpl3l	Apbb1		Tmem150c
Shmt2	Rnd1	Apobec2	Syt9		Sparcl1
Tac2	Faim2	Myom1	Mical2		Pkd2
Suox	Grin2a	Myot	Gsg1l		Mn1
Mtfp1	Socs1	Ctxn3	Bnip3		Asphd2
Sec14l2	Rtp4	Alpk2	Dpysl4		Srrm4
Nipsnap1	Parp14	Lbx1	Ifitm5		Tbx3
Nefh	Tagap	Rbm20	Syt8		Ift81
Pkd1l1	Gpr31b	Nrap	Igf2		Serpine1
Bcl11a	Has1	Klhl34	F7		Pcolce
Chac2	Fpr2	Mstn	Plat		Gper1
Il9r	Hs3st6	Myl1	Chrna6		Sdk1
Hba-a2	Slc26a8	Sphkap	Dusp4		Stard13
Ebf1	Ubd	Tmem37	Cyp4v3		Col1a2
Trim7	Ankrd66	Cacna1s	Fam149a		Dlx6
Hist3h2ba	Trem1	Angptl1	Ankrd37		Ptprz1
Hist3h2bb-ps	Stap2	Casq1	Hapln4		Ccdc136
Grap	Lrrtm2	Esrrg	Il12rb1		Klf14
Cenpv	Sncaip	Mlf1	Palm3		Fam180a
Rangrf	Arhgef37	Car14	Nod2		Clec2l
Alox15	Tubb6	Ampd1	Mmp15		Epha1
Traf4	Dcc	Gpr88	Slc9a5		Gpnmb
Dhrs11	Hsbp1l1	Limch1	Plekhg4		Prr15
Epx	Fosl1	Tmprss11d	Smpd3		Scrn1
Tom1l1	Batf2	Cxcl13	Ldhd		Fkbp9
Ikzf3	Prdx5	Myl2	Adamts18		Ndnf
Zpbp2	Rorb	Clcn1	Kcnk1		Il23r
Cdc6	Tmem252	Klf15	Gucy1a2		Rtkn
Nags	Ch25h	Kcnc1	Mmp13		Actg2
Slc4a1	Ifit2	Agbl1	Col5a3		Cyp26b1
Gh	Ifit3	Fsd2	Ccdc159		Rab11fip5
Cd79b	Ifit1	Me3	Tbx20		Anxa4
6030468B19Rik	Plekhs1	Chrna10	Panx3		Antxr1
Fn3krp	Timp1	Lyve1	Mcam		Fbln2
Fn3k	Apln	Mylpf	Mpzl2		Gxylt2
Mboat2	Hs6st2	Mef2b	Mpzl3		Pdzrn3
Slc25a21	Gabra3	Dock3	Plet1		Ssu2
Mthfd1	Pcdh19	Hhatl	Dixdc1		Rasgef1a
Sptb	Drp2	Derl3	Cspg4		Cacna1c
Plek2	Nrk	Adamtsl5	Cd276		Wnt5b
Otub2	Capn6	Myh4	Igdcc4		Mfap5
Serpina3c	Map3k15	Dhrs7c	Rasl12		Clec4n
Hsp90aa1	Spry3	Eno3	Fam81a		Eno2
Ryr2		Tc2n	Cgnl1		Kcna5
Edaradd		Lrrc14b	Htr1b		Tspan11
Hist1h2bl		Myoz1	Me1		Klrb1b
Hist1h4j		Ldb3	Prss35		Emp1
Hist1h2ak		Nuggc	Nt5e		Sspn
Hist1h2an		Cldn10	Sema3b		Tmtc1
Hist1h2bp		Rxfp3	Mst1r		Cacng7
Hist1h4i		Abra	Pth1r		Oscar
Hist1h2bj		Lynx1	Prss46		Ssc5d
Hist1h1d		Pvalb	Susd5		Zfp580
Hist1h3e		Adamts20	Osbpl10		Dact3
Hist1h3d		Gpd1	Plcd1		Gng8
Hist1h2ac		Srl	Samd5		Numbl
Hist1h1t		Cacna1h	Adgb		Ltbp4
Hist1h4c		Epcam	Nhsl1		Eid2
Hist1h1c		Aqp4	Hebp2		Clip3
Hist1h2ab		Dsg1b	Arg1		Aplp1
Hist1h4b		Dtna	Themis		Fxyd1
Hist1h4a		Mzb1	Wasf1		Scn1b
Hist1h3a		Pygm	Sobp		Chst8
Irf4		Ppp1r3c	Gm17455		Tshz3
Slc28a3		Asb12	Unc5b		Plekhf1
Fam169a		Tsc22d3	H2afy2		Iglon5
Fhit			Zfp365		Gm2511
Rec8			Fam13c		Clec11a
Blk			Col6a2		Tead2
Phyhip			Col18a1		Ndn
Dmtn			Cstb		Chrna7
Cmbl			Efna2		Adamts17
Pkhd1l1			Gadd45b		Rgma
Them6			Aldh1l2		Cpeb1
Ly6d			Ikbip		Arnt2
Recql4			Tmtc2		Nox4
Apol8			Csrp2		Prss23
Tmprss6			Gli1		Wnt11
Cbx7			Ndufa4l2		Map6
Cacna1i			Il23a		P4ha3
Tnfrsf13c			Kremen1		Olfr558
Ttll12			Upp1		Dchs1
Cela1			Sh3pxd2b		Tub
Soat2			Zfp454		Scube2
Snn			P4ha2		Dkk3
Sdf2l1			Myocd		Parva
Txnrd2			Tmem95		Spon1
Clcn2			Cxcl16		Insc
Rfc4			Zmynd15		Syt17
Tfrc			Tm4sf5		Gprc5b
Sidt1			Wscd1		Stx1b
Btla			Ccl12		Fgfr2
Cpox			Col1a1		Htra1
Ift140			Dlx3		Cpxm2
Nme4			Phospho1		Nkx1-2
Pglyrp2			Copz2		Adam12
H2-Oa			Fkbp10		Sprn
H2-DMb2			Aoc3		Mrgprf
H2-Ob			Etv4		Lrrc8e
Sapcd1			Cep112		Myo16
Trim10			Abca5		Sfrp1
Rhag			Sox9		Fgfr1
Capn11			Sdk2		Slc7a2
Ttbk1			Socs3		Pdgfrl
Tspo2			Sdc1		Fat1
Haao			Fam84a		Tenm3
Klhl14			Sox11		Palld
Slc23a1			Scin		Tll1
Sh3tc2			Gpr135		Npy1r
Fech			Six4		Csgalnact1
Lipg			Arg2		Cilp2
Cbln2			Slc8a3		Comp
Ptprcap			Fos		Podnl1
Slc22a12			Bdkrb2		Mmp2
Ms4a1			Bdkrb1		Slc6a2
Gna14			Ckb		Ndrg4
Aldh1a1			Akr1c18		B3gnt9
Minpp1			Gpr137b		Cdh13
Blnk			Gli3		Wfdc1
Scd1			Foxf2		Foxc2
Kcnip2			Prr7		Gria4
Gata1			Pitx1		Mmp12
Slc38a5			Rarb		Mmp10
Slc9a7			Nid2		Yap1
Srpk3			Zfp503		Arhgap42
Gpr174			Wnt5a		Fat3
Xkrx			Cacna1d		Kank2
Zcchc18			Arhgap22		Cnn1
Chrdl1			Mmp14		Jam3
Alas2			Ajuba		Igsf9b
Kcnq5			Slc22a17		Kirrel3
Stradb			Efs		Cdon
Tuba4a			Gzmd		Thy1
Gbx2			Phf11a		Phldb1
Serpinb10			Fam167a		Dscaml1
Acmsd			Loxl2		Tagln
Tmcc2			Lgi3		2310030G06Rik
Rgs18			Lacc1		Tnfaip8l3
Brinp2			Pcdh17		Loxl1
Syt14			Klf12		Neo1
Ypel4			Slitrk6		Uaca
Ube2l6			Uggt2		Itga11
Cd59b			Farp1		Car12
Oip5			Nalcn		Rora
Nusap1			Gdnf		Prtg
Slc24a5			Rai14		Pygo1
Rbm38			Cdh10		Wdr72
Tubb1			Cthrc1		Tmod2
P2ry1			Dcstamp		Mlip
Ccne2			Sybu		Cd109
Tal1			Tnfrsf11b		Col12a1
2610528J11Rik			Scrt1		Tpbg
Trim63			Slc39a4		Tbx18
Cd36			Apol6		Bcl2a1d
Crygn			Lgals1		Adamts7
Hspb1			Maff		Plod2
Fam220a			Kdelr3		Esyt3
Mkrn1			Nptxr		Dzip1l
Nt5c3			2025-09-03		Slc35g2
Mmrn1			Scube1		Ppp2r3a
Gp9			Wnt7b		Ryk
Prok2			Pdzrn4		Col6a6
Art4			Wnt10b		Pcbp4
Bicd1			Grasp		Slc38a3
Gp6			Sp7		Col7a1
Cyp2b10			Hoxc10		Stac
Klk1b27			Hoxc5		Grm1
Hbb-bt			Mefv		Epm2a
Itgad			Tvp23a		Plagl1
Nlrp6			Efcab1		Pde7b
Muc6			Serpind1		Moxd1
Clec4g			Camk2n2		Lama2
Asb5			Ostn		Frk
Tsnaxip1			Mb21d2		Lama4
Pkd1l3			Pla1a		Mettl24
Kcnj5			Igsf11		Prdm1
Pls1			Cd200		Slc35f1
Tfdp2			Tmem45a		Gja1
Xirp1			Dcbld2		Edar
Klhl40			Lipi		Sh3rf3
Gnaz			Tiam2		Col13a1
Cfd			Igf2r		Bicc1
4930404N11Rik			Cdkn1a		Col6a1
Tspan8			Glp1r		Shc2
Hbq1b			C2		Glt8d2
Sowaha			Zfp57		Ano4
Trim58			Pla2g7		Nr1h4
Myo15			Dlk2		Dcn
Tnk1			Efna5		Lum
Slc2a4			Ecscr		Nts
Alox12			Pcdh1		Rassf9
P2rx1			Mcc		Lin7a
Slc6a4			Cdo1		Ptprq
Slfn14			Lox		Nav3
Fam117a			Ccbe1		Msrb3
Itga2b			Lrfn4		Avpr1a
Gfap			Rin1		Lrig3
Ube2o			Efemp2		Olfr810
Mfsd2b			Best1		Osbp2
Fam110c			Slc15a3		Aebp1
Akap5			Mamdc2		Ramp3
Agtr1a			Fam189a2		Grb10
Mxd3			Cd274		Egfr
Slc6a3			Pdcd1lg2		Rhbdf1
F2rl2			Acta2		Fgf18
Dnah12			Fas		C1qtnf2
Slc25a37			Htr7		Sgcd
Xpo7			Myof		Zfp354c
Gp1bb			Rbp4		Zfp354a
Gp5			Hoga1		Col23a1
Muc13			Loxl4		Shroom1
Popdc2			Bmp15		Pdlim4
Gcsam			Zcchc12		Gpx3
BC016579			Sh2d1a		Wnt9a
Bricd5			Gpc3		Mfap4
Nhlrc4			Maged1		Pmp22
Fkbp5			Lpar4		Hs3st3a1
Cyp4f39			Tceal3		Arhgap44
Ly6g6f			Morc4		Ntn1
Treml1			Lrch2		Dnah2
Pkd2l2			Fgd1		Sat2
Reep2			Wnk3		P2rx5
Dnd1			Col9a1		Rab34
Slc14a1			Cd28		Car4
Cd226			Wnt6		Tbx2
Ms4a2			Ihh		Nxph3
Xk			Tmem198		Sp6
Pcyt1b			Fam124b		Ptges3l
Asb11			Ugt1a9		Meox1
Ccdc150			Arl4c		Mpp3
Slc39a12			Sh3bp4		Fam171a2
Ache			Ptgs2		Fzd2
Clstn3			Vsig8		Gjc1
Lim2			Lamb3		Mrc2
Dntt			G0s2		Fam20a
			Camk1g		Gprc5c
			Gata3		Grin2c
			Il2ra		Itgb4
			Il1rn		Timp2
			Adamtsl2		Efr3b
			Gbgt1		Cys1
			Ermn		Pxdn
			Myo3b		Lamb1
			Ehf		Twist1
			Il1a		Meox2
			Gfra4		Dgkb
			Bmp2		Prkd1
			Angpt4		Akap6
			Cox4i2		Pax9
			Foxs1		Dact1
			Col9a3		L3hypdh
			Hey1		Six1
			Mab21l2		Tmem30b
			Sh2d2a		Galnt16
			Ankrd34a		Tgfb3
			Itga10		Flrt2
			Cd160		Gpr68
			Csf1		Hhipl1
			F3		Eml1
			Lpar3		Tdrd9
			Plk3		Aspg
			Col9a2		Ahnak2
			Heyl		Jag2
			Gjb4		Itgb8
			Lck		Nrn1
			Tnfrsf8		Rnf182
			Tnfrsf4		Ecm2
			Kcnh2		Aspn
			Nsun7		Omd
			Cxcl2		Ogn
			Prkg2		Ror2
			Ephx4		Dbn1
			Wscd2		Gas1
			Trpv4		Adamts16
			Asb4		Edil3
			Npy		Gcnt4
			Il12rb2		Map1b
			Eva1a		Plk2
			Plekhg6		Fst
			Klrc1		Ube2e2
			Syt5		Kcnma1
			Lrfn3		Lrrc18
			Tulp2		Gprin2
			Aldh1a3		Bmpr1a
			Ankrd42		Fermt2
			Kcne3		Samd4
			Hs3st4		Klhl33
			Pkp3		Myh6
			Msr1		Nfatc4
			Slc18a1		Gzme
			Gdf15		C1qtnf9
			Hhip		Adra1a
			Mtss1l		Ebf2
			Clec3a		Stc1
			Slc37a2		Slc39a14
			Cd3d		Piwil2
			Chrnb4		Bmp1
			Stra6		Hr
			Lctl		Tnfsf11
			Plxnb1		Lmo7
			Ccrl2		Ednrb
			Ccr4		Itgbl1
			Eomes		Dab2
			Csrnp1		C1qtnf3
			Entpd3		Adamts12
			Ccr5		Sdc2
			Tnfaip3		Tspyl5
			Samd3		Matn2
			Rspo3		Nipal2
			Col10a1		Baalc
			Adamts14		Dpys
			Egr2		Rbfox2
			Creb3l3		C1qtnf6
			Nuak1		Mgat3
			Bpifc		Csdc2
			Slc6a15		Fbln1
			Osm		Kif21a
			Nlrp3		Cacnb3
			Inca1		Prph
			Pitpnm3		Spats2
			Slc13a5		Aqp5
			Rab11fip4		Hoxc11
			Ccl5		Hoxc8
			Ccl3		Glis2
			Ccl4		Vasn
			Skap1		AU021092
			Tbx21		Myh11
			Tubg2		Scarf2
			Metrnl		Ece2
			Matn3		Chrd
			Pgf		Ephb3
			Slc24a4		Lrrc15
			Chga		Tmem44
			Unc79		Gap43
			Spock1		Boc
			Ube2ql1		Ccdc80
			Hapln1		Phldb2
			Tmem171		Col8a1
			Nim1k		Epha3
			Lrrc3b		Vgll3
			Egr3		Robo1
			Ranbp3l		Jam2
			Basp1		Kcnj15
			Dnah5		Lca5l
			Il2rb		Dscam
			Cdc42ep1		Ccr6
			Baiap2l2		Acat3
			Enthd1		Smoc2
			Fam83f		Thbs2
			Slc2a13		Tpsb2
			Col2a1		Msln
			Nckap5l		Tead3
			Nlrc3		Ptk7
			Ciita		Trem2
			Mpv17l		Daam2
			Snai2		Arhgap28
			Bdh1		Tmem200c
			Gpr156		Pkdcc
			Maats1		Kcng3
			Tigit		Mkx
			Robo2		Fzd8
			Zfp13		Greb1l
			Sox8		Ankrd29
			Rgs11		Dsg2
			Tff1		Fhod3
			H2-Ab1		Lims2
			Cfb		Camk4
			Lta		Nrep
			H2-Q4		Pcdhb5
			H2-Q6		Pcdhga3
			H2-Q7		Pcdhgc3
			H2-Q10		Pcdhgc5
			Ier3		Dpysl3
			Lama1		Ppic
			Egr1		Megf10
			Cd14		Fbn2
			Ctsw		Arsi
			Rcor2		Camk2a
			Cd5		Slc6a7
			Cd6		Piezo2
			Sema4g		Atp8b1
			Dusp5		Myo5b
			Foxp3		Zbtb7c
			Cd40lg		Pard6g
			Efnb1		Syt12
			Mageh1		Cd248
					Lrrn4cl
					Tmem132a
					Ms4a7
					Ms4a4a
					Pcsk5
					Trpm6
					Vldlr
					Plce1
					Sorcs1
					Adra2a
					Hspa12a
					Magix
					Porcn
					Srpx
					Agtr2
					Smarca1
					Igsf1
					Frmd7
					Prrg3
					Bgn
					Slc6a8
					Pls3
					Tmem47
					Slc16a2
					Itm2a
					Tnmd
					Tspan6
					Srpx2
					Rnf128
					Col4a5
					Pak3
					Tro
					Gpr173
					Frmpd4
					Rims1
					Zap70
					Rftn2
					Satb2
					Ctla4
					Icos
					Fn1
					Ccl20
					Ngef
					Farp2
					Pdcd1
					Klhdc8a
					Lgr6
					Nmnat2
					Cd247
					Fam78b
					Ptpn14
					Olfml2a
					Cacnb4
					Upp2
					Csrnp3
					Rapgef4
					Chn1
					Serping1
					Alx4
					Pamr1
					Slc1a2
					Rasgrp1
					Frmd5
					Ebf4
					Ptgis
					Bmp7
					Chmp4c
					Naaladl2
					Pabpc4l
					Arhgef26
					Rarres1
					Bglap2
					Bglap
					Efna4
					Lingo4
					Cyp2u1
					Unc5c
					Ak5
					Tox
					Ankrd6
					Cnr1
					Aqp3
					Frmd3
					Lurap1l
					Dlgap3
					Trnp1
					Rap1gap
					Rnf207
					Sema3d
					Magi2
					Kcnk3
					Plb1
					Cpz
					Sorcs2
					Ccdc149
					Nipal1
					Dmp1
					Spp1
					Tmem132c
					Mmp17
					Fzd9
					Dlx5
					Kcp
					D630045J12Rik
					Gprin3
					Podxl2
					Il17re
					B4galnt3
					Klrg1
					Gpr162
					Rerg
					Rhpn2
					Dbp
					Apba2
					Nmb
					Itgax
					B4galnt4
					Ano1
					Tdrp
					Cpe
					Rln3
					Nkd1
					Irx6
					Ccl22
					Cdh3
					Pgbd5
					Mmp3
					Trim29
					Cd3g
					Cd3e
					Acsbg1
					Islr
					Coro2b
					Smad6
					Lipc
					Bcl2a1a
					Bcl2a1b
					Clstn2
					Ephb1
					Ccr8
					Cxcr6
					Xcr1
					Hey2
					Grin3b
					Apc2
					Lingo3
					Atcay
					Tle2
					Ppfia2
					Kcnmb4
					Igfbp3
					Stc2
					Adamts2
					Fstl4
					Csf2
					Slc36a2
					Sparc
					Kcnab3
					Scimp
					Itgae
					Serpinf1
					Chad
					Stac2
					Nr1d1
					Ccr7
					Sost
					Pycr1
					Notum
					Bcl11b
					Gng4
					Foxq1
					Nkd2
					Pcsk1
					Sv2c
					Adamts6
					Fam170b
					Gdf10
					Bmp4
					Tnfrsf19
					Ttc23l
					Cdh6
					Rims2
					Rspo2
					Enpp2
					Fam83a
					Col22a1
					Nr4a1
					Pkp2
					Fetub
					Hes1
					Cd96
					Trat1
					Dusp1
					Cryaa
					Col11a2
					H2-Aa
					H2-Eb1
					Mdfi
					Ptprs
					Bambi
					Abhd3
					Psd2
					Hbegf
					Pcdhac2
					Pcdhb13
					Cd74
					Siglec15
					Peli3
					Tmem151a
					Dagla
					Dkk1
					Kazald1
					Tmem255a
					Rab39b
					Zc3h12b
					Phex
					Slco5a1
					Msc
					Hmcn1
					Kcnk2
					Fign
					Synpo2
					Pla2g5
					Cacna2d1
					Spon2
					Mepe
					Cadps2
					Apoe
					Islr2
					Ackr4
					Hs3st5
					Wif1
					Gabrb2
					Aldh3a1
					Cldn7
					Acot12
					Cacna2d3
					Olfr111

## Sheet: C1_GO_enrich
	ID	Description	GeneRatio	BgRatio	RichFactor	FoldEnrichment	zScore	pvalue	p.adjust	qvalue	geneID	Count
GO:0006778	GO:0006778	porphyrin-containing compound metabolic process	15/343	45/28832	0.333333	28.0194	19.9032	2.48833e-18	8.31353e-15	6.86518e-15	Abcb6/Spta1/Alad/Urod/Slc6a9/Hebp1/Blvrb/Uros/Ank1/Abcb10/Hmbs/Sptb/Cpox/Fech/Alas2	15
GO:0006779	GO:0006779	porphyrin-containing compound biosynthetic process	13/343	31/28832	0.419355	35.2503	20.9353	1.29567e-17	1.44295e-14	1.19156e-14	Abcb6/Spta1/Alad/Urod/Slc6a9/Uros/Ank1/Abcb10/Hmbs/Sptb/Cpox/Fech/Alas2	13
GO:0033014	GO:0033014	tetrapyrrole biosynthetic process	13/343	31/28832	0.419355	35.2503	20.9353	1.29567e-17	1.44295e-14	1.19156e-14	Abcb6/Spta1/Alad/Urod/Slc6a9/Uros/Ank1/Abcb10/Hmbs/Sptb/Cpox/Fech/Alas2	13
GO:0033013	GO:0033013	tetrapyrrole metabolic process	15/343	55/28832	0.272727	22.925	17.8581	7.71291e-17	6.4422e-14	5.31988e-14	Abcb6/Spta1/Alad/Urod/Slc6a9/Hebp1/Blvrb/Uros/Ank1/Abcb10/Hmbs/Sptb/Cpox/Fech/Alas2	15
GO:0030218	GO:0030218	erythrocyte differentiation	22/343	170/28832	0.129412	10.8781	14.1737	1.19402e-16	7.79218e-14	6.43466e-14	Dyrk3/Gfi1b/Fam210b/Rhd/Bpgm/Sox6/Ank1/Klf1/Abcb10/Slc25a38/Hba-a2/Slc4a1/Dmtn/Trim10/Rhag/Tspo2/Fech/Gata1/Alas2/Ypel4/Tal1/Trim58	22
GO:0048821	GO:0048821	erythrocyte development	15/343	57/28832	0.263158	22.1206	17.5136	1.39937e-16	7.79218e-14	6.43466e-14	Fam210b/Rhd/Bpgm/Sox6/Ank1/Klf1/Abcb10/Hba-a2/Slc4a1/Dmtn/Rhag/Gata1/Alas2/Tal1/Trim58	15
GO:0034101	GO:0034101	erythrocyte homeostasis	22/343	184/28832	0.119565	10.0504	13.5136	6.55807e-16	3.13007e-13	2.58477e-13	Dyrk3/Gfi1b/Fam210b/Rhd/Bpgm/Sox6/Ank1/Klf1/Abcb10/Slc25a38/Hba-a2/Slc4a1/Dmtn/Trim10/Rhag/Tspo2/Fech/Gata1/Alas2/Ypel4/Tal1/Trim58	22
GO:0048872	GO:0048872	homeostasis of number of cells	31/343	436/28832	0.0711009	5.97662	11.4891	2.03524e-15	8.49966e-13	7.01889e-13	Dyrk3/Spta1/Gfi1b/Rag1/Fam210b/Rhd/Afp/Card11/Bpgm/Sox6/Ank1/Klf1/Prdx2/Abcb10/Slc25a38/Chst3/Hba-a2/Slc4a1/Mthfd1/Dmtn/Tnfrsf13c/Trim10/Rhag/Tspo2/Fech/Gata1/Gpr174/Alas2/Ypel4/Tal1/Trim58	31
GO:0002262	GO:0002262	myeloid cell homeostasis	23/343	233/28832	0.0987124	8.2976	12.2722	9.60795e-15	3.56669e-12	2.94532e-12	Dyrk3/Gfi1b/Fam210b/Rhd/Bpgm/Sox6/Ank1/Klf1/Abcb10/Slc25a38/Hba-a2/Slc4a1/Mthfd1/Dmtn/Trim10/Rhag/Tspo2/Fech/Gata1/Alas2/Ypel4/Tal1/Trim58	23
GO:0042168	GO:0042168	heme metabolic process	12/343	38/28832	0.315789	26.5447	17.2894	1.36074e-14	4.54622e-12	3.7542e-12	Abcb6/Alad/Urod/Slc6a9/Hebp1/Blvrb/Uros/Abcb10/Hmbs/Cpox/Fech/Alas2	12
GO:0061515	GO:0061515	myeloid cell development	16/343	107/28832	0.149533	12.5695	13.1557	1.84955e-13	5.61758e-11	4.63891e-11	Fam210b/Pabpc4/Rhd/Bpgm/Sox6/Ank1/Klf1/Abcb10/Hba-a2/Slc4a1/Dmtn/Rhag/Gata1/Alas2/Tal1/Trim58	16
GO:0042113	GO:0042113	B cell activation	25/343	326/28832	0.0766871	6.44619	10.851	2.14857e-13	5.98198e-11	4.93983e-11	Lax1/Cr2/Rag2/Rag1/Fcrl1/Lef1/Bank1/Card11/Gimap1/Cd79a/Cd22/Spib/Cd19/Cxcr5/Pou2af1/Bcl11a/Il9r/Ikzf3/Cd79b/6030468B19Rik/Tnfrsf13c/Tfrc/Btla/Ms4a1/Blnk	25
GO:0042440	GO:0042440	pigment metabolic process	13/343	71/28832	0.183099	15.391	13.3216	2.38109e-12	6.1194e-10	5.05331e-10	Abcb6/Alad/Urod/Slc6a9/Hebp1/Blvrb/Uros/Abcb10/Hmbs/Cpox/Fech/Alas2/Slc24a5	13
GO:0046501	GO:0046501	protoporphyrinogen IX metabolic process	7/343	11/28832	0.636364	53.4917	19.106	1.00508e-11	2.39855e-09	1.98069e-09	Alad/Urod/Uros/Hmbs/Cpox/Fech/Alas2	7
GO:0006783	GO:0006783	heme biosynthetic process	9/343	26/28832	0.346154	29.0971	15.727	1.12405e-11	2.50363e-09	2.06746e-09	Alad/Urod/Slc6a9/Uros/Abcb10/Hmbs/Cpox/Fech/Alas2	9
GO:0098739	GO:0098739	import across plasma membrane	18/343	212/28832	0.0849057	7.13703	9.84078	1.00653e-10	2.10175e-08	1.73559e-08	Cacna1e/Slc43a1/Slc39a8/Slc6a9/Slc6a1/Atp4a/Slc12a3/Slc7a5/Agt/Slc6a20a/Tspo2/Ms4a1/Slc38a5/Slc9a7/Cd36/Gfap/Agtr1a/Slc39a12	18
GO:0006784	GO:0006784	heme A biosynthetic process	6/343	10/28832	0.6	50.435	17.1558	5.47489e-10	1.0162e-07	8.39164e-08	Alad/Urod/Uros/Hmbs/Cpox/Fech	6
GO:0046160	GO:0046160	heme a metabolic process	6/343	10/28832	0.6	50.435	17.1558	5.47489e-10	1.0162e-07	8.39164e-08	Alad/Urod/Uros/Hmbs/Cpox/Fech	6
GO:0046148	GO:0046148	pigment biosynthetic process	10/343	53/28832	0.188679	15.8601	11.8812	6.17214e-10	1.08532e-07	8.96243e-08	Alad/Urod/Slc6a9/Uros/Abcb10/Hmbs/Cpox/Fech/Alas2/Slc24a5	10
GO:0030098	GO:0030098	lymphocyte differentiation	25/343	473/28832	0.0528541	4.44283	8.28397	6.57575e-10	1.09848e-07	9.07107e-08	Slamf6/Cr2/Rag2/Rag1/Lef1/Dtx1/Card11/Gimap1/Cd79a/Spib/Cd19/Prdx2/Pou2af1/Bcl11a/Il9r/Ikzf3/Cd79b/6030468B19Rik/Hsp90aa1/Irf4/Ly6d/Pglyrp2/H2-Oa/Ms4a1/Hspb1	25
GO:0030183	GO:0030183	B cell differentiation	15/343	163/28832	0.0920245	7.73543	9.46218	1.22167e-09	1.94363e-07	1.60502e-07	Cr2/Rag2/Rag1/Card11/Gimap1/Cd79a/Spib/Cd19/Pou2af1/Bcl11a/Il9r/Ikzf3/Cd79b/6030468B19Rik/Ms4a1	15
GO:0046394	GO:0046394	carboxylic acid biosynthetic process	20/343	331/28832	0.060423	5.07905	8.18995	3.72359e-09	5.59168e-07	4.61753e-07	Mgst3/Gad1/Prg3/Acss1/Trib3/Pklr/Phgdh/Asns/Uros/Agt/Ggt1/Shmt2/Alox15/Nags/Mthfd1/Haao/Lipg/Aldh1a1/Scd1/Acmsd	20
GO:0042100	GO:0042100	B cell proliferation	12/343	103/28832	0.116505	9.7932	9.80943	3.84941e-09	5.59168e-07	4.61753e-07	Cr2/Rag2/Lef1/Card11/Cd79a/Cd22/Cd19/Il9r/Ikzf3/Tnfrsf13c/Tfrc/Btla	12
GO:0016053	GO:0016053	organic acid biosynthetic process	20/343	335/28832	0.0597015	5.01841	8.11736	4.56798e-09	6.35901e-07	5.25118e-07	Mgst3/Gad1/Prg3/Acss1/Trib3/Pklr/Phgdh/Asns/Uros/Agt/Ggt1/Shmt2/Alox15/Nags/Mthfd1/Haao/Lipg/Aldh1a1/Scd1/Acmsd	20
GO:0046651	GO:0046651	lymphocyte proliferation	19/343	337/28832	0.0563798	4.73919	7.57612	2.7957e-08	3.73617e-06	3.08527e-06	Slamf6/Spta1/Cr2/Rag2/Lef1/Card11/Cd79a/Cd22/Cd19/Prdx2/Il9r/Ikzf3/Slc4a1/Tnfrsf13c/Tfrc/Btla/H2-DMb2/Cd59b/Itgad	19
GO:0032943	GO:0032943	mononuclear cell proliferation	19/343	344/28832	0.0552326	4.64276	7.4579	3.87372e-08	4.97773e-06	4.11053e-06	Slamf6/Spta1/Cr2/Rag2/Lef1/Card11/Cd79a/Cd22/Cd19/Prdx2/Il9r/Ikzf3/Slc4a1/Tnfrsf13c/Tfrc/Btla/H2-DMb2/Cd59b/Itgad	19
GO:0015711	GO:0015711	organic anion transport	22/343	477/28832	0.0461216	3.8769	6.95197	8.0373e-08	9.94542e-06	8.21278e-06	Slc43a1/Slc39a8/Slc6a9/Abcb4/Slc26a1/Snca/Slc6a1/Slco2b1/Stard10/Slc7a5/Agt/Slc25a38/Slc6a20a/Slc4a1/Slc25a21/Tspo2/Slc23a1/Slc22a12/Slc38a5/Cd36/Slc2a4/Gfap	22
GO:0000041	GO:0000041	transition metal ion transport	11/343	110/28832	0.1	8.40583	8.53888	8.59936e-08	1.02609e-05	8.47328e-06	Abcb6/Tmem163/Slc30a10/Slc39a8/Tfr2/Fkbp4/Atp7b/Ryr2/Tfrc/Slc25a37/Slc39a12	11
GO:0060586	GO:0060586	multicellular organismal-level iron ion homeostasis	7/343	35/28832	0.2	16.8117	10.2701	1.60221e-07	1.84585e-05	1.52428e-05	Rhd/Tfr2/Ank1/Tmprss6/Tfrc/Rhag/Fech	7
GO:0070661	GO:0070661	leukocyte proliferation	19/343	379/28832	0.0501319	4.214	6.91099	1.75809e-07	1.95793e-05	1.61683e-05	Slamf6/Spta1/Cr2/Rag2/Lef1/Card11/Cd79a/Cd22/Cd19/Prdx2/Il9r/Ikzf3/Slc4a1/Tnfrsf13c/Tfrc/Btla/H2-DMb2/Cd59b/Itgad	19
GO:0009636	GO:0009636	response to toxic substance	15/343	238/28832	0.0630252	5.29779	7.30524	1.98232e-07	2.13643e-05	1.76423e-05	Abcb6/Mgst3/Slc30a10/Gstm5/Slc39a8/Alad/Asns/Slc6a1/Prdx2/Epx/Txnrd2/Slc23a1/Fech/Aldh1a1/Cd36	15
GO:0007159	GO:0007159	leukocyte cell-cell adhesion	20/343	427/28832	0.0468384	3.93716	6.70937	2.47156e-07	2.58047e-05	2.13091e-05	Lax1/Spta1/Rag2/Rag1/Lef1/Slc39a8/Dtx1/Card11/Add2/Prdx2/Slc4a1/Hsp90aa1/Tnfrsf13c/Tfrc/Btla/H2-Oa/H2-DMb2/H2-Ob/Cd59b/Hspb1	20
GO:1905039	GO:1905039	carboxylic acid transmembrane transport	12/343	152/28832	0.0789474	6.63618	7.64461	3.04355e-07	3.08137e-05	2.54455e-05	Slc43a1/Slc6a9/Slc7a5/Agt/Slc25a38/Slc6a20a/Slc25a21/Tspo2/Slc23a1/Slc38a5/Cd36/Gfap	12
GO:0050853	GO:0050853	B cell receptor signaling pathway	8/343	56/28832	0.142857	12.0083	9.04771	3.19558e-07	3.14013e-05	2.59307e-05	Fcrl5/Cd79a/Cd22/Cd19/Cd79b/Blk/Ms4a1/Blnk	8
GO:0089718	GO:0089718	amino acid import across plasma membrane	8/343	57/28832	0.140351	11.7977	8.9536	3.6791e-07	3.51196e-05	2.90012e-05	Slc43a1/Slc6a9/Slc7a5/Agt/Slc6a20a/Tspo2/Slc38a5/Gfap	8
GO:1903825	GO:1903825	organic acid transmembrane transport	12/343	156/28832	0.0769231	6.46602	7.51126	4.03116e-07	3.74114e-05	3.08938e-05	Slc43a1/Slc6a9/Slc7a5/Agt/Slc25a38/Slc6a20a/Slc25a21/Tspo2/Slc23a1/Slc38a5/Cd36/Gfap	12
GO:0042541	GO:0042541	hemoglobin biosynthetic process	5/343	15/28832	0.333333	28.0194	11.4851	6.30218e-07	5.6907e-05	4.69929e-05	Slc6a9/Abcb10/Fech/Alas2/Slc25a37	5
GO:0046942	GO:0046942	carboxylic acid transport	18/343	378/28832	0.047619	4.00278	6.44816	7.82571e-07	6.88045e-05	5.68177e-05	Slc43a1/Slc6a9/Abcb4/Slc26a1/Snca/Slc6a1/Slco2b1/Stard10/Slc7a5/Agt/Slc25a38/Slc6a20a/Slc25a21/Tspo2/Slc23a1/Slc38a5/Cd36/Gfap	18
GO:0015849	GO:0015849	organic acid transport	18/343	381/28832	0.0472441	3.97126	6.40608	8.76543e-07	7.50905e-05	6.20086e-05	Slc43a1/Slc6a9/Abcb4/Slc26a1/Snca/Slc6a1/Slco2b1/Stard10/Slc7a5/Agt/Slc25a38/Slc6a20a/Slc25a21/Tspo2/Slc23a1/Slc38a5/Cd36/Gfap	18
GO:0003333	GO:0003333	amino acid transmembrane transport	10/343	112/28832	0.0892857	7.50521	7.56861	9.63514e-07	8.04775e-05	6.64571e-05	Slc43a1/Slc6a9/Slc6a1/Slc7a5/Agt/Slc25a38/Slc6a20a/Tspo2/Slc38a5/Gfap	10
GO:1903037	GO:1903037	regulation of leukocyte cell-cell adhesion	18/343	387/28832	0.0465116	3.90969	6.32321	1.09587e-06	8.93003e-05	7.37428e-05	Lax1/Spta1/Rag2/Rag1/Lef1/Dtx1/Card11/Prdx2/Slc4a1/Hsp90aa1/Tnfrsf13c/Tfrc/Btla/H2-Oa/H2-DMb2/H2-Ob/Cd59b/Hspb1	18
GO:0050863	GO:0050863	regulation of T cell activation	18/343	391/28832	0.0460358	3.86969	6.26887	1.2686e-06	0.000100914	8.33331e-05	Lax1/Spta1/Rag2/Rag1/Lef1/Dtx1/Card11/Prdx2/Slc4a1/Hsp90aa1/Tnfrsf13c/Tfrc/Btla/H2-Oa/H2-DMb2/H2-Ob/Cd59b/Hspb1	18
GO:0008652	GO:0008652	amino acid biosynthetic process	8/343	71/28832	0.112676	9.47136	7.84185	2.05004e-06	0.000159283	0.000131534	Gad1/Phgdh/Asns/Ggt1/Shmt2/Nags/Mthfd1/Aldh1a1	8
GO:0035725	GO:0035725	sodium ion transmembrane transport	12/343	185/28832	0.0648649	5.45243	6.66625	2.45914e-06	0.000186727	0.000154196	Mcoln3/Slc6a9/Slc6a1/Atp4a/Slc12a3/Slc6a20a/Rangrf/Slc28a3/Slc23a1/Slc38a5/Slc9a7/Slc24a5	12
GO:0098754	GO:0098754	detoxification	10/343	126/28832	0.0793651	6.67129	7.00034	2.83223e-06	0.000210277	0.000173644	Abcb6/Mgst3/Slc30a10/Gstm5/Slc39a8/Prdx2/Epx/Txnrd2/Aldh1a1/Cd36	10
GO:0006865	GO:0006865	amino acid transport	12/343	190/28832	0.0631579	5.30895	6.5386	3.24369e-06	0.000230578	0.000190408	Slc43a1/Slc6a9/Snca/Slc6a1/Slc7a5/Agt/Slc25a38/Slc6a20a/Tspo2/Slc38a5/Gfap/Xk	12
GO:0050851	GO:0050851	antigen receptor-mediated signaling pathway	12/343	190/28832	0.0631579	5.30895	6.5386	3.24369e-06	0.000230578	0.000190408	Lax1/Fcrl5/Ermap/Card11/Cd8b1/Cd79a/Cd22/Cd19/Cd79b/Blk/Ms4a1/Blnk	12
GO:1990748	GO:1990748	cellular detoxification	9/343	105/28832	0.0857143	7.205	6.98923	4.74018e-06	0.000329936	0.000272456	Abcb6/Mgst3/Gstm5/Slc39a8/Prdx2/Epx/Txnrd2/Aldh1a1/Cd36	9
GO:0020027	GO:0020027	hemoglobin metabolic process	5/343	22/28832	0.227273	19.1042	9.32087	5.16062e-06	0.00035187	0.000290569	Slc6a9/Abcb10/Fech/Alas2/Slc25a37	5
GO:0015695	GO:0015695	organic cation transport	10/343	138/28832	0.0724638	6.09118	6.57811	6.40919e-06	0.000428262	0.000353652	Slc43a1/Slc6a9/Snca/Slc7a5/Agt/Slc25a38/Slc6a20a/Rhag/Tspo2/Slc38a5	10
GO:0032271	GO:0032271	regulation of protein polymerization	12/343	206/28832	0.0582524	4.8966	6.15854	7.43196e-06	0.000486866	0.000402047	Spta1/Tmod1/Ccl24/Snca/Add2/Fkbp4/Alox15/Sptb/Hsp90aa1/Dmtn/Ttbk1/Slc39a12	12
GO:0002768	GO:0002768	immune response-regulating cell surface receptor signaling pathway	15/343	320/28832	0.046875	3.94023	5.80338	7.87828e-06	0.000506179	0.000417995	Lax1/Cr2/Fcrl5/Ermap/Card11/Cd8b1/Cd79a/Cd22/Cd19/Fcer2a/Cd79b/Blk/Btla/Ms4a1/Blnk	15
GO:0032633	GO:0032633	interleukin-4 production	6/343	42/28832	0.142857	12.0083	7.83364	9.91999e-06	0.000625334	0.000516391	Lef1/Zg16/Slc7a5/Ddit3/Epx/Irf4	6
GO:0051258	GO:0051258	protein polymerization	14/343	290/28832	0.0482759	4.05799	5.74289	1.13516e-05	0.000702327	0.000579971	Spta1/Fhdc1/Tmod1/Ccl24/Snca/Add2/Fkbp4/Spire2/Alox15/Sptb/Hsp90aa1/Dmtn/Ttbk1/Slc39a12	14
GO:1903706	GO:1903706	regulation of hemopoiesis	18/343	459/28832	0.0392157	3.2964	5.44177	1.16436e-05	0.000707295	0.000584074	Gfi1b/Rag2/Rag1/Fam210b/Car2/Lef1/Dtx1/Card11/Prdx2/Abcb10/Ikzf3/Hsp90aa1/Pglyrp2/H2-Oa/Gata1/Ypel4/Tal1/Hspb1	18
GO:0097237	GO:0097237	cellular response to toxic substance	9/343	119/28832	0.0756303	6.35735	6.42573	1.31913e-05	0.000787005	0.000649897	Abcb6/Mgst3/Gstm5/Slc39a8/Prdx2/Epx/Txnrd2/Aldh1a1/Cd36	9
GO:0006814	GO:0006814	sodium ion transport	13/343	258/28832	0.0503876	4.2355	5.72801	1.48479e-05	0.000870298	0.000718679	Mcoln3/Slc6a9/Slc6a1/Atp4a/Slc12a3/Slc6a20a/Rangrf/Slc28a3/Cpox/Slc23a1/Slc38a5/Slc9a7/Slc24a5	13
GO:0140962	GO:0140962	multicellular organismal-level chemical homeostasis	8/343	94/28832	0.0851064	7.1539	6.55729	1.69246e-05	0.000974913	0.000805069	Rhd/Tfr2/Aqp1/Ank1/Tmprss6/Tfrc/Rhag/Fech	8
GO:0010038	GO:0010038	response to metal ion	16/343	386/28832	0.0414508	3.48428	5.39166	1.82086e-05	0.0010311	0.000851468	Abcb6/Slc30a10/Hmgcs2/Slc39a8/Alad/Tfr2/Aqp1/Snca/Uros/Atp7b/Alox15/Ryr2/Tfrc/Haao/Fech/Slfn14	16
GO:0002429	GO:0002429	immune response-activating cell surface receptor signaling pathway	14/343	303/28832	0.0462046	3.88388	5.53725	1.85216e-05	0.00103134	0.000851668	Lax1/Cr2/Fcrl5/Ermap/Card11/Cd8b1/Cd79a/Cd22/Cd19/Fcer2a/Cd79b/Blk/Ms4a1/Blnk	14
GO:0098659	GO:0098659	inorganic cation import across plasma membrane	9/343	127/28832	0.0708661	5.95689	6.14286	2.22439e-05	0.00119866	0.000989835	Cacna1e/Slc39a8/Slc6a1/Atp4a/Slc12a3/Ms4a1/Slc9a7/Agtr1a/Slc39a12	9
GO:0099587	GO:0099587	inorganic ion import across plasma membrane	9/343	127/28832	0.0708661	5.95689	6.14286	2.22439e-05	0.00119866	0.000989835	Cacna1e/Slc39a8/Slc6a1/Atp4a/Slc12a3/Ms4a1/Slc9a7/Agtr1a/Slc39a12	9
GO:0009070	GO:0009070	serine family amino acid biosynthetic process	4/343	15/28832	0.266667	22.4155	9.10309	2.42218e-05	0.00128452	0.00106074	Phgdh/Ggt1/Shmt2/Mthfd1	4
GO:0042744	GO:0042744	hydrogen peroxide catabolic process	5/343	30/28832	0.166667	14.0097	7.82268	2.58277e-05	0.00134828	0.00111339	Snca/Prdx2/Epx/Hbb-bt/Hbq1b	5
GO:0170039	GO:0170039	proteinogenic amino acid metabolic process	10/343	164/28832	0.0609756	5.12551	5.81352	2.89608e-05	0.00148859	0.00122925	Gad1/Phgdh/Sdsl/Asns/Ggt1/Shmt2/Nags/Mthfd1/Haao/Acmsd	10
GO:0045646	GO:0045646	regulation of erythrocyte differentiation	6/343	51/28832	0.117647	9.88921	6.97162	3.11269e-05	0.00157568	0.00130117	Gfi1b/Fam210b/Abcb10/Gata1/Ypel4/Tal1	6
GO:0097553	GO:0097553	calcium ion transmembrane import into cytosol	11/343	202/28832	0.0544554	4.57743	5.59854	3.31988e-05	0.00165548	0.00136707	Cacna1e/Fcrl5/Snca/Ffar1/Cd19/Ddit3/Ryr2/Cacna1i/Ms4a1/Agtr1a/Ms4a2	11
GO:0032272	GO:0032272	negative regulation of protein polymerization	7/343	79/28832	0.0886076	7.4482	6.29722	4.41309e-05	0.00216825	0.00179051	Spta1/Tmod1/Snca/Add2/Fkbp4/Sptb/Dmtn	7
GO:0170033	GO:0170033	L-amino acid metabolic process	10/343	174/28832	0.0574713	4.83094	5.56154	4.79325e-05	0.00228231	0.0018847	Gad1/Phgdh/Sdsl/Asns/Ggt1/Shmt2/Nags/Mthfd1/Haao/Acmsd	10
GO:0009069	GO:0009069	serine family amino acid metabolic process	5/343	34/28832	0.147059	12.3615	7.27332	4.85017e-05	0.00228231	0.0018847	Phgdh/Sdsl/Ggt1/Shmt2/Mthfd1	5
GO:0032673	GO:0032673	regulation of interleukin-4 production	5/343	34/28832	0.147059	12.3615	7.27332	4.85017e-05	0.00228231	0.0018847	Lef1/Slc7a5/Ddit3/Epx/Irf4	5
GO:1901605	GO:1901605	alpha-amino acid metabolic process	11/343	212/28832	0.0518868	4.36152	5.39022	5.15376e-05	0.00238877	0.00197261	Gad1/Phgdh/Slc39a8/Sdsl/Asns/Ggt1/Shmt2/Nags/Mthfd1/Haao/Acmsd	11
GO:0015816	GO:0015816	glycine transport	4/343	18/28832	0.222222	18.6796	8.23277	5.2788e-05	0.00238877	0.00197261	Slc6a9/Slc25a38/Slc6a20a/Slc38a5	4
GO:0015804	GO:0015804	neutral amino acid transport	6/343	56/28832	0.107143	9.00625	6.58031	5.33856e-05	0.00238877	0.00197261	Slc43a1/Slc6a9/Slc7a5/Slc25a38/Slc6a20a/Slc38a5	6
GO:0022409	GO:0022409	positive regulation of cell-cell adhesion	14/343	334/28832	0.0419162	3.5234	5.08968	5.36241e-05	0.00238877	0.00197261	Spta1/Rag1/Lef1/Card11/Alox15/Slc4a1/Hsp90aa1/Tnfrsf13c/Tfrc/H2-Oa/H2-DMb2/H2-Ob/Cd59b/Mfsd2b	14
GO:0006270	GO:0006270	DNA replication initiation	5/343	35/28832	0.142857	12.0083	7.15023	5.60367e-05	0.00245911	0.00203069	Orc1/Mcm2/Ccne1/Cdc6/Ccne2	5
GO:0050870	GO:0050870	positive regulation of T cell activation	12/343	253/28832	0.0474308	3.98696	5.23605	5.6675e-05	0.00245911	0.00203069	Spta1/Rag1/Lef1/Card11/Slc4a1/Hsp90aa1/Tnfrsf13c/Tfrc/H2-Oa/H2-DMb2/H2-Ob/Cd59b	12
GO:0046685	GO:0046685	response to arsenic-containing substance	5/343	36/28832	0.138889	11.6748	7.03205	6.4444e-05	0.00276035	0.00227946	Alad/Uros/Nefh/Slc4a1/Fech	5
GO:0030217	GO:0030217	T cell differentiation	14/343	348/28832	0.0402299	3.38166	4.90463	8.30568e-05	0.00351257	0.00290062	Slamf6/Rag2/Rag1/Lef1/Dtx1/Card11/Gimap1/Prdx2/Bcl11a/Ikzf3/Hsp90aa1/Irf4/H2-Oa/Hspb1	14
GO:1901607	GO:1901607	alpha-amino acid biosynthetic process	6/343	62/28832	0.0967742	8.13468	6.17076	9.52095e-05	0.00397619	0.00328347	Phgdh/Asns/Ggt1/Shmt2/Nags/Mthfd1	6
GO:0051693	GO:0051693	actin filament capping	5/343	40/28832	0.125	10.5073	6.60221	0.000108186	0.00446233	0.00368492	Spta1/Tmod1/Add2/Sptb/Dmtn	5
GO:0032535	GO:0032535	regulation of cellular component size	15/343	404/28832	0.0371287	3.12098	4.71077	0.000113983	0.00464412	0.00383504	Spta1/Tmod1/Ccl24/Kel/Aqp1/Add2/Aqp11/Clcn3/Slc12a3/Bcl11a/Alox15/Sptb/Hsp90aa1/Dmtn/Xk	15
GO:0045619	GO:0045619	regulation of lymphocyte differentiation	11/343	233/28832	0.0472103	3.96842	4.9919	0.000119722	0.00481917	0.0039796	Rag2/Rag1/Lef1/Dtx1/Card11/Prdx2/Ikzf3/Hsp90aa1/Pglyrp2/H2-Oa/Hspb1	11
GO:0015669	GO:0015669	gas transport	4/343	22/28832	0.181818	15.2833	7.35373	0.000121536	0.00483394	0.00399179	Car2/Bpgm/Aqp1/Rhag	4
GO:0034765	GO:0034765	regulation of monoatomic ion transmembrane transport	14/343	366/28832	0.0382514	3.21535	4.68012	0.00014087	0.00553702	0.00457239	Fcrl5/Slc6a9/Reln/Kel/Snca/Atp4a/Ffar1/Cd19/Rangrf/Ryr2/Ms4a1/Kcnip2/Agtr1a/Ms4a2	14
GO:1903039	GO:1903039	positive regulation of leukocyte cell-cell adhesion	12/343	279/28832	0.0430108	3.61541	4.81675	0.000142926	0.0055525	0.00458517	Spta1/Rag1/Lef1/Card11/Slc4a1/Hsp90aa1/Tnfrsf13c/Tfrc/H2-Oa/H2-DMb2/H2-Ob/Cd59b	12
GO:0043254	GO:0043254	regulation of protein-containing complex assembly	16/343	461/28832	0.0347072	2.91743	4.55376	0.000147634	0.00566948	0.00468177	Spta1/Lefty1/Tmod1/Ccl24/Snca/Add2/Fkbp4/Alox15/Sptb/Hsp90aa1/Dmtn/Tfrc/Ttbk1/Tal1/Cd36/Slc39a12	16
GO:0007204	GO:0007204	positive regulation of cytosolic calcium ion concentration	10/343	200/28832	0.05	4.20292	4.98739	0.000152345	0.0057839	0.00477626	Ffar1/Agt/Epor/Cxcr5/Ccr3/Ryr2/Cacna1i/Gata1/Cd36/Agtr1a	10
GO:0014823	GO:0014823	response to activity	7/343	97/28832	0.0721649	6.06606	5.4839	0.000162972	0.00611784	0.00505202	Alad/Slc7a5/Agt/Mtfp1/Slc4a1/Ryr2/Agtr1a	7
GO:1902105	GO:1902105	regulation of leukocyte differentiation	14/343	373/28832	0.0375335	3.155	4.59654	0.00017134	0.00636053	0.00525243	Gfi1b/Rag2/Rag1/Car2/Lef1/Dtx1/Card11/Prdx2/Ikzf3/Hsp90aa1/Pglyrp2/H2-Oa/Tal1/Hspb1	14
GO:0071248	GO:0071248	cellular response to metal ion	10/343	204/28832	0.0490196	4.12051	4.90775	0.000178945	0.00656983	0.00542526	Abcb6/Slc39a8/Alad/Tfr2/Aqp1/Snca/Atp7b/Alox15/Tfrc/Slfn14	10
GO:0006520	GO:0006520	amino acid metabolic process	12/343	287/28832	0.0418118	3.51463	4.69774	0.000185705	0.00674391	0.00556902	Gad1/Phgdh/Slc39a8/Sdsl/Asns/Ggt1/Shmt2/Nags/Mthfd1/Haao/Aldh1a1/Acmsd	12
GO:0006563	GO:0006563	L-serine metabolic process	3/343	10/28832	0.3	25.2175	8.40438	0.000188241	0.00676249	0.00558436	Phgdh/Sdsl/Shmt2	3
GO:0030041	GO:0030041	actin filament polymerization	9/343	169/28832	0.0532544	4.47648	4.97348	0.000202739	0.00720586	0.00595049	Spta1/Fhdc1/Tmod1/Ccl24/Add2/Spire2/Alox15/Sptb/Dmtn	9
GO:0030835	GO:0030835	negative regulation of actin filament depolymerization	5/343	46/28832	0.108696	9.13677	6.06009	0.000212601	0.00747686	0.00617427	Spta1/Tmod1/Add2/Sptb/Dmtn	5
GO:0034764	GO:0034764	positive regulation of transmembrane transport	11/343	251/28832	0.0438247	3.68383	4.68588	0.000228754	0.00796112	0.00657417	Car2/Reln/Snca/Ffar1/Cd19/Slc7a5/Agt/Gh/Ms4a1/Kcnip2/Agtr1a	11
GO:0018108	GO:0018108	peptidyl-tyrosine phosphorylation	12/343	296/28832	0.0405405	3.40777	4.5688	0.000246462	0.00848649	0.00700801	Dyrk3/Ltk/Bank1/Reln/Il11/Agt/Il9r/Blk/Dmtn/Ttbk1/Gata1/Cd36	12
GO:0030888	GO:0030888	regulation of B cell proliferation	6/343	74/28832	0.0810811	6.81554	5.49623	0.000254617	0.00848649	0.00700801	Card11/Cd22/Ikzf3/Tnfrsf13c/Tfrc/Btla	6
GO:0002399	GO:0002399	MHC class II protein complex assembly	3/343	11/28832	0.272727	22.925	7.98031	0.000256551	0.00848649	0.00700801	H2-Oa/H2-DMb2/H2-Ob	3
GO:0002503	GO:0002503	peptide antigen assembly with MHC class II protein complex	3/343	11/28832	0.272727	22.925	7.98031	0.000256551	0.00848649	0.00700801	H2-Oa/H2-DMb2/H2-Ob	3
GO:0072488	GO:0072488	ammonium transmembrane transport	3/343	11/28832	0.272727	22.925	7.98031	0.000256551	0.00848649	0.00700801	Rhd/Aqp1/Rhag	3
GO:0019755	GO:0019755	one-carbon compound transport	4/343	27/28832	0.148148	12.4531	6.53294	0.000278225	0.00894559	0.00738713	Car2/Aqp1/Rhag/Slc14a1	4
GO:0043249	GO:0043249	erythrocyte maturation	4/343	27/28832	0.148148	12.4531	6.53294	0.000278225	0.00894559	0.00738713	Fam210b/Klf1/Tal1/Trim58	4
GO:0018212	GO:0018212	peptidyl-tyrosine modification	12/343	300/28832	0.04	3.36233	4.51309	0.000278462	0.00894559	0.00738713	Dyrk3/Ltk/Bank1/Reln/Il11/Agt/Il9r/Blk/Dmtn/Ttbk1/Gata1/Cd36	12
GO:0170034	GO:0170034	L-amino acid biosynthetic process	5/343	49/28832	0.102041	8.57738	5.82488	0.000287264	0.00914046	0.00754805	Phgdh/Asns/Shmt2/Nags/Mthfd1	5
GO:0010001	GO:0010001	glial cell differentiation	12/343	303/28832	0.039604	3.32904	4.47192	0.000304718	0.00960438	0.00793115	Lamc3/Phgdh/Lef1/Reln/Dtx1/Atf5/Sox6/Agt/Clcn2/Sh3tc2/Tal1/Gfap	12
GO:0006885	GO:0006885	regulation of pH	7/343	109/28832	0.0642202	5.39824	5.04796	0.000334841	0.010444	0.00862452	Car2/Atp4a/Aqp11/Rab39/Slc4a1/Slc9a7/Agtr1a	7
GO:0071421	GO:0071421	manganese ion transmembrane transport	3/343	12/28832	0.25	21.0146	7.60901	0.000339056	0.010444	0.00862452	Slc30a10/Slc39a8/Ryr2	3
GO:0072593	GO:0072593	reactive oxygen species metabolic process	11/343	263/28832	0.0418251	3.51575	4.49713	0.000340736	0.010444	0.00862452	Prg3/Fam210b/Snca/Clcn3/Prdx2/Agt/Epx/Cd36/Hbb-bt/Hbq1b/Agtr1a	11
GO:0006953	GO:0006953	acute-phase response	5/343	51/28832	0.0980392	8.24101	5.67897	0.000347075	0.0105416	0.00870511	Tfr2/Cd163/Saa1/Saa2/Tfrc	5
GO:0034755	GO:0034755	iron ion transmembrane transport	4/343	29/28832	0.137931	11.5942	6.26309	0.000369543	0.0110236	0.00910311	Abcb6/Slc39a8/Tfrc/Slc25a37	4
GO:0045648	GO:0045648	positive regulation of erythrocyte differentiation	4/343	29/28832	0.137931	11.5942	6.26309	0.000369543	0.0110236	0.00910311	Fam210b/Abcb10/Gata1/Tal1	4
GO:0002377	GO:0002377	immunoglobulin production	8/343	146/28832	0.0547945	4.60593	4.79289	0.000375821	0.0111117	0.00917585	Lax1/Fam210b/Card11/Cd22/Vpreb3/Zpbp2/6030468B19Rik/Tfrc	8
GO:0070588	GO:0070588	calcium ion transmembrane transport	13/343	359/28832	0.0362117	3.04389	4.2759	0.000408314	0.0119027	0.00982905	Cacna1e/Fcrl5/Snca/Ffar1/Cd19/Ddit3/Pkd1l1/Ryr2/Cacna1i/Ms4a1/Slc24a5/Agtr1a/Ms4a2	13
GO:0050864	GO:0050864	regulation of B cell activation	8/343	148/28832	0.0540541	4.54369	4.74248	0.000411666	0.0119027	0.00982905	Bank1/Card11/Cd22/Cd19/Ikzf3/Tnfrsf13c/Tfrc/Btla	8
GO:0170038	GO:0170038	proteinogenic amino acid biosynthetic process	5/343	53/28832	0.0943396	7.93003	5.54081	0.000415854	0.0119027	0.00982905	Phgdh/Asns/Shmt2/Nags/Mthfd1	5
GO:0042102	GO:0042102	positive regulation of T cell proliferation	7/343	113/28832	0.0619469	5.20715	4.91678	0.000416825	0.0119027	0.00982905	Spta1/Card11/Slc4a1/Tnfrsf13c/Tfrc/H2-DMb2/Cd59b	7
GO:0015850	GO:0015850	organic hydroxy compound transport	12/343	315/28832	0.0380952	3.20222	4.31224	0.000431778	0.0121638	0.0100447	Abcb4/Aqp1/Snca/Aqp11/Slco2b1/Agt/Abcg4/Soat2/Tspo2/Lipg/Cd36/Agtr1a	12
GO:0006828	GO:0006828	manganese ion transport	3/343	13/28832	0.230769	19.3981	7.28019	0.000436894	0.0121638	0.0100447	Slc30a10/Slc39a8/Ryr2	3
GO:0097501	GO:0097501	stress response to metal ion	3/343	13/28832	0.230769	19.3981	7.28019	0.000436894	0.0121638	0.0100447	Abcb6/Slc30a10/Slc39a8	3
GO:0010039	GO:0010039	response to iron ion	4/343	31/28832	0.129032	10.8462	6.01846	0.000480485	0.0131582	0.0108658	Alad/Tfr2/Snca/Tfrc	4
GO:0071577	GO:0071577	zinc ion transmembrane transport	4/343	31/28832	0.129032	10.8462	6.01846	0.000480485	0.0131582	0.0108658	Tmem163/Slc30a10/Slc39a8/Slc39a12	4
GO:0008202	GO:0008202	steroid metabolic process	13/343	366/28832	0.0355191	2.98568	4.19493	0.000489573	0.0132981	0.0109813	Chst10/Hmgcs2/Afp/Dkkl1/Saa1/Abcg4/Sec14l2/Dhrs11/Gh/Soat2/Clcn2/Fech/Cyp2b10	13
GO:0030834	GO:0030834	regulation of actin filament depolymerization	5/343	55/28832	0.0909091	7.64166	5.40971	0.00049444	0.013322	0.0110011	Spta1/Tmod1/Add2/Sptb/Dmtn	5
GO:0006829	GO:0006829	zinc ion transport	4/343	32/28832	0.125	10.5073	5.90437	0.000544013	0.014386	0.0118798	Tmem163/Slc30a10/Slc39a8/Slc39a12	4
GO:0035999	GO:0035999	tetrahydrofolate interconversion	3/343	14/28832	0.214286	18.0125	6.98616	0.000551156	0.014386	0.0118798	Mthfd2/Shmt2/Mthfd1	3
GO:0043650	GO:0043650	dicarboxylic acid biosynthetic process	3/343	14/28832	0.214286	18.0125	6.98616	0.000551156	0.014386	0.0118798	Mthfd1/Haao/Acmsd	3
GO:0046689	GO:0046689	response to mercury ion	3/343	14/28832	0.214286	18.0125	6.98616	0.000551156	0.014386	0.0118798	Slc39a8/Alad/Aqp1	3
GO:0045639	GO:0045639	positive regulation of myeloid cell differentiation	7/343	119/28832	0.0588235	4.94461	4.73125	0.000569099	0.0147392	0.0121714	Gfi1b/Fam210b/Car2/Lef1/Abcb10/Gata1/Tal1	7
GO:0046688	GO:0046688	response to copper ion	4/343	33/28832	0.121212	10.1889	5.79521	0.000613287	0.0157615	0.0130156	Aqp1/Snca/Atp7b/Tfrc	4
GO:0008154	GO:0008154	actin polymerization or depolymerization	9/343	197/28832	0.0456853	3.84023	4.3891	0.000622729	0.015882	0.0131151	Spta1/Fhdc1/Tmod1/Ccl24/Add2/Spire2/Alox15/Sptb/Dmtn	9
GO:0002696	GO:0002696	positive regulation of leukocyte activation	13/343	377/28832	0.0344828	2.89856	4.0715	0.000644801	0.0162202	0.0133944	Spta1/Rag1/Lef1/Card11/Slc4a1/Hsp90aa1/Tnfrsf13c/Tfrc/H2-Oa/H2-DMb2/H2-Ob/Ttbk1/Cd59b	13
GO:0045580	GO:0045580	regulation of T cell differentiation	9/343	198/28832	0.0454545	3.82083	4.37026	0.0006457	0.0162202	0.0133944	Rag2/Rag1/Lef1/Dtx1/Card11/Prdx2/Hsp90aa1/H2-Oa/Hspb1	9
GO:0002285	GO:0002285	lymphocyte activation involved in immune response	10/343	241/28832	0.0414938	3.4879	4.25564	0.000667946	0.0163358	0.0134899	Slamf6/Rag2/Lef1/Cd19/Pou2af1/6030468B19Rik/Irf4/Tfrc/Pglyrp2/H2-DMb2	10
GO:0002396	GO:0002396	MHC protein complex assembly	3/343	15/28832	0.2	16.8117	6.72105	0.00068289	0.0163358	0.0134899	H2-Oa/H2-DMb2/H2-Ob	3
GO:0002501	GO:0002501	peptide antigen assembly with MHC protein complex	3/343	15/28832	0.2	16.8117	6.72105	0.00068289	0.0163358	0.0134899	H2-Oa/H2-DMb2/H2-Ob	3
GO:0002638	GO:0002638	negative regulation of immunoglobulin production	3/343	15/28832	0.2	16.8117	6.72105	0.00068289	0.0163358	0.0134899	Cd22/Vpreb3/Zpbp2	3
GO:0010744	GO:0010744	positive regulation of macrophage derived foam cell differentiation	3/343	15/28832	0.2	16.8117	6.72105	0.00068289	0.0163358	0.0134899	Agt/Cd36/Agtr1a	3
GO:0042743	GO:0042743	hydrogen peroxide metabolic process	5/343	59/28832	0.0847458	7.12359	5.16628	0.00068453	0.0163358	0.0134899	Snca/Prdx2/Epx/Hbb-bt/Hbq1b	5
GO:0051955	GO:0051955	regulation of amino acid transport	5/343	59/28832	0.0847458	7.12359	5.16628	0.00068453	0.0163358	0.0134899	Slc43a1/Snca/Slc6a1/Slc7a5/Agt	5
GO:1904062	GO:1904062	regulation of monoatomic cation transmembrane transport	12/343	334/28832	0.0359281	3.02006	4.07444	0.000723107	0.017134	0.014149	Fcrl5/Kel/Snca/Atp4a/Ffar1/Cd19/Rangrf/Ryr2/Ms4a1/Kcnip2/Agtr1a/Ms4a2	12
GO:0030042	GO:0030042	actin filament depolymerization	5/343	60/28832	0.0833333	7.00486	5.10895	0.000739569	0.017397	0.0143661	Spta1/Tmod1/Add2/Sptb/Dmtn	5
GO:0006575	GO:0006575	modified amino acid metabolic process	9/343	202/28832	0.0445545	3.74517	4.29609	0.000744617	0.017397	0.0143661	Gstm5/Reln/Mthfd2/Ptdss2/Ggt1/Shmt2/Chac2/Mboat2/Mthfd1	9
GO:0002697	GO:0002697	regulation of immune effector process	15/343	485/28832	0.0309278	2.59974	3.89857	0.00078178	0.0178903	0.0147736	Slamf6/Cr2/Cd22/Fcer2a/Vpreb3/Epx/Zpbp2/6030468B19Rik/Tfrc/Pglyrp2/H2-DMb2/Gata1/Cd59b/Cd36/Ms4a2	15
GO:0010876	GO:0010876	lipid localization	15/343	485/28832	0.0309278	2.59974	3.89857	0.00078178	0.0178903	0.0147736	Abcb4/Slco2b1/Stard10/Agt/Abcg4/Slc4a1/Slc25a21/Soat2/Nme4/Tspo2/Lipg/Cd36/Mfsd2b/Agtr1a/Clstn3	15
GO:0042098	GO:0042098	T cell proliferation	10/343	246/28832	0.0406504	3.417	4.17741	0.000781798	0.0178903	0.0147736	Spta1/Card11/Prdx2/Slc4a1/Tnfrsf13c/Tfrc/Btla/H2-DMb2/Cd59b/Itgad	10
GO:0006874	GO:0006874	intracellular calcium ion homeostasis	12/343	339/28832	0.0353982	2.97552	4.01467	0.000822563	0.018669	0.0154166	Fcrl5/Kel/Snca/Cd19/Atp7b/Hcrtr2/Ddit3/Ryr2/Dmtn/Slc24a5/Ms4a2/Xk	12
GO:0061687	GO:0061687	detoxification of inorganic compound	3/343	16/28832	0.1875	15.7609	6.4803	0.000833097	0.018669	0.0154166	Abcb6/Slc30a10/Slc39a8	3
GO:0014074	GO:0014074	response to purine-containing compound	8/343	165/28832	0.0484848	4.07555	4.34723	0.000842851	0.018669	0.0154166	Pklr/Hmgcs2/Aqp1/Slc6a1/Ryr2/Dmtn/Gata1/Dntt	8
GO:0031333	GO:0031333	negative regulation of protein-containing complex assembly	8/343	165/28832	0.0484848	4.07555	4.34723	0.000842851	0.018669	0.0154166	Spta1/Lefty1/Tmod1/Snca/Add2/Fkbp4/Sptb/Dmtn	8
GO:0051251	GO:0051251	positive regulation of lymphocyte activation	12/343	340/28832	0.0352941	2.96676	4.00284	0.000843766	0.018669	0.0154166	Spta1/Rag1/Lef1/Card11/Slc4a1/Hsp90aa1/Tnfrsf13c/Tfrc/H2-Oa/H2-DMb2/H2-Ob/Cd59b	12
GO:0002366	GO:0002366	leukocyte activation involved in immune response	12/343	341/28832	0.0351906	2.95806	3.99106	0.000865423	0.0190222	0.0157083	Slamf6/Rag2/Lef1/Cd19/Pou2af1/6030468B19Rik/Irf4/Tfrc/Pglyrp2/H2-DMb2/Gata1/Ms4a2	12
GO:0006821	GO:0006821	chloride transport	7/343	129/28832	0.0542636	4.5613	4.44814	0.000918154	0.0200494	0.0165565	Car2/Slc26a1/Slc6a1/Clcn3/Slc12a3/Slc4a1/Clcn2	7
GO:0030837	GO:0030837	negative regulation of actin filament polymerization	5/343	63/28832	0.0793651	6.67129	4.94457	0.000924593	0.0200589	0.0165643	Spta1/Tmod1/Add2/Sptb/Dmtn	5
GO:0002263	GO:0002263	cell activation involved in immune response	12/343	345/28832	0.0347826	2.92377	3.94436	0.000956746	0.0206225	0.0170298	Slamf6/Rag2/Lef1/Cd19/Pou2af1/6030468B19Rik/Irf4/Tfrc/Pglyrp2/H2-DMb2/Gata1/Ms4a2	12
GO:0006820	GO:0006820	monoatomic anion transport	8/343	169/28832	0.0473373	3.97909	4.26191	0.000984184	0.0210779	0.0174059	Car2/Mcoln3/Slc26a1/Slc6a1/Clcn3/Slc12a3/Slc4a1/Clcn2	8
GO:0015670	GO:0015670	carbon dioxide transport	3/343	17/28832	0.176471	14.8338	6.26031	0.00100274	0.0213385	0.017621	Car2/Aqp1/Rhag	3
GO:1904385	GO:1904385	cellular response to angiotensin	4/343	38/28832	0.105263	8.84824	5.31192	0.00105582	0.022326	0.0184364	Slc30a10/Car2/Agt/Agtr1a	4
GO:0006826	GO:0006826	iron ion transport	5/343	65/28832	0.0769231	6.46602	4.84082	0.00106573	0.0223937	0.0184924	Abcb6/Slc39a8/Tfr2/Tfrc/Slc25a37	5
GO:0002260	GO:0002260	lymphocyte homeostasis	6/343	97/28832	0.0618557	5.19948	4.54584	0.00108129	0.0224385	0.0185294	Spta1/Rag1/Prdx2/Chst3/Tnfrsf13c/Gpr174	6
GO:0048708	GO:0048708	astrocyte differentiation	6/343	97/28832	0.0618557	5.19948	4.54584	0.00108129	0.0224385	0.0185294	Lamc3/Atf5/Sox6/Agt/Tal1/Gfap	6
GO:0050867	GO:0050867	positive regulation of cell activation	13/343	401/28832	0.032419	2.72508	3.81702	0.0011315	0.0233354	0.01927	Spta1/Rag1/Lef1/Card11/Slc4a1/Hsp90aa1/Tnfrsf13c/Tfrc/H2-Oa/H2-DMb2/H2-Ob/Ttbk1/Cd59b	13
GO:0045620	GO:0045620	negative regulation of lymphocyte differentiation	5/343	66/28832	0.0757576	6.36805	4.79057	0.001142	0.0234075	0.0193296	Rag2/Dtx1/Prdx2/Pglyrp2/Hspb1	5
GO:0050670	GO:0050670	regulation of lymphocyte proliferation	10/343	260/28832	0.0384615	3.23301	3.96868	0.00118815	0.0240054	0.0198233	Spta1/Card11/Cd22/Ikzf3/Slc4a1/Tnfrsf13c/Tfrc/Btla/H2-DMb2/Cd59b	10
GO:0050855	GO:0050855	regulation of B cell receptor signaling pathway	3/343	18/28832	0.166667	14.0097	6.05816	0.00119273	0.0240054	0.0198233	Fcrl5/Cd22/Cd19	3
GO:0071280	GO:0071280	cellular response to copper ion	3/343	18/28832	0.166667	14.0097	6.05816	0.00119273	0.0240054	0.0198233	Aqp1/Snca/Atp7b	3
GO:0006869	GO:0006869	lipid transport	14/343	456/28832	0.0307018	2.58074	3.7334	0.00124147	0.0248368	0.0205099	Abcb4/Slco2b1/Stard10/Agt/Abcg4/Slc4a1/Slc25a21/Soat2/Nme4/Tspo2/Lipg/Cd36/Mfsd2b/Agtr1a	14
GO:0043648	GO:0043648	dicarboxylic acid metabolic process	6/343	100/28832	0.06	5.0435	4.4444	0.00126628	0.0251824	0.0207952	Gad1/Ggt1/Nags/Mthfd1/Haao/Acmsd	6
GO:0006884	GO:0006884	cell volume homeostasis	4/343	40/28832	0.1	8.40583	5.14288	0.00128305	0.0253649	0.0209459	Aqp1/Aqp11/Clcn3/Slc12a3	4
GO:0045787	GO:0045787	positive regulation of cell cycle	12/343	359/28832	0.0334262	2.80975	3.78606	0.00134196	0.0263735	0.0217788	Dyrk3/Lef1/Orc1/Asns/Ccne1/Rad23a/Cxcr5/Cenpv/Cdc6/Nusap1/Ccne2/Tal1	12
GO:0032944	GO:0032944	regulation of mononuclear cell proliferation	10/343	265/28832	0.0377358	3.17201	3.89754	0.00136953	0.026758	0.0220963	Spta1/Card11/Cd22/Ikzf3/Slc4a1/Tnfrsf13c/Tfrc/Btla/H2-DMb2/Cd59b	10
GO:0006879	GO:0006879	intracellular iron ion homeostasis	5/343	69/28832	0.0724638	6.09118	4.64584	0.00139512	0.0270993	0.0223782	Slc39a8/Tfr2/Tmprss6/Tfrc/Alas2	5
GO:0042063	GO:0042063	gliogenesis	13/343	412/28832	0.0315534	2.65233	3.70655	0.00144052	0.0278195	0.0229729	Lamc3/Phgdh/Lef1/Reln/Dtx1/Atf5/Sox6/Slc7a5/Agt/Clcn2/Sh3tc2/Tal1/Gfap	13
GO:0051250	GO:0051250	negative regulation of lymphocyte activation	8/343	180/28832	0.0444444	3.73592	4.04019	0.00147259	0.0282755	0.0233495	Lax1/Rag2/Bank1/Dtx1/Prdx2/Btla/Pglyrp2/Hspb1	8
GO:1902475	GO:1902475	L-alpha-amino acid transmembrane transport	5/343	70/28832	0.0714286	6.00416	4.59949	0.00148801	0.0284082	0.0234591	Slc43a1/Slc7a5/Agt/Slc6a20a/Slc38a5	5
GO:0098656	GO:0098656	monoatomic anion transmembrane transport	7/343	141/28832	0.0496454	4.17311	4.14438	0.00153875	0.0291138	0.0240418	Mcoln3/Slc26a1/Slc6a1/Clcn3/Slc12a3/Slc4a1/Clcn2	7
GO:0014850	GO:0014850	response to muscle activity	4/343	42/28832	0.0952381	8.00555	4.98522	0.0015424	0.0291138	0.0240418	Slc7a5/Agt/Mtfp1/Ryr2	4
GO:0055074	GO:0055074	calcium ion homeostasis	12/343	366/28832	0.0327869	2.75601	3.70973	0.00157808	0.02962	0.0244597	Fcrl5/Kel/Snca/Cd19/Atp7b/Hcrtr2/Ddit3/Ryr2/Dmtn/Slc24a5/Ms4a2/Xk	12
GO:0033151	GO:0033151	V(D)J recombination	3/343	20/28832	0.15	12.6087	5.69839	0.00163722	0.0305425	0.0252215	Rag2/Rag1/Lef1	3
GO:0006816	GO:0006816	calcium ion transport	14/343	470/28832	0.0297872	2.50386	3.60685	0.00164551	0.0305425	0.0252215	Cacna1e/Fcrl5/Snca/Ffar1/Cd19/Agt/Ddit3/Pkd1l1/Ryr2/Cacna1i/Ms4a1/Slc24a5/Agtr1a/Ms4a2	14
GO:0030833	GO:0030833	regulation of actin filament polymerization	7/343	143/28832	0.048951	4.11474	4.09705	0.00166802	0.030638	0.0253004	Spta1/Tmod1/Ccl24/Add2/Alox15/Sptb/Dmtn	7
GO:0009651	GO:0009651	response to salt stress	4/343	43/28832	0.0930233	7.81938	4.91025	0.00168483	0.030638	0.0253004	Aqp1/Agt/Hsp90aa1/Agtr1a	4
GO:0070542	GO:0070542	response to fatty acid	5/343	72/28832	0.0694444	5.83738	4.50942	0.00168734	0.030638	0.0253004	Hmgcs2/Alad/Ffar1/Scd1/Cd36	5
GO:0099024	GO:0099024	plasma membrane invagination	5/343	72/28832	0.0694444	5.83738	4.50942	0.00168734	0.030638	0.0253004	Clcn3/Spire2/Alox15/Clcn2/Cd36	5
GO:0006801	GO:0006801	superoxide metabolic process	5/343	73/28832	0.0684932	5.75742	4.46565	0.00179403	0.0320024	0.0264271	Prg3/Prdx2/Agt/Cd36/Agtr1a	5
GO:0001776	GO:0001776	leukocyte homeostasis	7/343	145/28832	0.0482759	4.05799	4.05056	0.00180559	0.0320024	0.0264271	Spta1/Rag1/Prdx2/Chst3/Mthfd1/Tnfrsf13c/Gpr174	7
GO:0032609	GO:0032609	type II interferon production	7/343	145/28832	0.0482759	4.05799	4.05056	0.00180559	0.0320024	0.0264271	Slamf6/Cd2/Zg16/Slc7a5/Ddit3/Tnfrsf13c/Pglyrp2	7
GO:0051208	GO:0051208	sequestering of calcium ion	7/343	145/28832	0.0482759	4.05799	4.05056	0.00180559	0.0320024	0.0264271	Fcrl5/Snca/Cd19/Atp7b/Ddit3/Ryr2/Ms4a2	7
GO:0001508	GO:0001508	action potential	8/343	186/28832	0.0430108	3.61541	3.92647	0.00181037	0.0320024	0.0264271	Rangrf/Ryr2/Cacna1i/Clcn2/Gna14/Kcnip2/Cd36/Gpr88	8
GO:0010958	GO:0010958	regulation of amino acid import across plasma membrane	3/343	21/28832	0.142857	12.0083	5.5372	0.00189336	0.0326068	0.0269262	Slc43a1/Slc7a5/Agt	3
GO:0019886	GO:0019886	antigen processing and presentation of exogenous peptide antigen via MHC class II	3/343	21/28832	0.142857	12.0083	5.5372	0.00189336	0.0326068	0.0269262	H2-Oa/H2-DMb2/H2-Ob	3
GO:0032674	GO:0032674	regulation of interleukin-5 production	3/343	21/28832	0.142857	12.0083	5.5372	0.00189336	0.0326068	0.0269262	Lef1/Il5ra/Epx	3
GO:0046653	GO:0046653	tetrahydrofolate metabolic process	3/343	21/28832	0.142857	12.0083	5.5372	0.00189336	0.0326068	0.0269262	Mthfd2/Shmt2/Mthfd1	3
GO:1903789	GO:1903789	regulation of amino acid transmembrane transport	3/343	21/28832	0.142857	12.0083	5.5372	0.00189336	0.0326068	0.0269262	Slc43a1/Slc7a5/Agt	3
GO:0032092	GO:0032092	positive regulation of protein binding	5/343	74/28832	0.0675676	5.67962	4.42267	0.00190558	0.032649	0.026961	Spta1/Trib3/Add2/Blk/Fam220a	5
GO:0043393	GO:0043393	regulation of protein binding	8/343	188/28832	0.0425532	3.57695	3.88961	0.00193562	0.0329945	0.0272463	Bag2/Spta1/Trib3/Add2/Blk/Ttbk1/Fam220a/Xirp1	8
GO:0008643	GO:0008643	carbohydrate transport	7/343	147/28832	0.047619	4.00278	4.00491	0.0019518	0.0331014	0.0273346	Trib3/Aqp1/Aqp11/Gh/Slc23a1/Slc2a4/Mfsd2b	7
GO:0001504	GO:0001504	neurotransmitter uptake	4/343	45/28832	0.0888889	7.47185	4.76733	0.0019966	0.0334227	0.0275999	Slc6a9/Snca/Slc6a1/Gfap	4
GO:0002335	GO:0002335	mature B cell differentiation	4/343	45/28832	0.0888889	7.47185	4.76733	0.0019966	0.0334227	0.0275999	Rag2/Cd19/Pou2af1/6030468B19Rik	4
GO:1903169	GO:1903169	regulation of calcium ion transmembrane transport	8/343	189/28832	0.042328	3.55802	3.87137	0.00200076	0.0334227	0.0275999	Fcrl5/Snca/Ffar1/Cd19/Ryr2/Ms4a1/Agtr1a/Ms4a2	8
GO:0002698	GO:0002698	negative regulation of immune effector process	7/343	148/28832	0.0472973	3.97573	3.98238	0.00202826	0.0337136	0.0278401	Cr2/Cd22/Vpreb3/Epx/Zpbp2/Pglyrp2/Cd59b	7
GO:0002701	GO:0002701	negative regulation of production of molecular mediator of immune response	4/343	46/28832	0.0869565	7.30942	4.69911	0.00216651	0.0357656	0.0295347	Cd22/Vpreb3/Epx/Zpbp2	4
GO:0032634	GO:0032634	interleukin-5 production	3/343	22/28832	0.136364	11.4625	5.38658	0.00217312	0.0357656	0.0295347	Lef1/Il5ra/Epx	3
GO:1902476	GO:1902476	chloride transmembrane transport	6/343	112/28832	0.0535714	4.50312	4.07578	0.0022576	0.0369738	0.0305324	Slc26a1/Slc6a1/Clcn3/Slc12a3/Slc4a1/Clcn2	6
GO:1990776	GO:1990776	response to angiotensin	4/343	47/28832	0.0851064	7.1539	4.63292	0.00234613	0.0382361	0.0315748	Slc30a10/Car2/Agt/Agtr1a	4
GO:0098869	GO:0098869	cellular oxidant detoxification	5/343	78/28832	0.0641026	5.38835	4.25832	0.00240298	0.0389725	0.0321829	Mgst3/Prdx2/Epx/Txnrd2/Cd36	5
GO:0070663	GO:0070663	regulation of leukocyte proliferation	10/343	287/28832	0.0348432	2.92886	3.60342	0.00245454	0.0392248	0.0323912	Spta1/Card11/Cd22/Ikzf3/Slc4a1/Tnfrsf13c/Tfrc/Btla/H2-DMb2/Cd59b	10
GO:0006970	GO:0006970	response to osmotic stress	6/343	114/28832	0.0526316	4.42412	4.01941	0.00246756	0.0392248	0.0323912	Aqp1/Agt/Hsp90aa1/Clcn2/Slc2a4/Agtr1a	6
GO:0015701	GO:0015701	bicarbonate transport	3/343	23/28832	0.130435	10.9641	5.24539	0.00247723	0.0392248	0.0323912	Slc39a8/Slc26a1/Slc4a1	3
GO:0032026	GO:0032026	response to magnesium ion	3/343	23/28832	0.130435	10.9641	5.24539	0.00247723	0.0392248	0.0323912	Snca/Ryr2/Slfn14	3
GO:0038166	GO:0038166	angiotensin-activated signaling pathway	3/343	23/28832	0.130435	10.9641	5.24539	0.00247723	0.0392248	0.0323912	Car2/Agt/Agtr1a	3
GO:0051452	GO:0051452	intracellular pH reduction	4/343	48/28832	0.0833333	7.00486	4.56863	0.00253573	0.0398532	0.0329102	Car2/Aqp11/Rab39/Slc9a7	4
GO:0140115	GO:0140115	export across plasma membrane	5/343	79/28832	0.0632911	5.32015	4.21899	0.00254078	0.0398532	0.0329102	Tmem163/Slc30a10/Atp4a/Kcnip2/Slc38a5	5
GO:0030301	GO:0030301	cholesterol transport	6/343	115/28832	0.0521739	4.38565	3.99172	0.00257788	0.0401883	0.0331869	Abcb4/Abcg4/Soat2/Tspo2/Lipg/Cd36	6
GO:0007596	GO:0007596	blood coagulation	8/343	197/28832	0.0406091	3.41354	3.72972	0.0025862	0.0401883	0.0331869	Prdx2/Slc4a1/Tmprss6/Gata1/Cd36/Tspan8/Mfsd2b/Treml1	8
GO:0106106	GO:0106106	cold-induced thermogenesis	7/343	155/28832	0.0451613	3.79618	3.83003	0.00263041	0.0406861	0.033598	Ddit3/Irf4/Aldh1a1/Scd1/Cd36/Ache/Clstn3	7
GO:0010324	GO:0010324	membrane invagination	5/343	80/28832	0.0625	5.25364	4.18033	0.00268422	0.0413271	0.0341273	Clcn3/Spire2/Alox15/Clcn2/Cd36	5
GO:0050671	GO:0050671	positive regulation of lymphocyte proliferation	7/343	157/28832	0.044586	3.74782	3.78813	0.00282537	0.0428941	0.0354213	Spta1/Card11/Slc4a1/Tnfrsf13c/Tfrc/H2-DMb2/Cd59b	7
GO:0051098	GO:0051098	regulation of binding	11/343	342/28832	0.0321637	2.70363	3.47761	0.00282592	0.0428941	0.0354213	Bag2/Spta1/Trib3/Lef1/Add2/Irf4/Blk/Ttbk1/Gata1/Fam220a/Xirp1	11
GO:0042129	GO:0042129	regulation of T cell proliferation	8/343	200/28832	0.04	3.36233	3.67848	0.00283735	0.0428941	0.0354213	Spta1/Card11/Slc4a1/Tnfrsf13c/Tfrc/Btla/H2-DMb2/Cd59b	8
GO:0050817	GO:0050817	coagulation	8/343	200/28832	0.04	3.36233	3.67848	0.00283735	0.0428941	0.0354213	Prdx2/Slc4a1/Tmprss6/Gata1/Cd36/Tspan8/Mfsd2b/Treml1	8
GO:0007599	GO:0007599	hemostasis	8/343	201/28832	0.039801	3.3456	3.66162	0.00292517	0.0440225	0.0363531	Prdx2/Slc4a1/Tmprss6/Gata1/Cd36/Tspan8/Mfsd2b/Treml1	8
GO:0051453	GO:0051453	regulation of intracellular pH	5/343	82/28832	0.0609756	5.12551	4.10491	0.00298856	0.0445749	0.0368093	Car2/Aqp11/Rab39/Slc4a1/Slc9a7	5
GO:2000379	GO:2000379	positive regulation of reactive oxygen species metabolic process	5/343	82/28832	0.0609756	5.12551	4.10491	0.00298856	0.0445749	0.0368093	Snca/Clcn3/Agt/Cd36/Agtr1a	5
GO:0006813	GO:0006813	potassium ion transport	9/343	248/28832	0.0362903	3.0505	3.55847	0.00304477	0.0449427	0.037113	Mcoln3/Kel/Aqp1/Atp4a/Slc12a3/Cpox/Kcnip2/Slc9a7/Slc24a5	9
GO:0015918	GO:0015918	sterol transport	6/343	119/28832	0.0504202	4.23823	3.88401	0.00305652	0.0449427	0.037113	Abcb4/Abcg4/Soat2/Tspo2/Lipg/Cd36	6
GO:0002440	GO:0002440	production of molecular mediator of immune response	10/343	297/28832	0.03367	2.83025	3.47886	0.0031351	0.0449427	0.037113	Lax1/Fam210b/Card11/Cd22/Vpreb3/Epx/Zpbp2/6030468B19Rik/Tfrc/Cd36	10
GO:0032946	GO:0032946	positive regulation of mononuclear cell proliferation	7/343	160/28832	0.04375	3.67755	3.72655	0.00313836	0.0449427	0.037113	Spta1/Card11/Slc4a1/Tnfrsf13c/Tfrc/H2-DMb2/Cd59b	7
GO:0043604	GO:0043604	amide biosynthetic process	7/343	160/28832	0.04375	3.67755	3.72655	0.00313836	0.0449427	0.037113	Acss1/Ugt8a/Asns/Snca/Ggt1/Nags/Cyp4f39	7
GO:1901880	GO:1901880	negative regulation of protein depolymerization	5/343	83/28832	0.060241	5.06375	4.06812	0.00314972	0.0449427	0.037113	Spta1/Tmod1/Add2/Sptb/Dmtn	5
GO:0002327	GO:0002327	immature B cell differentiation	3/343	25/28832	0.12	10.087	4.98746	0.00316119	0.0449427	0.037113	Rag2/Rag1/Spib	3
GO:0002495	GO:0002495	antigen processing and presentation of peptide antigen via MHC class II	3/343	25/28832	0.12	10.087	4.98746	0.00316119	0.0449427	0.037113	H2-Oa/H2-DMb2/H2-Ob	3
GO:0006833	GO:0006833	water transport	3/343	25/28832	0.12	10.087	4.98746	0.00316119	0.0449427	0.037113	Aqp1/Aqp11/Slc14a1	3
GO:0010743	GO:0010743	regulation of macrophage derived foam cell differentiation	3/343	25/28832	0.12	10.087	4.98746	0.00316119	0.0449427	0.037113	Agt/Cd36/Agtr1a	3
GO:0035634	GO:0035634	response to stilbenoid	3/343	25/28832	0.12	10.087	4.98746	0.00316119	0.0449427	0.037113	Saa2/Ly6d/Cd36	3
GO:0051279	GO:0051279	regulation of release of sequestered calcium ion into cytosol	5/343	84/28832	0.0595238	5.00347	4.03191	0.00331705	0.0469588	0.0387779	Fcrl5/Snca/Cd19/Ryr2/Ms4a2	5
GO:0002695	GO:0002695	negative regulation of leukocyte activation	8/343	206/28832	0.038835	3.2644	3.57886	0.00339649	0.0476793	0.0393729	Lax1/Rag2/Bank1/Dtx1/Prdx2/Btla/Pglyrp2/Hspb1	8
GO:0007612	GO:0007612	learning	8/343	206/28832	0.038835	3.2644	3.57886	0.00339649	0.0476793	0.0393729	Chst10/Cacna1e/Rag1/Reln/Slc6a1/Agt/Gpr88/Clstn3	8
GO:0008064	GO:0008064	regulation of actin polymerization or depolymerization	7/343	163/28832	0.0429448	3.60987	3.66644	0.00347718	0.0486077	0.0401395	Spta1/Tmod1/Ccl24/Add2/Alox15/Sptb/Dmtn	7
GO:0006730	GO:0006730	one-carbon metabolic process	3/343	26/28832	0.115385	9.69904	4.86917	0.00354232	0.0489045	0.0403846	Mthfd2/Shmt2/Mthfd1	3
GO:0006760	GO:0006760	folic acid-containing compound metabolic process	3/343	26/28832	0.115385	9.69904	4.86917	0.00354232	0.0489045	0.0403846	Mthfd2/Shmt2/Mthfd1	3
GO:0072677	GO:0072677	eosinophil migration	3/343	26/28832	0.115385	9.69904	4.86917	0.00354232	0.0489045	0.0403846	Ccl24/Ccr3/Epx	3
GO:0002526	GO:0002526	acute inflammatory response	6/343	123/28832	0.0487805	4.10041	3.78094	0.00359859	0.0494769	0.0408572	Tfr2/Cd163/Saa1/Saa2/Mylk3/Tfrc	6
GO:0030851	GO:0030851	granulocyte differentiation	4/343	53/28832	0.0754717	6.34402	4.27274	0.00364296	0.0498817	0.0411916	Gfi1b/Lef1/Gata1/Tal1	4

## Sheet: C2_GO_enrich
	ID	Description	GeneRatio	BgRatio	RichFactor	FoldEnrichment	zScore	pvalue	p.adjust	qvalue	geneID	Count
GO:0051607	GO:0051607	defense response to virus	24/186	330/28832	0.0727273	11.2735	15.1249	2.08664e-18	6.09507e-15	4.6543e-15	Stat1/Samhd1/Zbp1/Gbp5/Gbp7/Gbp2/Il6/Cxcl10/Gbp4/Oas2/Oas1g/Cd207/Il27/Ddx60/Nlrc5/Ifng/Il12b/Irf1/Irgm2/Rtp4/Tagap/Ifit2/Ifit3/Ifit1	24
GO:0009615	GO:0009615	response to virus	25/186	414/28832	0.0603865	9.36055	13.8068	3.2399e-17	4.54453e-14	3.47028e-14	Stat1/Tnfsf4/Samhd1/Zbp1/Gbp5/Gbp7/Gbp2/Il6/Cxcl10/Gbp4/Oas2/Oas1g/Cd207/Il27/Ddx60/Nlrc5/Ifng/Il12b/Irf1/Irgm2/Rtp4/Tagap/Ifit2/Ifit3/Ifit1	25
GO:0071346	GO:0071346	cellular response to type II interferon	16/186	117/28832	0.136752	21.1981	17.6402	5.33524e-17	4.54453e-14	3.47028e-14	Stat1/Gsn/Gbp5/Gbp7/Gbp3/Gbp2/Gbp4/Gbp10/Gbp6/Nlrc5/Ifng/Il12b/Irf1/Irgm2/Nos2/Parp14	16
GO:0034341	GO:0034341	response to type II interferon	17/186	143/28832	0.118881	18.4279	16.8348	6.22325e-17	4.54453e-14	3.47028e-14	Stat1/Gsn/Gbp5/Gbp7/Gbp3/Gbp2/Gbp4/Gbp10/Gbp6/Nlrc5/Ifng/Il12b/Irf1/Irgm2/Nos2/Parp14/Ubd	17
GO:0042832	GO:0042832	defense response to protozoan	11/186	42/28832	0.261905	40.5981	20.6934	2.14934e-15	1.25565e-12	9.58833e-13	Gbp7/Gbp3/Gbp2/Il6/Gbp4/Gbp10/Gbp6/Ifng/Il12b/Irgm2/Batf2	11
GO:0001562	GO:0001562	response to protozoan	11/186	47/28832	0.234043	36.2791	19.5046	8.50481e-15	4.14042e-12	3.1617e-12	Gbp7/Gbp3/Gbp2/Il6/Gbp4/Gbp10/Gbp6/Ifng/Il12b/Irgm2/Batf2	11
GO:0035458	GO:0035458	cellular response to interferon-beta	11/186	70/28832	0.157143	24.3588	15.7669	9.29356e-13	3.87807e-10	2.96136e-10	Stat1/Ifi204/Gbp7/Gbp3/Gbp2/Gbp6/Oas1g/Irf1/Irgm2/Ifit3/Ifit1	11
GO:0035456	GO:0035456	response to interferon-beta	11/186	79/28832	0.139241	21.5838	14.7622	3.69127e-12	1.34777e-09	1.02918e-09	Stat1/Ifi204/Gbp7/Gbp3/Gbp2/Gbp6/Oas1g/Irf1/Irgm2/Ifit3/Ifit1	11
GO:0007259	GO:0007259	cell surface receptor signaling pathway via JAK-STAT	13/186	181/28832	0.0718232	11.1334	11.0199	1.97755e-10	6.41826e-08	4.90109e-08	Stat1/Il15ra/Gbp7/Il6/Cxcl5/Crlf1/Il22/Ifng/Il12b/Irf1/Csf2rb2/Socs1/Parp14	13
GO:0097696	GO:0097696	cell surface receptor signaling pathway via STAT	13/186	194/28832	0.0670103	10.3873	10.5712	4.66971e-10	1.36402e-07	1.04159e-07	Stat1/Il15ra/Gbp7/Il6/Cxcl5/Crlf1/Il22/Ifng/Il12b/Irf1/Csf2rb2/Socs1/Parp14	13
GO:0140888	GO:0140888	interferon-mediated signaling pathway	10/186	110/28832	0.0909091	14.0919	11.0853	2.62866e-09	6.9803e-07	5.33028e-07	Stat1/Samhd1/Zbp1/Oas2/Oas1g/Nlrc5/Ifng/Irf1/Irgm2/Parp14	10
GO:0031640	GO:0031640	killing of cells of another organism	10/186	116/28832	0.0862069	13.363	10.7509	4.42229e-09	9.93655e-07	7.58772e-07	Gbp5/Gbp7/Gbp3/Gbp2/Cxcl5/Cxcl10/Lyz2/Ifng/Irgm2/Nos2	10
GO:0141061	GO:0141061	disruption of cell in another organism	10/186	116/28832	0.0862069	13.363	10.7509	4.42229e-09	9.93655e-07	7.58772e-07	Gbp5/Gbp7/Gbp3/Gbp2/Cxcl5/Cxcl10/Lyz2/Ifng/Irgm2/Nos2	10
GO:0060333	GO:0060333	type II interferon-mediated signaling pathway	6/186	23/28832	0.26087	40.4376	15.2463	6.12602e-09	1.27815e-06	9.76017e-07	Stat1/Nlrc5/Ifng/Irf1/Irgm2/Parp14	6
GO:0050727	GO:0050727	regulation of inflammatory response	16/186	407/28832	0.039312	6.09379	8.33954	1.055e-08	1.96495e-06	1.50047e-06	Tnfsf4/Tnfaip6/Zbp1/Gbp5/Gbp3/Gbp2/Il6/Nlrp12/Foxf1/Il22/Ifng/Il12b/Irgm2/Aoah/Gpr31b/Fpr2	16
GO:0042509	GO:0042509	regulation of tyrosine phosphorylation of STAT protein	8/186	66/28832	0.121212	18.7892	11.6585	1.07632e-08	1.96495e-06	1.50047e-06	Il6/Crlf1/Il22/Ifng/Il12b/Irf1/Socs1/Parp14	8
GO:0045089	GO:0045089	positive regulation of innate immune response	16/186	410/28832	0.0390244	6.0492	8.29739	1.16939e-08	2.00929e-06	1.53433e-06	Ifi204/Zbp1/Gbp5/Gbp7/Gbp3/Gbp2/Oas1g/Ddx60/Nlrc5/Crtam/Il12b/Irf1/Irgm2/Cd300lf/Fpr2/Fosl1	16
GO:0042742	GO:0042742	defense response to bacterium	16/186	415/28832	0.0385542	5.97632	8.22806	1.38553e-08	2.24841e-06	1.71692e-06	Gbp5/Gbp7/Gbp3/Gbp2/Cxcl5/Gbp4/Gbp10/Gbp6/Oas2/Oas1g/Lyz2/Ifng/Il12b/Irgm2/Nos2/Fpr2	16
GO:0007260	GO:0007260	tyrosine phosphorylation of STAT protein	8/186	70/28832	0.114286	17.7155	11.2827	1.73064e-08	2.66063e-06	2.0317e-06	Il6/Crlf1/Il22/Ifng/Il12b/Irf1/Socs1/Parp14	8
GO:0002237	GO:0002237	response to molecule of bacterial origin	17/186	495/28832	0.0343434	5.3236	7.81854	2.61923e-08	3.82538e-06	2.92113e-06	Stat1/Ugt1a1/Tnfsf4/Gbp5/Gbp3/Gbp2/Il6/Cxcl5/Cxcl10/Gbp10/Gbp6/Ptger1/Ifng/Il12b/Irgm2/Nos2/Gpr31b	17
GO:0002833	GO:0002833	positive regulation of response to biotic stimulus	16/186	441/28832	0.0362812	5.62397	7.88494	3.22335e-08	4.48353e-06	3.4237e-06	Ifi204/Zbp1/Gbp5/Gbp7/Gbp3/Gbp2/Oas1g/Ddx60/Nlrc5/Crtam/Il12b/Irf1/Irgm2/Cd300lf/Fpr2/Fosl1	16
GO:0071222	GO:0071222	cellular response to lipopolysaccharide	14/186	342/28832	0.0409357	6.34547	8.01322	5.50673e-08	7.31143e-06	5.58314e-06	Stat1/Tnfsf4/Gbp5/Gbp3/Gbp2/Il6/Cxcl5/Cxcl10/Gbp10/Gbp6/Ifng/Il12b/Irgm2/Nos2	14
GO:0001906	GO:0001906	cell killing	13/186	294/28832	0.0442177	6.85422	8.1299	6.84182e-08	8.5458e-06	6.52572e-06	Gbp5/Gbp7/Gbp3/Gbp2/Cxcl5/Cxcl10/Itgam/Crtam/Lyz2/Ifng/Il12b/Irgm2/Nos2	13
GO:0031348	GO:0031348	negative regulation of defense response	13/186	295/28832	0.0440678	6.83098	8.11153	7.11732e-08	8.5458e-06	6.52572e-06	Tnfaip6/Samhd1/Oas1g/Nlrp12/Nlrc5/Foxf1/Il22/Il12b/Irgm2/Aoah/Parp14/Gpr31b/Fpr2	13
GO:0071219	GO:0071219	cellular response to molecule of bacterial origin	14/186	351/28832	0.039886	6.18277	7.87212	7.58586e-08	8.5458e-06	6.52572e-06	Stat1/Tnfsf4/Gbp5/Gbp3/Gbp2/Il6/Cxcl5/Cxcl10/Gbp10/Gbp6/Ifng/Il12b/Irgm2/Nos2	14
GO:0141060	GO:0141060	disruption of anatomical structure in another organism	10/186	156/28832	0.0641026	9.93659	9.01839	7.60666e-08	8.5458e-06	6.52572e-06	Gbp5/Gbp7/Gbp3/Gbp2/Cxcl5/Cxcl10/Lyz2/Ifng/Irgm2/Nos2	10
GO:0032496	GO:0032496	response to lipopolysaccharide	16/186	477/28832	0.033543	5.19952	7.45244	9.44628e-08	1.02195e-05	7.80377e-06	Stat1/Ugt1a1/Tnfsf4/Gbp5/Gbp3/Gbp2/Il6/Cxcl5/Cxcl10/Gbp10/Gbp6/Ptger1/Ifng/Il12b/Irgm2/Nos2	16
GO:0071216	GO:0071216	cellular response to biotic stimulus	14/186	380/28832	0.0368421	5.71092	7.44896	2.00001e-07	2.08644e-05	1.59324e-05	Stat1/Tnfsf4/Gbp5/Gbp3/Gbp2/Il6/Cxcl5/Cxcl10/Gbp10/Gbp6/Ifng/Il12b/Irgm2/Nos2	14
GO:0019835	GO:0019835	cytolysis	4/186	10/28832	0.4	62.0043	15.5472	3.41646e-07	3.4412e-05	2.62776e-05	Gbp5/Gbp7/Gbp3/Gbp2	4
GO:0046634	GO:0046634	regulation of alpha-beta T cell activation	8/186	127/28832	0.0629921	9.76446	7.97632	1.79755e-06	0.000169705	0.00012959	Tnfsf4/Il6/Il27/Crtam/Ifng/Il12b/Irf1/Socs1	8
GO:0002218	GO:0002218	activation of innate immune response	12/186	331/28832	0.0362538	5.61973	6.81168	1.80105e-06	0.000169705	0.00012959	Ifi204/Zbp1/Gbp5/Gbp7/Gbp3/Gbp2/Oas1g/Ddx60/Irf1/Irgm2/Cd300lf/Fosl1	12
GO:0050728	GO:0050728	negative regulation of inflammatory response	9/186	177/28832	0.0508475	7.8819	7.4003	2.40276e-06	0.000219327	0.000167482	Tnfaip6/Nlrp12/Foxf1/Il22/Il12b/Irgm2/Aoah/Gpr31b/Fpr2	9
GO:0044406	GO:0044406	adhesion of symbiont to host	4/186	16/28832	0.25	38.7527	12.1715	2.87246e-06	0.000254257	0.000194155	Gbp7/Gbp3/Gbp2/Gbp6	4
GO:0043370	GO:0043370	regulation of CD4-positive, alpha-beta T cell differentiation	6/186	63/28832	0.0952381	14.7629	8.81197	3.32893e-06	0.000285994	0.00021839	Tnfsf4/Il6/Il27/Ifng/Irf1/Socs1	6
GO:0043372	GO:0043372	positive regulation of CD4-positive, alpha-beta T cell differentiation	5/186	37/28832	0.135135	20.9474	9.78324	3.90317e-06	0.000325747	0.000248746	Tnfsf4/Il6/Ifng/Irf1/Socs1	5
GO:0032102	GO:0032102	negative regulation of response to external stimulus	13/186	429/28832	0.030303	4.6973	6.21706	4.76543e-06	0.000386662	0.000295262	Tnfaip6/Samhd1/Oas1g/Nlrp12/Nlrc5/Foxf1/Il22/Il12b/Irgm2/Aoah/Parp14/Gpr31b/Fpr2	13
GO:0140374	GO:0140374	antiviral innate immune response	6/186	68/28832	0.0882353	13.6774	8.43364	5.22129e-06	0.0004122	0.000314763	Zbp1/Cxcl10/Oas2/Oas1g/Ifit2/Ifit3	6
GO:1902105	GO:1902105	regulation of leukocyte differentiation	12/186	373/28832	0.0321716	4.98694	6.24509	6.11426e-06	0.000469993	0.000358895	Tnfsf4/Il15ra/Tnfaip6/Cd101/Il6/Il27/Itgam/Crtam/Ifng/Il12b/Irf1/Socs1	12
GO:0043367	GO:0043367	CD4-positive, alpha-beta T cell differentiation	7/186	107/28832	0.0654206	10.1409	7.63317	6.28752e-06	0.000470919	0.000359602	Tnfsf4/Il6/Il27/Ifng/Il12b/Irf1/Socs1	7
GO:0050688	GO:0050688	regulation of defense response to virus	6/186	72/28832	0.0833333	12.9176	8.15856	7.29569e-06	0.000532768	0.000406831	Stat1/Gbp4/Il27/Ifng/Il12b/Irgm2	6
GO:0046425	GO:0046425	regulation of receptor signaling pathway via JAK-STAT	7/186	110/28832	0.0636364	9.86432	7.50566	7.54933e-06	0.000537844	0.000410707	Gbp7/Il6/Cxcl5/Ifng/Irf1/Socs1/Parp14	7
GO:0035457	GO:0035457	cellular response to interferon-alpha	4/186	21/28832	0.190476	29.5259	10.5372	9.21045e-06	0.000640565	0.000489146	Ifi204/Oas1g/Ifit2/Ifit1	4
GO:1903706	GO:1903706	regulation of hemopoiesis	13/186	459/28832	0.0283224	4.39028	5.89989	9.82224e-06	0.000662728	0.00050607	Stat1/Tnfsf4/Il15ra/Tnfaip6/Cd101/Il6/Il27/Itgam/Crtam/Ifng/Il12b/Irf1/Socs1	13
GO:0001959	GO:0001959	regulation of cytokine-mediated signaling pathway	8/186	160/28832	0.05	7.75054	6.8996	9.98289e-06	0.000662728	0.00050607	Samhd1/Zbp1/Il6/Oas1g/Nlrc5/Irgm2/Cd300lf/Parp14	8
GO:0030072	GO:0030072	peptide hormone secretion	11/186	334/28832	0.0329341	5.10514	6.08063	1.20825e-05	0.000784286	0.000598894	Ptprn/Gpr39/Il6/Gipr/Piwil4/Trpm2/Ifng/Nos2/Chrm3/Baiap3/Apln	11
GO:1904892	GO:1904892	regulation of receptor signaling pathway via STAT	7/186	120/28832	0.0583333	9.04229	7.11366	1.33691e-05	0.000809283	0.000617983	Gbp7/Il6/Cxcl5/Ifng/Irf1/Socs1/Parp14	7
GO:0046635	GO:0046635	positive regulation of alpha-beta T cell activation	6/186	80/28832	0.075	11.6258	7.6688	1.34458e-05	0.000809283	0.000617983	Tnfsf4/Il6/Ifng/Il12b/Irf1/Socs1	6
GO:0030073	GO:0030073	insulin secretion	10/186	278/28832	0.0359712	5.57593	6.17764	1.42373e-05	0.000809283	0.000617983	Ptprn/Gpr39/Il6/Gipr/Piwil4/Trpm2/Ifng/Nos2/Chrm3/Baiap3	10
GO:0090276	GO:0090276	regulation of peptide hormone secretion	10/186	278/28832	0.0359712	5.57593	6.17764	1.42373e-05	0.000809283	0.000617983	Gpr39/Il6/Gipr/Piwil4/Trpm2/Ifng/Nos2/Chrm3/Baiap3/Apln	10
GO:1902107	GO:1902107	positive regulation of leukocyte differentiation	9/186	221/28832	0.040724	6.31266	6.38845	1.44975e-05	0.000809283	0.000617983	Tnfsf4/Il15ra/Cd101/Il6/Itgam/Ifng/Il12b/Irf1/Socs1	9
GO:1903708	GO:1903708	positive regulation of hemopoiesis	9/186	221/28832	0.040724	6.31266	6.38845	1.44975e-05	0.000809283	0.000617983	Tnfsf4/Il15ra/Cd101/Il6/Itgam/Ifng/Il12b/Irf1/Socs1	9
GO:0002790	GO:0002790	peptide secretion	11/186	343/28832	0.03207	4.97119	5.96188	1.54659e-05	0.000809283	0.000617983	Ptprn/Gpr39/Il6/Gipr/Piwil4/Trpm2/Ifng/Nos2/Chrm3/Baiap3/Apln	11
GO:0050708	GO:0050708	regulation of protein secretion	11/186	343/28832	0.03207	4.97119	5.96188	1.54659e-05	0.000809283	0.000617983	Gpr39/Gja5/Il6/Gipr/Piwil4/Trpm2/Ifng/Il12b/Nos2/Chrm3/Baiap3	11
GO:0002294	GO:0002294	CD4-positive, alpha-beta T cell differentiation involved in immune response	6/186	82/28832	0.0731707	11.3423	7.55714	1.55018e-05	0.000809283	0.000617983	Tnfsf4/Il6/Il27/Ifng/Il12b/Irf1	6
GO:0046637	GO:0046637	regulation of alpha-beta T cell differentiation	6/186	82/28832	0.0731707	11.3423	7.55714	1.55018e-05	0.000809283	0.000617983	Tnfsf4/Il6/Il27/Ifng/Irf1/Socs1	6
GO:0060759	GO:0060759	regulation of response to cytokine stimulus	8/186	170/28832	0.0470588	7.29462	6.63278	1.55152e-05	0.000809283	0.000617983	Samhd1/Zbp1/Il6/Oas1g/Nlrc5/Irgm2/Cd300lf/Parp14	8
GO:2000516	GO:2000516	positive regulation of CD4-positive, alpha-beta T cell activation	5/186	49/28832	0.102041	15.8174	8.36483	1.60378e-05	0.000821867	0.000627592	Tnfsf4/Il6/Ifng/Irf1/Socs1	5
GO:0002791	GO:0002791	regulation of peptide secretion	10/186	283/28832	0.0353357	5.47741	6.09929	1.65995e-05	0.000822872	0.00062836	Gpr39/Il6/Gipr/Piwil4/Trpm2/Ifng/Nos2/Chrm3/Baiap3/Apln	10
GO:0002293	GO:0002293	alpha-beta T cell differentiation involved in immune response	6/186	83/28832	0.0722892	11.2056	7.50275	1.66208e-05	0.000822872	0.00062836	Tnfsf4/Il6/Il27/Ifng/Il12b/Irf1	6
GO:0090087	GO:0090087	regulation of peptide transport	10/186	285/28832	0.0350877	5.43897	6.06847	1.76347e-05	0.000852559	0.000651029	Gpr39/Il6/Gipr/Piwil4/Trpm2/Ifng/Nos2/Chrm3/Baiap3/Apln	10
GO:0002287	GO:0002287	alpha-beta T cell activation involved in immune response	6/186	84/28832	0.0714286	11.0722	7.44928	1.78042e-05	0.000852559	0.000651029	Tnfsf4/Il6/Il27/Ifng/Il12b/Irf1	6
GO:0042531	GO:0042531	positive regulation of tyrosine phosphorylation of STAT protein	5/186	52/28832	0.0961538	14.9049	8.08682	2.15191e-05	0.0010024	0.000765453	Il6/Crlf1/Ifng/Il12b/Parp14	5
GO:0050830	GO:0050830	defense response to Gram-positive bacterium	8/186	178/28832	0.0449438	6.96678	6.43445	2.16198e-05	0.0010024	0.000765453	Gbp7/Gbp3/Gbp2/Gbp4/Gbp10/Gbp6/Lyz2/Ifng	8
GO:0050796	GO:0050796	regulation of insulin secretion	9/186	234/28832	0.0384615	5.96195	6.14111	2.27854e-05	0.00103994	0.000794117	Gpr39/Il6/Gipr/Piwil4/Trpm2/Ifng/Nos2/Chrm3/Baiap3	9
GO:2000514	GO:2000514	regulation of CD4-positive, alpha-beta T cell activation	6/186	88/28832	0.0681818	10.5689	7.24411	2.32363e-05	0.00104421	0.000797373	Tnfsf4/Il6/Il27/Ifng/Irf1/Socs1	6
GO:0002292	GO:0002292	T cell differentiation involved in immune response	6/186	90/28832	0.0666667	10.3341	7.1464	2.64128e-05	0.00116897	0.000892644	Tnfsf4/Il6/Il27/Ifng/Il12b/Irf1	6
GO:0060337	GO:0060337	type I interferon-mediated signaling pathway	6/186	91/28832	0.0659341	10.2205	7.09869	2.8127e-05	0.00120822	0.000922619	Stat1/Samhd1/Zbp1/Oas2/Oas1g/Nlrc5	6
GO:0071357	GO:0071357	cellular response to type I interferon	6/186	91/28832	0.0659341	10.2205	7.09869	2.8127e-05	0.00120822	0.000922619	Stat1/Samhd1/Zbp1/Oas2/Oas1g/Nlrc5	6
GO:0050730	GO:0050730	regulation of peptidyl-tyrosine phosphorylation	9/186	241/28832	0.0373444	5.78878	6.01552	2.87163e-05	0.00121566	0.000928295	Il6/Gprc5a/Crlf1/Il22/Ifng/Il12b/Irf1/Socs1/Parp14	9
GO:0015833	GO:0015833	peptide transport	11/186	369/28832	0.0298103	4.62092	5.64087	3.02487e-05	0.00125135	0.00095555	Ptprn/Gpr39/Il6/Gipr/Piwil4/Trpm2/Ifng/Nos2/Chrm3/Baiap3/Apln	11
GO:0046426	GO:0046426	negative regulation of receptor signaling pathway via JAK-STAT	4/186	28/28832	0.142857	22.1444	9.01991	3.04162e-05	0.00125135	0.00095555	Gbp7/Irf1/Socs1/Parp14	4
GO:0046638	GO:0046638	positive regulation of alpha-beta T cell differentiation	5/186	56/28832	0.0892857	13.8402	7.75009	3.09748e-05	0.00125663	0.000959584	Tnfsf4/Il6/Ifng/Irf1/Socs1	5
GO:0042098	GO:0042098	T cell proliferation	9/186	246/28832	0.0365854	5.67113	5.9288	3.37128e-05	0.00134897	0.0010301	Tnfsf4/Il6/Il27/Itgam/Tnfsf13b/Crtam/Ifng/Il12b/Irf1	9
GO:0035710	GO:0035710	CD4-positive, alpha-beta T cell activation	7/186	139/28832	0.0503597	7.8063	6.48164	3.45997e-05	0.00136575	0.00104291	Tnfsf4/Il6/Il27/Ifng/Il12b/Irf1/Socs1	7
GO:0009306	GO:0009306	protein secretion	12/186	447/28832	0.0268456	4.16136	5.42798	3.65941e-05	0.00142522	0.00108832	Ptprn/Gpr39/Gja5/Il6/Gipr/Piwil4/Trpm2/Ifng/Il12b/Nos2/Chrm3/Baiap3	12
GO:0035592	GO:0035592	establishment of protein localization to extracellular region	12/186	450/28832	0.0266667	4.13362	5.39865	3.90347e-05	0.00150027	0.00114563	Ptprn/Gpr39/Gja5/Il6/Gipr/Piwil4/Trpm2/Ifng/Il12b/Nos2/Chrm3/Baiap3	12
GO:0032479	GO:0032479	regulation of type I interferon production	7/186	142/28832	0.0492958	7.64138	6.3928	3.96623e-05	0.00150459	0.00114893	Stat1/Gbp7/Gbp4/Oas2/Oas1g/Irf1/Irgm2	7
GO:0034340	GO:0034340	response to type I interferon	6/186	98/28832	0.0612245	9.49045	6.78423	4.27921e-05	0.00160251	0.0012237	Stat1/Samhd1/Zbp1/Oas2/Oas1g/Nlrc5	6
GO:0001961	GO:0001961	positive regulation of cytokine-mediated signaling pathway	5/186	60/28832	0.0833333	12.9176	7.44616	4.33736e-05	0.00160372	0.00122463	Zbp1/Nlrc5/Irgm2/Cd300lf/Parp14	5
GO:0071692	GO:0071692	protein localization to extracellular region	12/186	456/28832	0.0263158	4.07923	5.34076	4.43425e-05	0.00161906	0.00123634	Ptprn/Gpr39/Gja5/Il6/Gipr/Piwil4/Trpm2/Ifng/Il12b/Nos2/Chrm3/Baiap3	12
GO:0046632	GO:0046632	alpha-beta T cell differentiation	7/186	145/28832	0.0482759	7.48328	6.30653	4.53176e-05	0.00163423	0.00124793	Tnfsf4/Il6/Il27/Ifng/Il12b/Irf1/Socs1	7
GO:1904893	GO:1904893	negative regulation of receptor signaling pathway via STAT	4/186	31/28832	0.129032	20.0014	8.52937	4.60407e-05	0.00164006	0.00125238	Gbp7/Irf1/Socs1/Parp14	4
GO:0032606	GO:0032606	type I interferon production	7/186	147/28832	0.047619	7.38146	6.25037	4.94428e-05	0.001724	0.00131647	Stat1/Gbp7/Gbp4/Oas2/Oas1g/Irf1/Irgm2	7
GO:0042129	GO:0042129	regulation of T cell proliferation	8/186	200/28832	0.04	6.20043	5.94679	4.95775e-05	0.001724	0.00131647	Tnfsf4/Il6/Il27/Tnfsf13b/Crtam/Ifng/Il12b/Irf1	8
GO:0002825	GO:0002825	regulation of T-helper 1 type immune response	4/186	32/28832	0.125	19.3763	8.38093	5.23535e-05	0.00179911	0.00137383	Tnfsf4/Il27/Il12b/Irf1	4
GO:0042118	GO:0042118	endothelial cell activation	3/186	12/28832	0.25	38.7527	10.5401	5.5682e-05	0.00189125	0.00144419	Cxcl10/Bmper/Acvrl1	3
GO:0035455	GO:0035455	response to interferon-alpha	4/186	33/28832	0.121212	18.7892	8.23908	5.92754e-05	0.00199015	0.00151972	Ifi204/Oas1g/Ifit2/Ifit1	4
GO:0046631	GO:0046631	alpha-beta T cell activation	8/186	206/28832	0.038835	6.01984	5.82636	6.10353e-05	0.00202596	0.00154706	Tnfsf4/Il6/Il27/Crtam/Ifng/Il12b/Irf1/Socs1	8
GO:0030858	GO:0030858	positive regulation of epithelial cell differentiation	5/186	66/28832	0.0757576	11.7432	7.0408	6.87907e-05	0.00221513	0.00169151	Pkp1/Ptch2/Atoh8/Lhx1/Acvrl1	5
GO:0060760	GO:0060760	positive regulation of response to cytokine stimulus	5/186	66/28832	0.0757576	11.7432	7.0408	6.87907e-05	0.00221513	0.00169151	Zbp1/Nlrc5/Irgm2/Cd300lf/Parp14	5
GO:0050729	GO:0050729	positive regulation of inflammatory response	7/186	155/28832	0.0451613	7.00049	6.03587	6.91421e-05	0.00221513	0.00169151	Tnfsf4/Zbp1/Gbp5/Gbp3/Gbp2/Il6/Ifng	7
GO:0001781	GO:0001781	neutrophil apoptotic process	3/186	13/28832	0.230769	35.7717	10.1044	7.20429e-05	0.00221513	0.00169151	Il6/Itgam/Ifng	3
GO:0042532	GO:0042532	negative regulation of tyrosine phosphorylation of STAT protein	3/186	13/28832	0.230769	35.7717	10.1044	7.20429e-05	0.00221513	0.00169151	Irf1/Socs1/Parp14	3
GO:0045625	GO:0045625	regulation of T-helper 1 cell differentiation	3/186	13/28832	0.230769	35.7717	10.1044	7.20429e-05	0.00221513	0.00169151	Tnfsf4/Il27/Irf1	3
GO:0051709	GO:0051709	regulation of killing of cells of another organism	3/186	13/28832	0.230769	35.7717	10.1044	7.20429e-05	0.00221513	0.00169151	Cxcl5/Ifng/Nos2	3
GO:0042886	GO:0042886	amide transport	11/186	410/28832	0.0268293	4.15883	5.19092	7.7945e-05	0.00237164	0.00181103	Ptprn/Gpr39/Il6/Gipr/Piwil4/Trpm2/Ifng/Nos2/Chrm3/Baiap3/Apln	11
GO:0045628	GO:0045628	regulation of T-helper 2 cell differentiation	3/186	14/28832	0.214286	33.2166	9.71552	9.12557e-05	0.00274802	0.00209844	Tnfsf4/Il6/Irf1	3
GO:0046879	GO:0046879	hormone secretion	11/186	418/28832	0.0263158	4.07923	5.10997	9.24621e-05	0.00275594	0.00210448	Ptprn/Gpr39/Il6/Gipr/Piwil4/Trpm2/Ifng/Nos2/Chrm3/Baiap3/Apln	11
GO:0036037	GO:0036037	CD8-positive, alpha-beta T cell activation	4/186	37/28832	0.108108	16.7579	7.72851	9.37633e-05	0.00276649	0.00211254	Crtam/Ifng/Irf1/Socs1	4
GO:0046883	GO:0046883	regulation of hormone secretion	10/186	350/28832	0.0285714	4.42888	5.20062	9.89728e-05	0.00289099	0.00220761	Gpr39/Il6/Gipr/Piwil4/Trpm2/Ifng/Nos2/Chrm3/Baiap3/Apln	10
GO:0070663	GO:0070663	regulation of leukocyte proliferation	9/186	287/28832	0.0313589	4.86096	5.29695	0.000110085	0.00316604	0.00241765	Tnfsf4/Il6/Il27/Tnfsf13b/Crtam/Ifng/Il12b/Irf1/Csf2rb2	9
GO:0060330	GO:0060330	regulation of response to type II interferon	3/186	15/28832	0.2	31.0022	9.36544	0.000113528	0.00316604	0.00241765	Nlrc5/Irgm2/Parp14	3
GO:0060334	GO:0060334	regulation of type II interferon-mediated signaling pathway	3/186	15/28832	0.2	31.0022	9.36544	0.000113528	0.00316604	0.00241765	Nlrc5/Irgm2/Parp14	3
GO:0070106	GO:0070106	interleukin-27-mediated signaling pathway	3/186	15/28832	0.2	31.0022	9.36544	0.000113528	0.00316604	0.00241765	Stat1/Oas2/Oas1g	3
GO:0009914	GO:0009914	hormone transport	11/186	428/28832	0.0257009	3.98392	5.01157	0.000113809	0.00316604	0.00241765	Ptprn/Gpr39/Il6/Gipr/Piwil4/Trpm2/Ifng/Nos2/Chrm3/Baiap3/Apln	11
GO:0002573	GO:0002573	myeloid leukocyte differentiation	9/186	295/28832	0.0305085	4.72914	5.18764	0.000135401	0.00373119	0.0028492	Tnfaip6/Cd101/Itgam/Ifng/Il12b/Cd300lf/Socs1/Ubd/Batf2	9
GO:0018108	GO:0018108	peptidyl-tyrosine phosphorylation	9/186	296/28832	0.0304054	4.71316	5.17426	0.000138883	0.00379136	0.00289515	Il6/Gprc5a/Crlf1/Il22/Ifng/Il12b/Irf1/Socs1/Parp14	9
GO:0045619	GO:0045619	regulation of lymphocyte differentiation	8/186	233/28832	0.0343348	5.32226	5.33786	0.000143408	0.00387865	0.00296181	Tnfsf4/Il15ra/Il6/Il27/Crtam/Ifng/Irf1/Socs1	8
GO:0018212	GO:0018212	peptidyl-tyrosine modification	9/186	300/28832	0.03	4.65032	5.1213	0.000153567	0.0041153	0.00314251	Il6/Gprc5a/Crlf1/Il22/Ifng/Il12b/Irf1/Socs1/Parp14	9
GO:0030856	GO:0030856	regulation of epithelial cell differentiation	7/186	177/28832	0.039548	6.13037	5.51683	0.000158203	0.00420101	0.00320796	Stat1/Pkp1/Ptch2/Atoh8/Ifng/Lhx1/Acvrl1	7
GO:0045589	GO:0045589	regulation of regulatory T cell differentiation	4/186	43/28832	0.0930233	14.4196	7.09602	0.000169995	0.00447348	0.00341603	Tnfsf4/Ifng/Irf1/Socs1	4
GO:0044403	GO:0044403	biological process involved in symbiotic interaction	7/186	180/28832	0.0388889	6.0282	5.45287	0.000175456	0.00457597	0.00349429	Spint1/Gbp7/Gbp3/Gbp2/Cxcl5/Gbp6/Cd300lf	7
GO:0042093	GO:0042093	T-helper cell differentiation	5/186	81/28832	0.0617284	9.56856	6.22269	0.000182418	0.00471542	0.00360078	Tnfsf4/Il6/Il27/Il12b/Irf1	5
GO:0006836	GO:0006836	neurotransmitter transport	8/186	242/28832	0.0330579	5.12432	5.19168	0.000185758	0.00475963	0.00363454	Gpr158/Slc32a1/Rph3a/Slc6a12/Slc17a8/Trim9/Baiap3/Sncaip	8
GO:0070661	GO:0070661	leukocyte proliferation	10/186	379/28832	0.0263852	4.08999	4.87941	0.000188818	0.00479597	0.00366229	Tnfsf4/Il6/Il27/Itgam/Tnfsf13b/Crtam/Ifng/Il12b/Irf1/Csf2rb2	10
GO:0032660	GO:0032660	regulation of interleukin-17 production	4/186	45/28832	0.0888889	13.7787	6.91274	0.000203186	0.00507269	0.0038736	Tnfsf4/Il6/Ifng/Il12b	4
GO:0032735	GO:0032735	positive regulation of interleukin-12 production	4/186	45/28832	0.0888889	13.7787	6.91274	0.000203186	0.00507269	0.0038736	Tnfsf4/Ifng/Il12b/Irf1	4
GO:0035725	GO:0035725	sodium ion transmembrane transport	7/186	185/28832	0.0378378	5.86527	5.34943	0.000207572	0.0051383	0.00392369	Slc6a12/Scnn1a/Scn2b/Trpm2/Slc17a8/Wnk2/Slc38a4	7
GO:0050691	GO:0050691	regulation of defense response to virus by host	4/186	46/28832	0.0869565	13.4792	6.82542	0.000221421	0.00543506	0.0041503	Stat1/Il27/Ifng/Il12b	4
GO:0001818	GO:0001818	negative regulation of cytokine production	9/186	318/28832	0.0283019	4.3871	4.89403	0.000236683	0.00572672	0.00437302	Tnfsf4/Gbp7/Il6/Gbp4/Oas1g/Nlrp12/Ifng/Il12b/Irgm2	9
GO:0032700	GO:0032700	negative regulation of interleukin-17 production	3/186	19/28832	0.157895	24.4754	8.24802	0.000237225	0.00572672	0.00437302	Tnfsf4/Ifng/Il12b	3
GO:0045622	GO:0045622	regulation of T-helper cell differentiation	4/186	47/28832	0.0851064	13.1924	6.74077	0.000240806	0.00576553	0.00440266	Tnfsf4/Il6/Il27/Irf1	4
GO:0001937	GO:0001937	negative regulation of endothelial cell proliferation	4/186	48/28832	0.0833333	12.9176	6.65866	0.000261381	0.00601177	0.00459069	Stat1/Atoh8/Il12b/Acvrl1	4
GO:0032620	GO:0032620	interleukin-17 production	4/186	48/28832	0.0833333	12.9176	6.65866	0.000261381	0.00601177	0.00459069	Tnfsf4/Il6/Ifng/Il12b	4
GO:0045066	GO:0045066	regulatory T cell differentiation	4/186	48/28832	0.0833333	12.9176	6.65866	0.000261381	0.00601177	0.00459069	Tnfsf4/Ifng/Irf1/Socs1	4
GO:0060338	GO:0060338	regulation of type I interferon-mediated signaling pathway	4/186	48/28832	0.0833333	12.9176	6.65866	0.000261381	0.00601177	0.00459069	Samhd1/Zbp1/Oas1g/Nlrc5	4
GO:0070269	GO:0070269	pyroptotic inflammatory response	4/186	48/28832	0.0833333	12.9176	6.65866	0.000261381	0.00601177	0.00459069	Zbp1/Gbp5/Gbp3/Gbp2	4
GO:0001960	GO:0001960	negative regulation of cytokine-mediated signaling pathway	5/186	88/28832	0.0568182	8.80743	5.91058	0.000268962	0.00613781	0.00468694	Samhd1/Il6/Oas1g/Nlrc5/Parp14	5
GO:0050670	GO:0050670	regulation of lymphocyte proliferation	8/186	260/28832	0.0307692	4.76956	4.91996	0.000301456	0.006826	0.00521245	Tnfsf4/Il6/Il27/Tnfsf13b/Crtam/Ifng/Il12b/Irf1	8
GO:0045580	GO:0045580	regulation of T cell differentiation	7/186	198/28832	0.0353535	5.48018	5.09731	0.000313721	0.00704908	0.0053828	Tnfsf4/Il6/Il27/Crtam/Ifng/Irf1/Socs1	7
GO:0051701	GO:0051701	biological process involved in interaction with host	6/186	141/28832	0.0425532	6.5962	5.36765	0.000316996	0.00705073	0.00538406	Spint1/Gbp7/Gbp3/Gbp2/Gbp6/Cd300lf	6
GO:0045064	GO:0045064	T-helper 2 cell differentiation	3/186	21/28832	0.142857	22.1444	7.81052	0.000322524	0.00705073	0.00538406	Tnfsf4/Il6/Irf1	3
GO:2001185	GO:2001185	regulation of CD8-positive, alpha-beta T cell activation	3/186	21/28832	0.142857	22.1444	7.81052	0.000322524	0.00705073	0.00538406	Crtam/Irf1/Socs1	3
GO:0002286	GO:0002286	T cell activation involved in immune response	6/186	142/28832	0.0422535	6.54975	5.34203	0.000329232	0.00705073	0.00538406	Tnfsf4/Il6/Il27/Ifng/Il12b/Irf1	6
GO:0050732	GO:0050732	negative regulation of peptidyl-tyrosine phosphorylation	4/186	51/28832	0.0784314	12.1577	6.42631	0.000330675	0.00705073	0.00538406	Gprc5a/Irf1/Socs1/Parp14	4
GO:0050798	GO:0050798	activated T cell proliferation	4/186	51/28832	0.0784314	12.1577	6.42631	0.000330675	0.00705073	0.00538406	Tnfsf4/Itgam/Crtam/Il12b	4
GO:0060761	GO:0060761	negative regulation of response to cytokine stimulus	5/186	92/28832	0.0543478	8.4245	5.74741	0.000330692	0.00705073	0.00538406	Samhd1/Il6/Oas1g/Nlrc5/Parp14	5
GO:0002697	GO:0002697	regulation of immune effector process	11/186	485/28832	0.0226804	3.51571	4.50227	0.000333368	0.0070563	0.00538831	Tnfsf4/Il6/Cxcl5/Il27/Itgam/Ddx60/Foxf1/Crtam/Ifng/Il12b/Irf1	11
GO:0050900	GO:0050900	leukocyte migration	10/186	408/28832	0.0245098	3.79928	4.58869	0.000339245	0.00712903	0.00544385	Tnfsf4/Tnfaip6/Cxcl5/Cxcl10/Nlrp12/Itgam/Crtam/Trpm2/Ifng/Fpr2	10
GO:0032944	GO:0032944	regulation of mononuclear cell proliferation	8/186	265/28832	0.0301887	4.67957	4.84889	0.00034237	0.00714332	0.00545476	Tnfsf4/Il6/Il27/Tnfsf13b/Crtam/Ifng/Il12b/Irf1	8
GO:0042088	GO:0042088	T-helper 1 type immune response	4/186	52/28832	0.0769231	11.9239	6.35314	0.000356438	0.00738408	0.00563862	Tnfsf4/Il27/Il12b/Irf1	4
GO:0046651	GO:0046651	lymphocyte proliferation	9/186	337/28832	0.0267062	4.13975	4.67176	0.000361894	0.00744431	0.00568461	Tnfsf4/Il6/Il27/Itgam/Tnfsf13b/Crtam/Ifng/Il12b/Irf1	9
GO:0001776	GO:0001776	leukocyte homeostasis	6/186	145/28832	0.0413793	6.41424	5.26663	0.000368171	0.00752046	0.00574276	Tnfsf4/Il6/Cxcl5/Itgam/Tnfsf13b/Ifng	6
GO:0043374	GO:0043374	CD8-positive, alpha-beta T cell differentiation	3/186	22/28832	0.136364	21.1378	7.61389	0.000371681	0.00753944	0.00575725	Ifng/Irf1/Socs1	3
GO:0045621	GO:0045621	positive regulation of lymphocyte differentiation	6/186	146/28832	0.0410959	6.3703	5.24197	0.00038192	0.00769372	0.00587506	Tnfsf4/Il15ra/Il6/Ifng/Irf1/Socs1	6
GO:0032943	GO:0032943	mononuclear cell proliferation	9/186	344/28832	0.0261628	4.05551	4.59396	0.000419995	0.00840277	0.0064165	Tnfsf4/Il6/Il27/Itgam/Tnfsf13b/Crtam/Ifng/Il12b/Irf1	9
GO:0032026	GO:0032026	response to magnesium ion	3/186	23/28832	0.130435	20.2188	7.42985	0.000425409	0.0084532	0.00645501	Ryr3/Kcnip3/Fbp1	3
GO:0098739	GO:0098739	import across plasma membrane	7/186	212/28832	0.0330189	5.11828	4.84957	0.000472771	0.00933085	0.0071252	Slc12a5/Scnn1a/Trpm2/Slc17a8/Ifng/Wnk2/Slc38a4	7
GO:0030593	GO:0030593	neutrophil chemotaxis	5/186	100/28832	0.05	7.75054	5.44891	0.000485701	0.0095217	0.00727094	Tnfaip6/Cxcl5/Cxcl10/Itgam/Ifng	5
GO:0031341	GO:0031341	regulation of cell killing	6/186	154/28832	0.038961	6.03938	5.05263	0.000506939	0.00987179	0.00753827	Cxcl5/Itgam/Crtam/Ifng/Il12b/Nos2	6
GO:0045624	GO:0045624	positive regulation of T-helper cell differentiation	3/186	25/28832	0.12	18.6013	7.09447	0.000547263	0.0105865	0.00808401	Tnfsf4/Il6/Irf1	3
GO:0090277	GO:0090277	positive regulation of peptide hormone secretion	6/186	157/28832	0.0382166	5.92398	4.98504	0.000561255	0.0107857	0.00823615	Gpr39/Gipr/Trpm2/Chrm3/Baiap3/Apln	6
GO:0007249	GO:0007249	canonical NF-kappaB signal transduction	8/186	288/28832	0.0277778	4.30585	4.54336	0.000593105	0.0113233	0.00864665	Stat1/Gbp7/Nlrp12/Ppm1n/Irf1/Irgm2/Card10/Ubd	8
GO:0050777	GO:0050777	negative regulation of immune response	7/186	222/28832	0.0315315	4.88773	4.68563	0.000621465	0.0117877	0.00900126	Tnfsf4/Samhd1/Oas1g/Nlrc5/Il12b/Irf1/Parp14	7
GO:0002221	GO:0002221	pattern recognition receptor signaling pathway	8/186	291/28832	0.0274914	4.26146	4.50587	0.000634608	0.0119593	0.00913233	Gbp5/Gbp2/Oas1g/Ddx60/Irf1/Irgm2/Cd300lf/Fosl1	8
GO:0002793	GO:0002793	positive regulation of peptide secretion	6/186	161/28832	0.0372671	5.7768	4.89759	0.000640592	0.0119947	0.00915934	Gpr39/Gipr/Trpm2/Chrm3/Baiap3/Apln	6
GO:0006195	GO:0006195	purine nucleotide catabolic process	6/186	163/28832	0.0368098	5.70592	4.85497	0.000683385	0.0127144	0.00970897	Pfkfb3/Samhd1/Nt5c1a/Pde8a/Ifng/Fbp1	6
GO:0031343	GO:0031343	positive regulation of cell killing	5/186	108/28832	0.0462963	7.17642	5.1818	0.000689934	0.012755	0.00973997	Itgam/Crtam/Ifng/Il12b/Nos2	5
GO:0090288	GO:0090288	negative regulation of cellular response to growth factor stimulus	5/186	110/28832	0.0454545	7.04594	5.11926	0.000749737	0.0137735	0.0105177	Tnfaip6/Bmper/Il12b/Apln/Spry3	5
GO:0034612	GO:0034612	response to tumor necrosis factor	7/186	230/28832	0.0304348	4.71772	4.56138	0.000765324	0.0139426	0.0106468	Stat1/Gbp3/Il6/Tnfsf13b/Irf1/Nos2/Ubd	7
GO:0045063	GO:0045063	T-helper 1 cell differentiation	3/186	28/28832	0.107143	16.6083	6.65829	0.000768488	0.0139426	0.0106468	Tnfsf4/Il27/Irf1	3
GO:0032655	GO:0032655	regulation of interleukin-12 production	4/186	64/28832	0.0625	9.68817	5.60684	0.000787711	0.0141606	0.0108133	Tnfsf4/Ifng/Il12b/Irf1	4
GO:0002758	GO:0002758	innate immune response-activating signaling pathway	8/186	301/28832	0.0265781	4.11989	4.38448	0.000790203	0.0141606	0.0108133	Gbp5/Gbp2/Oas1g/Ddx60/Irf1/Irgm2/Cd300lf/Fosl1	8
GO:0042102	GO:0042102	positive regulation of T cell proliferation	5/186	113/28832	0.0442478	6.85888	5.02833	0.000846593	0.0150116	0.0114631	Tnfsf4/Il6/Tnfsf13b/Ifng/Il12b	5
GO:0006925	GO:0006925	inflammatory cell apoptotic process	3/186	29/28832	0.103448	16.0356	6.52762	0.000853109	0.0150116	0.0114631	Il6/Itgam/Ifng	3
GO:0032816	GO:0032816	positive regulation of natural killer cell activation	3/186	29/28832	0.103448	16.0356	6.52762	0.000853109	0.0150116	0.0114631	Il15ra/Il12b/Irf1	3
GO:0032615	GO:0032615	interleukin-12 production	4/186	66/28832	0.0606061	9.39459	5.50156	0.000884617	0.0153754	0.0117409	Tnfsf4/Ifng/Il12b/Irf1	4
GO:0051289	GO:0051289	protein homotetramerization	4/186	66/28832	0.0606061	9.39459	5.50156	0.000884617	0.0153754	0.0117409	Ryr3/Samhd1/Gbp5/Trpm2	4
GO:0006909	GO:0006909	phagocytosis	7/186	236/28832	0.029661	4.59778	4.4719	0.000889571	0.0153754	0.0117409	Il15ra/Gsn/Itgam/Ifng/Nos2/Cd300lf/Fpr2	7
GO:0006163	GO:0006163	purine nucleotide metabolic process	10/186	465/28832	0.0215054	3.33356	4.08784	0.000929144	0.0159649	0.0121911	Pfkfb3/Samhd1/Nt5c1a/Aldh1l1/Pde8a/Ifng/Prps1l1/Fbp1/Nme5/Prdx5	10
GO:0060339	GO:0060339	negative regulation of type I interferon-mediated signaling pathway	3/186	30/28832	0.1	15.5011	6.4033	0.000943421	0.0161154	0.012306	Samhd1/Oas1g/Nlrc5	3
GO:0010038	GO:0010038	response to metal ion	9/186	386/28832	0.0233161	3.61424	4.16661	0.000952178	0.0161704	0.012348	Gpr39/Gsn/Ryr3/Kcnip3/Gipr/Ncam1/Trpm2/Kcnmb1/Fbp1	9
GO:0032642	GO:0032642	regulation of chemokine production	5/186	117/28832	0.042735	6.62439	4.91211	0.00098987	0.0167134	0.0127626	Tnfsf4/Il6/Cxcl5/Oas1g/Ifng	5
GO:0070665	GO:0070665	positive regulation of leukocyte proliferation	6/186	176/28832	0.0340909	5.28446	4.59408	0.00101811	0.0170913	0.0130512	Tnfsf4/Il6/Tnfsf13b/Ifng/Il12b/Csf2rb2	6
GO:0030595	GO:0030595	leukocyte chemotaxis	7/186	242/28832	0.0289256	4.48378	4.38537	0.00102921	0.017179	0.0131182	Tnfaip6/Cxcl5/Cxcl10/Itgam/Trpm2/Ifng/Fpr2	7
GO:0050863	GO:0050863	regulation of T cell activation	9/186	391/28832	0.0230179	3.56802	4.11973	0.00104155	0.0172862	0.0132	Tnfsf4/Il6/Il27/Tnfsf13b/Crtam/Ifng/Il12b/Irf1/Socs1	9
GO:0001935	GO:0001935	endothelial cell proliferation	6/186	177/28832	0.0338983	5.2546	4.57509	0.00104828	0.0172996	0.0132103	Stat1/Atoh8/Bmper/Il12b/Acvrl1/Apln	6
GO:0030098	GO:0030098	lymphocyte differentiation	10/186	473/28832	0.0211416	3.27718	4.02381	0.00105628	0.0173336	0.0132362	Tnfsf4/Il15ra/Il6/Il27/Tnfsf13b/Crtam/Ifng/Il12b/Irf1/Socs1	10
GO:0045639	GO:0045639	positive regulation of myeloid cell differentiation	5/186	119/28832	0.0420168	6.51306	4.85603	0.00106791	0.0174266	0.0133073	Stat1/Cd101/Itgam/Ifng/Il12b	5
GO:0002822	GO:0002822	regulation of adaptive immune response based on somatic recombination of immune receptors built from immunoglobulin superfamily domains	7/186	244/28832	0.0286885	4.44703	4.35715	0.00107941	0.0175164	0.0133758	Tnfsf4/Il6/Il27/Tnfsf13b/Ifng/Il12b/Irf1	7
GO:0002703	GO:0002703	regulation of leukocyte mediated immunity	8/186	317/28832	0.0252366	3.91194	4.20078	0.00110174	0.0177799	0.0135771	Tnfsf4/Il6/Cxcl5/Itgam/Foxf1/Crtam/Ifng/Il12b	8
GO:0009166	GO:0009166	nucleotide catabolic process	6/186	181/28832	0.0331492	5.13848	4.50054	0.00117589	0.0188724	0.0144113	Pfkfb3/Samhd1/Nt5c1a/Pde8a/Ifng/Fbp1	6
GO:0032024	GO:0032024	positive regulation of insulin secretion	5/186	122/28832	0.0409836	6.3529	4.77427	0.0011934	0.0189453	0.014467	Gpr39/Gipr/Trpm2/Chrm3/Baiap3	5
GO:0032760	GO:0032760	positive regulation of tumor necrosis factor production	5/186	122/28832	0.0409836	6.3529	4.77427	0.0011934	0.0189453	0.014467	Il6/Oas2/Oas1g/Ifng/Il12b	5
GO:0072523	GO:0072523	purine-containing compound catabolic process	6/186	182/28832	0.032967	5.11024	4.48224	0.00120958	0.0190492	0.0145463	Pfkfb3/Samhd1/Nt5c1a/Pde8a/Ifng/Fbp1	6
GO:0002699	GO:0002699	positive regulation of immune effector process	8/186	322/28832	0.0248447	3.8512	4.14583	0.001217	0.0190492	0.0145463	Tnfsf4/Il6/Itgam/Ddx60/Crtam/Ifng/Il12b/Irf1	8
GO:1903532	GO:1903532	positive regulation of secretion by cell	9/186	400/28832	0.0225	3.48774	4.03725	0.00121952	0.0190492	0.0145463	Gpr39/Gpr158/Rph3a/Gipr/Itgam/Trpm2/Chrm3/Baiap3/Apln	9
GO:0002230	GO:0002230	positive regulation of defense response to virus by host	3/186	33/28832	0.0909091	14.0919	6.06352	0.00124994	0.0192161	0.0146738	Stat1/Il27/Il12b	3
GO:0046639	GO:0046639	negative regulation of alpha-beta T cell differentiation	3/186	33/28832	0.0909091	14.0919	6.06352	0.00124994	0.0192161	0.0146738	Tnfsf4/Irf1/Socs1	3
GO:0051590	GO:0051590	positive regulation of neurotransmitter transport	3/186	33/28832	0.0909091	14.0919	6.06352	0.00124994	0.0192161	0.0146738	Gpr158/Slc17a8/Baiap3	3
GO:1903557	GO:1903557	positive regulation of tumor necrosis factor superfamily cytokine production	5/186	124/28832	0.0403226	6.25043	4.72127	0.00128292	0.0196199	0.0149821	Il6/Oas2/Oas1g/Ifng/Il12b	5
GO:0030166	GO:0030166	proteoglycan biosynthetic process	4/186	73/28832	0.0547945	8.49374	5.16568	0.00128999	0.0196254	0.0149863	Chst1/Bmpr1b/Hs3st6/Hs6st2	4
GO:0032652	GO:0032652	regulation of interleukin-1 production	5/186	125/28832	0.04	6.20043	4.69521	0.00132949	0.0200188	0.0152867	Gbp5/Il6/Nlrp12/Ifng/Panx2	5
GO:0050870	GO:0050870	positive regulation of T cell activation	7/186	253/28832	0.027668	4.28884	4.23383	0.00132956	0.0200188	0.0152867	Tnfsf4/Il6/Tnfsf13b/Ifng/Il12b/Irf1/Socs1	7
GO:0001780	GO:0001780	neutrophil homeostasis	3/186	34/28832	0.0882353	13.6774	5.95996	0.00136443	0.020231	0.0154487	Il6/Itgam/Ifng	3
GO:0002828	GO:0002828	regulation of type 2 immune response	3/186	34/28832	0.0882353	13.6774	5.95996	0.00136443	0.020231	0.0154487	Tnfsf4/Il6/Irf1	3
GO:0007187	GO:0007187	G protein-coupled receptor signaling pathway, coupled to cyclic nucleotide second messenger	3/186	34/28832	0.0882353	13.6774	5.95996	0.00136443	0.020231	0.0154487	Gnat1/Nos2/Chrm3	3
GO:1902106	GO:1902106	negative regulation of leukocyte differentiation	5/186	126/28832	0.0396825	6.15122	4.66942	0.0013773	0.0203187	0.0155157	Tnfsf4/Tnfaip6/Ifng/Irf1/Socs1	5
GO:0098659	GO:0098659	inorganic cation import across plasma membrane	5/186	127/28832	0.0393701	6.10279	4.64392	0.00142636	0.0208321	0.0159077	Slc12a5/Scnn1a/Trpm2/Ifng/Wnk2	5
GO:0099587	GO:0099587	inorganic ion import across plasma membrane	5/186	127/28832	0.0393701	6.10279	4.64392	0.00142636	0.0208321	0.0159077	Slc12a5/Scnn1a/Trpm2/Ifng/Wnk2	5
GO:0062207	GO:0062207	regulation of pattern recognition receptor signaling pathway	6/186	189/28832	0.031746	4.92098	4.35783	0.00146652	0.0212065	0.0161936	Gbp5/Gbp2/Ddx60/Irf1/Irgm2/Cd300lf	6
GO:0097306	GO:0097306	cellular response to alcohol	6/186	189/28832	0.031746	4.92098	4.35783	0.00146652	0.0212065	0.0161936	Ugt1a1/Tnfsf4/Scnn1a/Ncam1/Kcnmb1/Fbp1	6
GO:0032602	GO:0032602	chemokine production	5/186	128/28832	0.0390625	6.05511	4.61869	0.0014767	0.0212485	0.0162258	Tnfsf4/Il6/Cxcl5/Oas1g/Ifng	5
GO:0006814	GO:0006814	sodium ion transport	7/186	258/28832	0.0271318	4.20572	4.16777	0.00148691	0.0212905	0.0162578	Slc6a12/Scnn1a/Scn2b/Trpm2/Slc17a8/Wnk2/Slc38a4	7
GO:0070372	GO:0070372	regulation of ERK1 and ERK2 cascade	8/186	333/28832	0.024024	3.72398	4.02871	0.0015045	0.0214267	0.0163618	Il6/Nlrp12/Pde8a/Bmper/Wnk2/Fpr2/Dcc/Spry3	8
GO:0045582	GO:0045582	positive regulation of T cell differentiation	5/186	129/28832	0.0387597	6.00817	4.59372	0.00152834	0.0214267	0.0163618	Tnfsf4/Il6/Ifng/Irf1/Socs1	5
GO:1990266	GO:1990266	neutrophil migration	5/186	129/28832	0.0387597	6.00817	4.59372	0.00152834	0.0214267	0.0163618	Tnfaip6/Cxcl5/Cxcl10/Itgam/Ifng	5
GO:0022409	GO:0022409	positive regulation of cell-cell adhesion	8/186	334/28832	0.0239521	3.71283	4.01831	0.0015331	0.0214267	0.0163618	Pkp1/Tnfsf4/Il6/Tnfsf13b/Ifng/Il12b/Irf1/Socs1	8
GO:1904062	GO:1904062	regulation of monoatomic cation transmembrane transport	8/186	334/28832	0.0239521	3.71283	4.01831	0.0015331	0.0214267	0.0163618	Gpr39/Kcnip3/Slc31a2/Cxcl10/Scn2b/Ifng/Kcnmb1/Wnk2	8
GO:0002819	GO:0002819	regulation of adaptive immune response	7/186	260/28832	0.0269231	4.17337	4.14182	0.00155376	0.0216121	0.0165034	Tnfsf4/Il6/Il27/Tnfsf13b/Ifng/Il12b/Irf1	7
GO:0007411	GO:0007411	axon guidance	7/186	261/28832	0.0268199	4.15738	4.12894	0.00158806	0.0219845	0.0167877	Bmpr1b/Sema4f/Tubb3/Ncam1/Lhx1/Tubb2b/Dcc	7
GO:0008210	GO:0008210	estrogen metabolic process	3/186	36/28832	0.0833333	12.9176	5.76537	0.00161269	0.0222202	0.0169677	Ugt1a1/Bmpr1b/Hsd17b2	3
GO:0097485	GO:0097485	neuron projection guidance	7/186	262/28832	0.0267176	4.14151	4.11612	0.00162294	0.0222564	0.0169954	Bmpr1b/Sema4f/Tubb3/Ncam1/Lhx1/Tubb2b/Dcc	7
GO:0032612	GO:0032612	interleukin-1 production	5/186	131/28832	0.0381679	5.91644	4.54456	0.00163558	0.022325	0.0170477	Gbp5/Il6/Nlrp12/Ifng/Panx2	5
GO:0002763	GO:0002763	positive regulation of myeloid leukocyte differentiation	4/186	78/28832	0.0512821	7.94927	4.95213	0.00164889	0.0224019	0.0171065	Cd101/Itgam/Ifng/Il12b	4
GO:0043122	GO:0043122	regulation of canonical NF-kappaB signal transduction	7/186	263/28832	0.026616	4.12576	4.10337	0.00165842	0.0224271	0.0171257	Stat1/Gbp7/Nlrp12/Ppm1n/Irgm2/Card10/Ubd	7
GO:1903707	GO:1903707	negative regulation of hemopoiesis	5/186	132/28832	0.0378788	5.87162	4.52037	0.00169123	0.0227654	0.017384	Tnfsf4/Tnfaip6/Ifng/Irf1/Socs1	5
GO:0051251	GO:0051251	positive regulation of lymphocyte activation	8/186	340/28832	0.0235294	3.64731	3.95674	0.00171387	0.0229643	0.0175359	Tnfsf4/Il15ra/Il6/Tnfsf13b/Ifng/Il12b/Irf1/Socs1	8
GO:0032732	GO:0032732	positive regulation of interleukin-1 production	4/186	79/28832	0.0506329	7.84865	4.91169	0.00172818	0.0230503	0.0176016	Gbp5/Il6/Ifng/Panx2	4
GO:0002366	GO:0002366	leukocyte activation involved in immune response	8/186	341/28832	0.0234604	3.63662	3.94661	0.00174557	0.0230867	0.0176294	Tnfsf4/Il6/Il27/Itgam/Foxf1/Ifng/Il12b/Irf1	8
GO:0071361	GO:0071361	cellular response to ethanol	3/186	37/28832	0.0810811	12.5684	5.67377	0.00174672	0.0230867	0.0176294	Ugt1a1/Ncam1/Kcnmb1	3
GO:0006703	GO:0006703	estrogen biosynthetic process	2/186	10/28832	0.2	31.0022	7.64618	0.00180042	0.0235831	0.0180085	Bmpr1b/Hsd17b2	2
GO:0051712	GO:0051712	positive regulation of killing of cells of another organism	2/186	10/28832	0.2	31.0022	7.64618	0.00180042	0.0235831	0.0180085	Ifng/Nos2	2
GO:0002705	GO:0002705	positive regulation of leukocyte mediated immunity	6/186	197/28832	0.0304569	4.72114	4.22294	0.00180895	0.023589	0.0180129	Tnfsf4/Il6/Itgam/Crtam/Ifng/Il12b	6
GO:0002263	GO:0002263	cell activation involved in immune response	8/186	345/28832	0.0231884	3.59445	3.90649	0.00187706	0.0243684	0.0186081	Tnfsf4/Il6/Il27/Itgam/Foxf1/Ifng/Il12b/Irf1	8
GO:0007159	GO:0007159	leukocyte cell-cell adhesion	9/186	427/28832	0.0210773	3.26721	3.80331	0.00190546	0.0246276	0.0188061	Tnfsf4/Il6/Itgam/Tnfsf13b/Crtam/Ifng/Il12b/Irf1/Socs1	9
GO:0071621	GO:0071621	granulocyte chemotaxis	5/186	136/28832	0.0367647	5.69892	4.426	0.00192779	0.0248065	0.0189427	Tnfaip6/Cxcl5/Cxcl10/Itgam/Ifng	5
GO:1901136	GO:1901136	carbohydrate derivative catabolic process	7/186	271/28832	0.0258303	4.00397	4.00357	0.00196445	0.0251674	0.0192183	Pfkfb3/Samhd1/Nt5c1a/Pde8a/Ifng/Aoah/Fbp1	7
GO:0030217	GO:0030217	T cell differentiation	8/186	348/28832	0.0229885	3.56347	3.87678	0.00198071	0.0252648	0.0192927	Tnfsf4/Il6/Il27/Crtam/Ifng/Il12b/Irf1/Socs1	8
GO:0002753	GO:0002753	cytoplasmic pattern recognition receptor signaling pathway	6/186	201/28832	0.0298507	4.62719	4.15819	0.00200135	0.0253071	0.0193249	Gbp5/Gbp2/Oas1g/Ddx60/Irf1/Irgm2	6
GO:1901292	GO:1901292	nucleoside phosphate catabolic process	6/186	201/28832	0.0298507	4.62719	4.15819	0.00200135	0.0253071	0.0193249	Pfkfb3/Samhd1/Nt5c1a/Pde8a/Ifng/Fbp1	6
GO:0046887	GO:0046887	positive regulation of hormone secretion	6/186	202/28832	0.029703	4.60428	4.14226	0.00205178	0.025833	0.0197265	Gpr39/Gipr/Trpm2/Chrm3/Baiap3/Apln	6
GO:0030212	GO:0030212	hyaluronan metabolic process	3/186	40/28832	0.075	11.6258	5.41889	0.0021898	0.0267986	0.0204639	Itih2/Tnfaip6/Has1	3
GO:0002858	GO:0002858	regulation of natural killer cell mediated cytotoxicity directed against tumor cell target	2/186	11/28832	0.181818	28.1838	7.26618	0.00219119	0.0267986	0.0204639	Crtam/Il12b	2
GO:0030388	GO:0030388	fructose 1,6-bisphosphate metabolic process	2/186	11/28832	0.181818	28.1838	7.26618	0.00219119	0.0267986	0.0204639	Ifng/Fbp1	2
GO:0035771	GO:0035771	interleukin-4-mediated signaling pathway	2/186	11/28832	0.181818	28.1838	7.26618	0.00219119	0.0267986	0.0204639	Cd300lf/Parp14	2
GO:0045603	GO:0045603	positive regulation of endothelial cell differentiation	2/186	11/28832	0.181818	28.1838	7.26618	0.00219119	0.0267986	0.0204639	Atoh8/Acvrl1	2
GO:0098700	GO:0098700	neurotransmitter loading into synaptic vesicle	2/186	11/28832	0.181818	28.1838	7.26618	0.00219119	0.0267986	0.0204639	Slc32a1/Slc17a8	2
GO:0048872	GO:0048872	homeostasis of number of cells	9/186	436/28832	0.0206422	3.19976	3.72945	0.0021927	0.0267986	0.0204639	Stat1/Tnfsf4/Il6/Cxcl5/Itgam/Tnfsf13b/Tex15/Ifng/Prdx5	9
GO:1903039	GO:1903039	positive regulation of leukocyte cell-cell adhesion	7/186	279/28832	0.0250896	3.88916	3.90753	0.00231255	0.0281456	0.0214925	Tnfsf4/Il6/Tnfsf13b/Ifng/Il12b/Irf1/Socs1	7
GO:0060391	GO:0060391	positive regulation of SMAD protein signal transduction	3/186	41/28832	0.0731707	11.3423	5.3399	0.00235156	0.0284704	0.0217405	Atoh8/Bmper/Acvrl1	3
GO:0032722	GO:0032722	positive regulation of chemokine production	4/186	86/28832	0.0465116	7.2098	4.64721	0.00235872	0.0284704	0.0217405	Tnfsf4/Il6/Oas1g/Ifng	4
GO:0002274	GO:0002274	myeloid leukocyte activation	7/186	282/28832	0.0248227	3.84778	3.87242	0.00245468	0.0293305	0.0223973	Cxcl5/Itgam/Foxf1/Ifng/Cd300lf/Ubd/Batf2	7
GO:0032729	GO:0032729	positive regulation of type II interferon production	4/186	87/28832	0.045977	7.12693	4.61186	0.00246011	0.0293305	0.0223973	Tnfsf4/Il27/Crtam/Il12b	4
GO:0050766	GO:0050766	positive regulation of phagocytosis	4/186	87/28832	0.045977	7.12693	4.61186	0.00246011	0.0293305	0.0223973	Il15ra/Ifng/Cd300lf/Fpr2	4
GO:0042698	GO:0042698	ovulation cycle	4/186	88/28832	0.0454545	7.04594	4.57706	0.00256445	0.0304176	0.0232274	Ptprn/Tnfaip6/Bmpr1b/Has1	4
GO:0048511	GO:0048511	rhythmic process	8/186	364/28832	0.021978	3.40683	3.72368	0.00261214	0.0304176	0.0232274	Ptprn/Tnfaip6/Prokr2/Bmpr1b/Il6/Nos2/Has1/Rorb	8
GO:0070371	GO:0070371	ERK1 and ERK2 cascade	8/186	364/28832	0.021978	3.40683	3.72368	0.00261214	0.0304176	0.0232274	Il6/Nlrp12/Pde8a/Bmper/Wnk2/Fpr2/Dcc/Spry3	8
GO:0002420	GO:0002420	natural killer cell mediated cytotoxicity directed against tumor cell target	2/186	12/28832	0.166667	25.8351	6.93369	0.0026183	0.0304176	0.0232274	Crtam/Il12b	2
GO:0002855	GO:0002855	regulation of natural killer cell mediated immune response to tumor cell	2/186	12/28832	0.166667	25.8351	6.93369	0.0026183	0.0304176	0.0232274	Crtam/Il12b	2
GO:0032825	GO:0032825	positive regulation of natural killer cell differentiation	2/186	12/28832	0.166667	25.8351	6.93369	0.0026183	0.0304176	0.0232274	Il15ra/Irf1	2
GO:0002377	GO:0002377	immunoglobulin production	5/186	146/28832	0.0342466	5.30859	4.20563	0.00262418	0.0304176	0.0232274	Tnfsf4/Samhd1/Il6/Tnfsf13b/Ifng	5
GO:0046006	GO:0046006	regulation of activated T cell proliferation	3/186	43/28832	0.0697674	10.8147	5.18982	0.00269682	0.0310617	0.0237192	Tnfsf4/Crtam/Il12b	3
GO:0034765	GO:0034765	regulation of monoatomic ion transmembrane transport	8/186	366/28832	0.0218579	3.38821	3.70514	0.00270101	0.0310617	0.0237192	Gpr39/Kcnip3/Slc31a2/Cxcl10/Scn2b/Ifng/Kcnmb1/Wnk2	8
GO:0051047	GO:0051047	positive regulation of secretion	9/186	452/28832	0.0199115	3.0865	3.60276	0.00278783	0.0319343	0.0243856	Gpr39/Gpr158/Rph3a/Gipr/Itgam/Trpm2/Chrm3/Baiap3/Apln	9
GO:0032733	GO:0032733	positive regulation of interleukin-10 production	3/186	44/28832	0.0681818	10.5689	5.11844	0.00288053	0.0328673	0.0250981	Tnfsf4/Il6/Il12b	3
GO:0032481	GO:0032481	positive regulation of type I interferon production	4/186	91/28832	0.043956	6.81366	4.47583	0.00289563	0.032911	0.0251314	Stat1/Oas2/Oas1g/Irf1	4
GO:0060041	GO:0060041	retina development in camera-type eye	6/186	217/28832	0.0276498	4.28601	3.91522	0.00292934	0.0331651	0.0253255	Bmpr1b/Gnat1/Slc17a8/Lhx1/Acvrl1/Rorb	6
GO:0002832	GO:0002832	negative regulation of response to biotic stimulus	5/186	150/28832	0.0333333	5.16703	4.12308	0.00294819	0.0332497	0.0253901	Samhd1/Oas1g/Nlrc5/Irgm2/Parp14	5
GO:0009154	GO:0009154	purine ribonucleotide catabolic process	5/186	151/28832	0.0331126	5.13281	4.1029	0.00303352	0.0337091	0.0257409	Pfkfb3/Nt5c1a/Pde8a/Ifng/Fbp1	5
GO:0032480	GO:0032480	negative regulation of type I interferon production	3/186	45/28832	0.0666667	10.3341	5.04932	0.00307177	0.0337091	0.0257409	Gbp7/Gbp4/Irgm2	3
GO:0001547	GO:0001547	antral ovarian follicle growth	2/186	13/28832	0.153846	23.8478	6.63943	0.00308125	0.0337091	0.0257409	Tnfaip6/Bmpr1b	2
GO:0002423	GO:0002423	natural killer cell mediated immune response to tumor cell	2/186	13/28832	0.153846	23.8478	6.63943	0.00308125	0.0337091	0.0257409	Crtam/Il12b	2
GO:0008063	GO:0008063	Toll signaling pathway	2/186	13/28832	0.153846	23.8478	6.63943	0.00308125	0.0337091	0.0257409	Nlrp12/Peli2	2
GO:0022605	GO:0022605	mammalian oogenesis stage	2/186	13/28832	0.153846	23.8478	6.63943	0.00308125	0.0337091	0.0257409	Tnfaip6/Bmpr1b	2
GO:0072182	GO:0072182	regulation of nephron tubule epithelial cell differentiation	2/186	13/28832	0.153846	23.8478	6.63943	0.00308125	0.0337091	0.0257409	Stat1/Lhx1	2
GO:0140971	GO:0140971	regulation of AIM2 inflammasome complex assembly	2/186	13/28832	0.153846	23.8478	6.63943	0.00308125	0.0337091	0.0257409	Gbp5/Gbp2	2
GO:1904951	GO:1904951	positive regulation of establishment of protein localization	8/186	375/28832	0.0213333	3.3069	3.62329	0.00313063	0.0341215	0.0260558	Gpr39/Il6/Gipr/Itgam/Trpm2/Ifng/Chrm3/Baiap3	8
GO:0043254	GO:0043254	regulation of protein-containing complex assembly	9/186	461/28832	0.0195228	3.02624	3.53393	0.00317488	0.0344752	0.0263258	Gsn/Gbp5/Gbp2/Baiap2l1/Ncam1/Ifng/Irgm2/Trim9/Trhr	9
GO:0002696	GO:0002696	positive regulation of leukocyte activation	8/186	377/28832	0.0212202	3.28935	3.60544	0.00323294	0.0349756	0.026708	Tnfsf4/Il15ra/Il6/Tnfsf13b/Ifng/Il12b/Irf1/Socs1	8
GO:0046942	GO:0046942	carboxylic acid transport	8/186	378/28832	0.021164	3.28065	3.59656	0.00328507	0.0353107	0.0269638	Slc32a1/Slc27a3/Slc6a12/Crabp1/Slc17a8/Nos2/Slc38a4/Slc26a8	8
GO:0001936	GO:0001936	regulation of endothelial cell proliferation	5/186	154/28832	0.0324675	5.03282	4.04342	0.00330017	0.0353107	0.0269638	Stat1/Atoh8/Il12b/Acvrl1/Apln	5
GO:0002761	GO:0002761	regulation of myeloid leukocyte differentiation	5/186	154/28832	0.0324675	5.03282	4.04342	0.00330017	0.0353107	0.0269638	Tnfaip6/Cd101/Itgam/Ifng/Il12b	5
GO:0050871	GO:0050871	positive regulation of B cell activation	4/186	95/28832	0.0421053	6.52677	4.34777	0.00338115	0.036045	0.0275246	Tnfsf4/Il6/Tnfsf13b/Ifng	4
GO:0010563	GO:0010563	negative regulation of phosphorus metabolic process	8/186	381/28832	0.0209974	3.25482	3.57009	0.00344537	0.0363318	0.0277436	Gbp4/Gprc5a/Nlrp12/Ifng/Irf1/Fbp1/Socs1/Parp14	8
GO:0015849	GO:0015849	organic acid transport	8/186	381/28832	0.0209974	3.25482	3.57009	0.00344537	0.0363318	0.0277436	Slc32a1/Slc27a3/Slc6a12/Crabp1/Slc17a8/Nos2/Slc38a4/Slc26a8	8
GO:0045936	GO:0045936	negative regulation of phosphate metabolic process	8/186	381/28832	0.0209974	3.25482	3.57009	0.00344537	0.0363318	0.0277436	Gbp4/Gprc5a/Nlrp12/Ifng/Irf1/Fbp1/Socs1/Parp14	8
GO:0033028	GO:0033028	myeloid cell apoptotic process	3/186	47/28832	0.0638298	9.8943	4.91736	0.00347721	0.0365358	0.0278993	Il6/Itgam/Ifng	3
GO:0000302	GO:0000302	response to reactive oxygen species	6/186	226/28832	0.0265487	4.11533	3.78865	0.00357551	0.0371165	0.0283428	Ptprn/Il6/Trpm2/Nme5/Fosl1/Prdx5	6
GO:0002755	GO:0002755	MyD88-dependent toll-like receptor signaling pathway	2/186	14/28832	0.142857	22.1444	6.37649	0.00357958	0.0371165	0.0283428	Irf1/Cd300lf	2
GO:0006971	GO:0006971	hypotonic response	2/186	14/28832	0.142857	22.1444	6.37649	0.00357958	0.0371165	0.0283428	Slc12a5/Fbp1	2
GO:0050671	GO:0050671	positive regulation of lymphocyte proliferation	5/186	157/28832	0.0318471	4.93665	3.98547	0.00358331	0.0371165	0.0283428	Tnfsf4/Il6/Tnfsf13b/Ifng/Il12b	5
GO:0097028	GO:0097028	dendritic cell differentiation	3/186	48/28832	0.0625	9.68817	4.85431	0.0036916	0.0381031	0.0290962	Trpm2/Ubd/Batf2	3
GO:0097305	GO:0097305	response to alcohol	8/186	387/28832	0.0206718	3.20436	3.51794	0.00378414	0.0387842	0.0296163	Ugt1a1/Tnfsf4/Scnn1a/Ptger1/Ncam1/Kcnmb1/Fbp1/Fosl1	8
GO:1903037	GO:1903037	regulation of leukocyte cell-cell adhesion	8/186	387/28832	0.0206718	3.20436	3.51794	0.00378414	0.0387842	0.0296163	Tnfsf4/Il6/Tnfsf13b/Crtam/Ifng/Il12b/Irf1/Socs1	8
GO:0071674	GO:0071674	mononuclear cell migration	6/186	229/28832	0.0262009	4.06142	3.74791	0.00381279	0.0389411	0.0297361	Tnfsf4/Cxcl10/Nlrp12/Crtam/Trpm2/Fpr2	6
GO:0006935	GO:0006935	chemotaxis	9/186	475/28832	0.0189474	2.93705	3.43013	0.00385998	0.0392514	0.029973	Tnfaip6/Cxcl5/Cxcl10/Sema4f/Itgam/Trpm2/Ifng/Tubb2b/Fpr2	9
GO:0009261	GO:0009261	ribonucleotide catabolic process	5/186	160/28832	0.03125	4.84409	3.92897	0.00388348	0.0392514	0.029973	Pfkfb3/Nt5c1a/Pde8a/Ifng/Fbp1	5
GO:0032946	GO:0032946	positive regulation of mononuclear cell proliferation	5/186	160/28832	0.03125	4.84409	3.92897	0.00388348	0.0392514	0.029973	Tnfsf4/Il6/Tnfsf13b/Ifng/Il12b	5
GO:0002369	GO:0002369	T cell cytokine production	3/186	49/28832	0.0612245	9.49045	4.79309	0.00391389	0.0392868	0.0300001	Tnfsf4/Il6/Il12b	3
GO:0046640	GO:0046640	regulation of alpha-beta T cell proliferation	3/186	49/28832	0.0612245	9.49045	4.79309	0.00391389	0.0392868	0.0300001	Tnfsf4/Il12b/Irf1	3
GO:0042330	GO:0042330	taxis	9/186	477/28832	0.0188679	2.92473	3.41561	0.00396664	0.03968	0.0303004	Tnfaip6/Cxcl5/Cxcl10/Sema4f/Itgam/Trpm2/Ifng/Tubb2b/Fpr2	9
GO:0009953	GO:0009953	dorsal/ventral pattern formation	4/186	100/28832	0.04	6.20043	4.19769	0.00406237	0.03978	0.0303767	Bmpr1b/Lhx1/Gsc/Acvrl1	4
GO:2001057	GO:2001057	reactive nitrogen species metabolic process	4/186	100/28832	0.04	6.20043	4.19769	0.00406237	0.03978	0.0303767	Il6/Ifng/Nos2/Prdx5	4
GO:1903305	GO:1903305	regulation of regulated secretory pathway	5/186	162/28832	0.0308642	4.78428	3.89208	0.00409333	0.03978	0.0303767	Rph3a/Itgam/Foxf1/Trim9/Baiap3	5
GO:1904064	GO:1904064	positive regulation of cation transmembrane transport	5/186	162/28832	0.0308642	4.78428	3.89208	0.00409333	0.03978	0.0303767	Gpr39/Cxcl10/Ifng/Kcnmb1/Wnk2	5
GO:0009155	GO:0009155	purine deoxyribonucleotide catabolic process	2/186	15/28832	0.133333	20.6681	6.13957	0.00411282	0.03978	0.0303767	Samhd1/Nt5c1a	2
GO:0051127	GO:0051127	positive regulation of actin nucleation	2/186	15/28832	0.133333	20.6681	6.13957	0.00411282	0.03978	0.0303767	Gsn/Wasf3	2
GO:0072160	GO:0072160	nephron tubule epithelial cell differentiation	2/186	15/28832	0.133333	20.6681	6.13957	0.00411282	0.03978	0.0303767	Stat1/Lhx1	2
GO:0072283	GO:0072283	metanephric renal vesicle morphogenesis	2/186	15/28832	0.133333	20.6681	6.13957	0.00411282	0.03978	0.0303767	Stat1/Lhx1	2
GO:0140970	GO:0140970	AIM2 inflammasome complex assembly	2/186	15/28832	0.133333	20.6681	6.13957	0.00411282	0.03978	0.0303767	Gbp5/Gbp2	2
GO:0150011	GO:0150011	regulation of neuron projection arborization	2/186	15/28832	0.133333	20.6681	6.13957	0.00411282	0.03978	0.0303767	Ntng2/Spry3	2
GO:0017158	GO:0017158	regulation of calcium ion-dependent exocytosis	3/186	50/28832	0.06	9.30065	4.73359	0.00414416	0.0398194	0.0304068	Rph3a/Trim9/Baiap3	3
GO:0032814	GO:0032814	regulation of natural killer cell activation	3/186	50/28832	0.06	9.30065	4.73359	0.00414416	0.0398194	0.0304068	Il15ra/Il12b/Irf1	3
GO:0051262	GO:0051262	protein tetramerization	4/186	101/28832	0.039604	6.13904	4.1689	0.00420893	0.0403091	0.0307807	Ryr3/Samhd1/Gbp5/Trpm2	4
GO:0030900	GO:0030900	forebrain development	9/186	482/28832	0.0186722	2.89439	3.37965	0.00424342	0.0405066	0.0309316	Ccdc141/Slc32a1/Mgarp/Chd5/Itgam/Ncam1/Lhx1/Gsc/Tubb2b	9
GO:0045667	GO:0045667	regulation of osteoblast differentiation	5/186	164/28832	0.0304878	4.72594	3.85579	0.00431117	0.0410193	0.0313231	Ifi204/Tnfaip6/Bmpr1b/Il6/Rorb	5
GO:0001933	GO:0001933	negative regulation of protein phosphorylation	7/186	313/28832	0.0223642	3.46669	3.53569	0.00434985	0.041253	0.0315015	Gbp4/Gprc5a/Nlrp12/Ifng/Irf1/Socs1/Parp14	7
GO:0046636	GO:0046636	negative regulation of alpha-beta T cell activation	3/186	51/28832	0.0588235	9.11828	4.67574	0.00438251	0.0414102	0.0316215	Tnfsf4/Irf1/Socs1	3
GO:0008217	GO:0008217	regulation of blood pressure	6/186	236/28832	0.0254237	3.94095	3.65549	0.00441168	0.0414102	0.0316215	Gja5/Scnn1a/Nos2/Chrm3/Acvrl1/Apln	6
GO:0045637	GO:0045637	regulation of myeloid cell differentiation	6/186	236/28832	0.0254237	3.94095	3.65549	0.00441168	0.0414102	0.0316215	Stat1/Tnfaip6/Cd101/Itgam/Ifng/Il12b	6
GO:0014074	GO:0014074	response to purine-containing compound	5/186	165/28832	0.030303	4.6973	3.83786	0.00442313	0.0414102	0.0316215	Stat1/Ryr3/Trpm2/Fbp1/Fosl1	5
GO:0006029	GO:0006029	proteoglycan metabolic process	4/186	103/28832	0.038835	6.01984	4.11246	0.00451267	0.0421134	0.0321586	Chst1/Bmpr1b/Hs3st6/Hs6st2	4
GO:0032728	GO:0032728	positive regulation of interferon-beta production	3/186	52/28832	0.0576923	8.94293	4.61946	0.004629	0.0427242	0.032625	Oas2/Oas1g/Irf1	3
GO:0042092	GO:0042092	type 2 immune response	3/186	52/28832	0.0576923	8.94293	4.61946	0.004629	0.0427242	0.032625	Tnfsf4/Il6/Irf1	3
GO:0003407	GO:0003407	neural retina development	4/186	104/28832	0.0384615	5.96195	4.0848	0.00466993	0.0427242	0.032625	Gnat1/Slc17a8/Lhx1/Rorb	4
GO:0050867	GO:0050867	positive regulation of cell activation	8/186	401/28832	0.0199501	3.09248	3.40011	0.00467488	0.0427242	0.032625	Tnfsf4/Il15ra/Il6/Tnfsf13b/Ifng/Il12b/Irf1/Socs1	8
GO:0002430	GO:0002430	complement receptor mediated signaling pathway	2/186	16/28832	0.125	19.3763	5.92457	0.0046805	0.0427242	0.032625	Itgam/Fpr2	2
GO:0086012	GO:0086012	membrane depolarization during cardiac muscle cell action potential	2/186	16/28832	0.125	19.3763	5.92457	0.0046805	0.0427242	0.032625	Gja5/Scn2b	2
GO:0141196	GO:0141196	transposable element silencing by piRNA-mediated DNA methylation	2/186	16/28832	0.125	19.3763	5.92457	0.0046805	0.0427242	0.032625	Tex15/Piwil4	2
GO:0051222	GO:0051222	positive regulation of protein transport	7/186	318/28832	0.0220126	3.41219	3.48538	0.00473751	0.0431099	0.0329195	Gpr39/Il6/Gipr/Trpm2/Ifng/Chrm3/Baiap3	7
GO:0002824	GO:0002824	positive regulation of adaptive immune response based on somatic recombination of immune receptors built from immunoglobulin superfamily domains	5/186	168/28832	0.0297619	4.61342	3.78494	0.00477145	0.0432838	0.0330523	Tnfsf4/Il6/Tnfsf13b/Ifng/Il12b	5
GO:0002285	GO:0002285	lymphocyte activation involved in immune response	6/186	241/28832	0.0248963	3.85919	3.59163	0.00488009	0.0441013	0.0336765	Tnfsf4/Il6/Il27/Ifng/Il12b/Irf1	6
GO:0097530	GO:0097530	granulocyte migration	5/186	169/28832	0.0295858	4.58612	3.76757	0.00489176	0.0441013	0.0336765	Tnfaip6/Cxcl5/Cxcl10/Itgam/Ifng	5
GO:0050731	GO:0050731	positive regulation of peptidyl-tyrosine phosphorylation	5/186	170/28832	0.0294118	4.55914	3.75034	0.00501421	0.0450662	0.0344133	Il6/Crlf1/Ifng/Il12b/Parp14	5
GO:0001649	GO:0001649	osteoblast differentiation	6/186	243/28832	0.0246914	3.82743	3.56656	0.00507733	0.0453544	0.0346334	Ifi204/Tnfaip6/Trp53inp2/Bmpr1b/Il6/Rorb	6
GO:0019722	GO:0019722	calcium-mediated signaling	6/186	243/28832	0.0246914	3.82743	3.56656	0.00507733	0.0453544	0.0346334	Ryr3/Ncam1/Trpm2/Irgm2/Chrm3/Fpr2	6
GO:0002708	GO:0002708	positive regulation of lymphocyte mediated immunity	5/186	171/28832	0.0292398	4.53248	3.73324	0.00513882	0.045695	0.0348935	Tnfsf4/Il6/Crtam/Ifng/Il12b	5
GO:0046633	GO:0046633	alpha-beta T cell proliferation	3/186	54/28832	0.0555556	8.61171	4.51131	0.00514675	0.045695	0.0348935	Tnfsf4/Il12b/Irf1	3
GO:0032675	GO:0032675	regulation of interleukin-6 production	5/186	172/28832	0.0290698	4.50613	3.71628	0.00526561	0.0466087	0.0355912	Tnfsf4/Il6/Nlrp12/Ifng/Nos2	5
GO:0141176	GO:0141176	gene silencing by piRNA-directed DNA methylation	2/186	17/28832	0.117647	18.2366	5.72822	0.00528216	0.0466139	0.0355952	Tex15/Piwil4	2
GO:0060047	GO:0060047	heart contraction	6/186	247/28832	0.0242915	3.76544	3.51721	0.00548929	0.0482959	0.0368796	Gsn/Gja5/Scn2b/Ifng/Chrm3/Apln	6
GO:0060485	GO:0060485	mesenchyme development	7/186	329/28832	0.0212766	3.2981	3.37813	0.00568164	0.0497373	0.0379803	Stat1/Il6/Sema4f/Foxf1/Ncam1/Gsc/Acvrl1	7
GO:0035773	GO:0035773	insulin secretion involved in cellular response to glucose stimulus	4/186	110/28832	0.0363636	5.63675	3.92606	0.00569137	0.0497373	0.0379803	Ptprn/Gpr39/Piwil4/Baiap3	4
GO:0043270	GO:0043270	positive regulation of monoatomic ion transport	6/186	249/28832	0.0240964	3.7352	3.49292	0.00570421	0.0497373	0.0379803	Gpr39/Cxcl10/Scn2b/Ifng/Kcnmb1/Wnk2	6

## Sheet: C3_GO_enrich
	ID	Description	GeneRatio	BgRatio	RichFactor	FoldEnrichment	zScore	pvalue	p.adjust	qvalue	geneID	Count
GO:0003012	GO:0003012	muscle system process	59/240	461/28832	0.127983	15.375	28.5058	1.52424e-52	3.79384e-49	3.11747e-49	Prkag3/Chrnd/Tnni1/Tnnt2/Atp1a2/Casq2/Myoz2/Acacb/Nos1/Lmod2/Lmod3/Cav3/Synm/Trim72/Tmem38a/Nol3/Scn4b/Myl3/Jsrp1/Mybpc1/Myh2/Myh1/Myh8/Sgca/Cacnb1/Tcap/Cacng1/Actn2/Tnnc1/Fbxo32/Dmd/Ttn/Mylk2/Tnnc2/Tmod4/Ryr1/Csrp3/Atp2a1/Tnni2/Tnnt3/Myom2/Acta1/Pgam2/Chrnb1/Myl4/Scn4a/Myom1/Mstn/Myl1/Cacna1s/Casq1/Myl2/Clcn1/Klf15/Mylpf/Myh4/Myoz1/Srl/Cacna1h	59
GO:0006936	GO:0006936	muscle contraction	47/240	330/28832	0.142424	17.1099	26.9665	6.6912e-44	8.3272e-41	6.84263e-41	Chrnd/Tnni1/Tnnt2/Atp1a2/Casq2/Nos1/Lmod2/Lmod3/Cav3/Synm/Tmem38a/Scn4b/Myl3/Jsrp1/Mybpc1/Myh2/Myh1/Myh8/Cacnb1/Tcap/Cacng1/Actn2/Tnnc1/Dmd/Ttn/Mylk2/Tnnc2/Tmod4/Ryr1/Csrp3/Atp2a1/Tnni2/Tnnt3/Myom2/Pgam2/Chrnb1/Myl4/Scn4a/Myom1/Myl1/Cacna1s/Casq1/Myl2/Clcn1/Mylpf/Myh4/Cacna1h	47
GO:0030239	GO:0030239	myofibril assembly	29/240	79/28832	0.367089	44.0996	35.1446	1.98546e-40	1.64727e-37	1.3536e-37	Tnnt2/Neb/Klhl41/Casq2/Myoz2/Myom3/Lmod2/Lmod3/Cav3/Mybpc1/Tcap/Actn2/Synpo2l/Pgm5/Ttn/Tmod4/Flnc/Csrp3/Tnnt3/Adprhl1/Myom2/Acta1/Mypn/Myom1/Nrap/Casq1/Myl2/Myoz1/Ldb3	29
GO:0055001	GO:0055001	muscle cell development	39/240	247/28832	0.157895	18.9684	25.9838	3.13106e-38	1.9483e-35	1.60096e-35	Tmem182/Tnnt2/Neb/Klhl41/Casq2/Sypl2/Myoz2/Pitx2/Myom3/Lmod2/Lmod3/Cav3/Alpk3/Mybpc1/Tcap/Actn2/Synpo2l/Pgm5/Dmd/Ttn/Tmod4/Myo18b/Flnc/Ryr1/Csrp3/Tnnt3/Adprhl1/Myom2/Acta1/Mypn/Chrnb1/Myom1/Alpk2/Nrap/Cacna1s/Casq1/Myl2/Myoz1/Ldb3	39
GO:0051146	GO:0051146	striated muscle cell differentiation	44/240	362/28832	0.121547	14.6018	23.8601	5.38945e-38	2.68287e-35	2.20457e-35	Tmem182/Tnnt2/Neb/Klhl41/Bdnf/Casq2/Myoz2/Pitx2/Myom3/Lmod2/Smyd1/Lmod3/Cav3/Alpk3/Trim72/Mybpc1/Tcap/Actn2/Synpo2l/Tbx1/Pgm5/Dmd/Ttn/Mylk2/Tmod4/Myo18b/Flnc/Ryr1/Csrp3/Tnnt3/Adprhl1/Myom2/Acta1/Mypn/Rbm24/Rpl3l/Myom1/Alpk2/Nrap/Cacna1s/Casq1/Myl2/Myoz1/Ldb3	44
GO:0055002	GO:0055002	striated muscle cell development	37/240	213/28832	0.173709	20.8682	26.6646	6.78683e-38	2.8154e-35	2.31348e-35	Tmem182/Tnnt2/Neb/Klhl41/Casq2/Myoz2/Pitx2/Myom3/Lmod2/Lmod3/Cav3/Alpk3/Mybpc1/Tcap/Actn2/Synpo2l/Pgm5/Dmd/Ttn/Tmod4/Myo18b/Flnc/Ryr1/Csrp3/Tnnt3/Adprhl1/Myom2/Acta1/Mypn/Myom1/Alpk2/Nrap/Cacna1s/Casq1/Myl2/Myoz1/Ldb3	37
GO:0006941	GO:0006941	striated muscle contraction	34/240	181/28832	0.187845	22.5665	26.6662	4.37462e-36	1.55549e-33	1.27818e-33	Chrnd/Tnni1/Tnnt2/Atp1a2/Casq2/Nos1/Lmod3/Cav3/Synm/Tmem38a/Scn4b/Myl3/Jsrp1/Myh8/Tcap/Tnnc1/Dmd/Ttn/Mylk2/Tnnc2/Ryr1/Csrp3/Atp2a1/Tnni2/Tnnt3/Pgam2/Chrnb1/Myl4/Scn4a/Myl1/Cacna1s/Casq1/Myl2/Cacna1h	34
GO:0042692	GO:0042692	muscle cell differentiation	47/240	488/28832	0.0963115	11.5702	21.5763	7.15224e-36	2.22524e-33	1.82853e-33	Tmem182/Tnnt2/Neb/Klhl41/Bdnf/Casq2/Sypl2/Myoz2/Pitx2/Myom3/Lmod2/Smyd1/Lmod3/Cav3/Alpk3/Trim72/Mybpc1/Tcap/Actn2/Synpo2l/Tbx1/Pgm5/Dmd/Ttn/Mylk2/Tmod4/Myo18b/Flnc/Ryr1/Csrp3/Tnnt3/Adprhl1/Myom2/Acta1/Mypn/Chrnb1/Rbm24/Fbxo40/Rpl3l/Myom1/Alpk2/Nrap/Cacna1s/Casq1/Myl2/Myoz1/Ldb3	47
GO:0007517	GO:0007517	muscle organ development	41/240	395/28832	0.103797	12.4695	21.0289	1.3384e-32	3.70142e-30	3.04153e-30	Jph1/Tmem182/Chrnd/Tnni1/Tnnt2/Klhl41/Smtnl1/Bdnf/Myoz2/Pitx2/Cntfr/Crhr2/Smyd1/Lmod3/Trim72/Ky/Myl3/Vgll2/Unc45b/Tcap/Tnnc1/Rbfox1/Tbx1/Fhl1/Dmd/Xirp2/Ttn/Mylk2/Ryr1/Csrp3/Acta1/Rbm24/Rpl3l/Myom1/Lbx1/Mstn/Cacna1s/Casq1/Myl2/Mylpf/Myoz1	41
GO:0010927	GO:0010927	cellular component assembly involved in morphogenesis	29/240	155/28832	0.187097	22.4766	24.5627	7.93085e-31	1.79454e-28	1.47461e-28	Tnnt2/Neb/Klhl41/Casq2/Myoz2/Myom3/Lmod2/Lmod3/Cav3/Mybpc1/Tcap/Actn2/Synpo2l/Pgm5/Ttn/Tmod4/Flnc/Csrp3/Tnnt3/Adprhl1/Myom2/Acta1/Mypn/Myom1/Nrap/Casq1/Myl2/Myoz1/Ldb3	29
GO:0032989	GO:0032989	cellular anatomical entity morphogenesis	29/240	155/28832	0.187097	22.4766	24.5627	7.93085e-31	1.79454e-28	1.47461e-28	Tnnt2/Neb/Klhl41/Casq2/Myoz2/Myom3/Lmod2/Lmod3/Cav3/Mybpc1/Tcap/Actn2/Synpo2l/Pgm5/Ttn/Tmod4/Flnc/Csrp3/Tnnt3/Adprhl1/Myom2/Acta1/Mypn/Myom1/Nrap/Casq1/Myl2/Myoz1/Ldb3	29
GO:0045214	GO:0045214	sarcomere organization	21/240	55/28832	0.381818	45.8691	30.5154	5.70856e-30	1.18405e-27	9.72959e-28	Tnnt2/Neb/Casq2/Myoz2/Myom3/Lmod2/Cav3/Mybpc1/Tcap/Actn2/Synpo2l/Ttn/Flnc/Csrp3/Tnnt3/Myom2/Mypn/Myom1/Casq1/Myoz1/Ldb3	21
GO:0031032	GO:0031032	actomyosin structure organization	31/240	225/28832	0.137778	16.5517	21.4559	1.32899e-28	2.54451e-26	2.09088e-26	Tnnt2/Neb/Klhl41/Casq2/Myoz2/Myom3/Lmod2/Lmod3/Cav3/Mybpc1/Tcap/Actn2/Synpo2l/Pgm5/Ttn/Tmod4/Myo18b/Flnc/Csrp3/Tnnt3/Adprhl1/Myom2/Acta1/Mypn/Myom1/Nrap/Casq1/Limch1/Myl2/Myoz1/Ldb3	31
GO:0003009	GO:0003009	skeletal muscle contraction	17/240	47/28832	0.361702	43.4525	26.6859	5.47235e-24	9.72905e-22	7.99456e-22	Chrnd/Tnni1/Cav3/Synm/Jsrp1/Myh8/Tcap/Tnnc1/Dmd/Mylk2/Tnnc2/Atp2a1/Tnni2/Tnnt3/Chrnb1/Scn4a/Casq1	17
GO:0090257	GO:0090257	regulation of muscle system process	28/240	273/28832	0.102564	12.3214	17.2196	2.55891e-22	4.24608e-20	3.48909e-20	Prkag3/Tnni1/Tnnt2/Atp1a2/Casq2/Acacb/Cav3/Tmem38a/Nol3/Myl3/Sgca/Cacnb1/Cacng1/Tnnc1/Fbxo32/Dmd/Ttn/Mylk2/Tnnc2/Ryr1/Atp2a1/Tnnt3/Scn4a/Mstn/Cacna1s/Casq1/Srl/Cacna1h	28
GO:0050881	GO:0050881	musculoskeletal movement	17/240	64/28832	0.265625	31.9104	22.6805	2.43072e-21	3.78128e-19	3.10716e-19	Chrnd/Tnni1/Cav3/Synm/Jsrp1/Myh8/Tcap/Tnnc1/Dmd/Mylk2/Tnnc2/Atp2a1/Tnni2/Tnnt3/Chrnb1/Scn4a/Casq1	17
GO:0050879	GO:0050879	multicellular organismal movement	17/240	68/28832	0.25	30.0333	21.9604	7.69215e-21	1.12622e-18	9.2544e-19	Chrnd/Tnni1/Cav3/Synm/Jsrp1/Myh8/Tcap/Tnnc1/Dmd/Mylk2/Tnnc2/Atp2a1/Tnni2/Tnnt3/Chrnb1/Scn4a/Casq1	17
GO:0140694	GO:0140694	membraneless organelle assembly	31/240	437/28832	0.0709382	8.52204	14.5167	7.48047e-20	1.03438e-17	8.49974e-18	Tnnt2/Neb/Klhl41/Casq2/Myoz2/Myom3/Lmod2/Lmod3/Cav3/Mybpc1/Tcap/Actn2/Synpo2l/Pgm5/Ttn/Tmod4/Prkaa2/Flnc/Csrp3/Tnnt3/Adprhl1/Myom2/Acta1/Mypn/Fitm1/Myom1/Nrap/Casq1/Myl2/Myoz1/Ldb3	31
GO:0060048	GO:0060048	cardiac muscle contraction	19/240	136/28832	0.139706	16.7833	16.9033	4.77352e-18	6.25331e-16	5.13847e-16	Tnni1/Tnnt2/Atp1a2/Casq2/Cav3/Tmem38a/Scn4b/Myl3/Tcap/Tnnc1/Dmd/Ttn/Csrp3/Atp2a1/Tnni2/Myl4/Myl1/Myl2/Cacna1h	19
GO:0060047	GO:0060047	heart contraction	23/240	247/28832	0.0931174	11.1865	14.7305	1.42194e-17	1.76961e-15	1.45413e-15	Tnni1/Tnnt2/Atp1a2/Casq2/Nos1/Crhr2/Cav3/Tmem38a/Scn4b/Myl3/Tcap/Tnnc1/Sgcg/Dmd/Ttn/Csrp3/Atp2a1/Tnni2/Trdn/Myl4/Myl1/Myl2/Cacna1h	23
GO:0003015	GO:0003015	heart process	23/240	257/28832	0.0894942	10.7512	14.3862	3.43655e-17	4.07313e-15	3.34697e-15	Tnni1/Tnnt2/Atp1a2/Casq2/Nos1/Crhr2/Cav3/Tmem38a/Scn4b/Myl3/Tcap/Tnnc1/Sgcg/Dmd/Ttn/Csrp3/Atp2a1/Tnni2/Trdn/Myl4/Myl1/Myl2/Cacna1h	23
GO:0060538	GO:0060538	skeletal muscle organ development	22/240	239/28832	0.0920502	11.0583	14.3056	9.43761e-17	1.06774e-14	8.77382e-15	Chrnd/Klhl41/Myoz2/Pitx2/Cntfr/Crhr2/Smyd1/Lmod3/Vgll2/Rbfox1/Tbx1/Dmd/Mylk2/Ryr1/Acta1/Rbm24/Myom1/Mstn/Cacna1s/Casq1/Mylpf/Myoz1	22
GO:0007519	GO:0007519	skeletal muscle tissue development	21/240	224/28832	0.09375	11.2625	14.1269	3.33015e-16	3.52203e-14	2.89412e-14	Chrnd/Klhl41/Myoz2/Pitx2/Crhr2/Smyd1/Lmod3/Vgll2/Rbfox1/Tbx1/Dmd/Mylk2/Ryr1/Acta1/Rbm24/Myom1/Mstn/Cacna1s/Casq1/Mylpf/Myoz1	21
GO:0006937	GO:0006937	regulation of muscle contraction	19/240	170/28832	0.111765	13.4267	14.8881	3.39609e-16	3.52203e-14	2.89412e-14	Tnnt2/Atp1a2/Casq2/Cav3/Tmem38a/Myl3/Cacnb1/Cacng1/Tnnc1/Dmd/Mylk2/Tnnc2/Ryr1/Atp2a1/Tnnt3/Scn4a/Cacna1s/Casq1/Cacna1h	19
GO:0043500	GO:0043500	muscle adaptation	18/240	146/28832	0.123288	14.811	15.3278	3.58508e-16	3.56931e-14	2.93297e-14	Prkag3/Tnni1/Myoz2/Acacb/Cav3/Nol3/Sgca/Tcap/Tnnc1/Fbxo32/Dmd/Acta1/Mstn/Cacna1s/Casq1/Klf15/Myoz1/Srl	18
GO:0048738	GO:0048738	cardiac muscle tissue development	22/240	289/28832	0.0761246	9.1451	12.75	5.10839e-15	4.8903e-13	4.01846e-13	Tnni1/Tnnt2/Neb/Pitx2/Cav3/Alpk3/Myl3/Tcap/Actn2/Tnnc1/Sgcg/Tbx1/Xirp2/Ttn/Mylk2/Myo18b/Kcnj11/Csrp3/Adprhl1/Alpk2/Nrap/Myl2	22
GO:0070296	GO:0070296	sarcoplasmic reticulum calcium ion transport	10/240	35/28832	0.285714	34.3238	18.0729	2.02449e-13	1.86628e-11	1.53356e-11	Casq2/Tmem38a/Nol3/Cacng1/Dmd/Ryr1/Atp2a1/Trdn/Casq1/Dhrs7c	10
GO:0050905	GO:0050905	neuromuscular process	18/240	222/28832	0.0810811	9.74054	11.9776	5.69149e-13	5.05933e-11	4.15735e-11	Chrnd/Tnni1/Cav3/Synm/Jsrp1/Myh8/Tcap/Tnnc1/Rbfox1/Dmd/Mylk2/Tnnc2/Atp2a1/Tnni2/Tnnt3/Chrnb1/Scn4a/Casq1	18
GO:0034765	GO:0034765	regulation of monoatomic ion transmembrane transport	22/240	366/28832	0.0601093	7.22113	10.9739	6.27045e-13	5.38178e-11	4.42232e-11	Atp1a2/Casq2/Dpp6/Nos1/Cav3/Cacng6/Tmem38a/Nol3/Scn4b/Fxyd6/Jsrp1/Kcnj12/Cacnb1/Cacng1/Actn2/Fhl1/Dmd/Kcnj11/Atp2a1/Trdn/Casq1/Dhrs7c	22
GO:0006816	GO:0006816	calcium ion transport	24/240	470/28832	0.0510638	6.13447	10.2823	1.77074e-12	1.46912e-10	1.20721e-10	Atp1a2/Pacsin3/Casq2/Nos1/Crhr2/Cav3/Cacng6/Tmem38a/Nol3/Jsrp1/Cacnb1/Cacng1/Aqp2/Atp2b3/Dmd/Ryr1/Atp2a1/Trdn/Tmem37/Cacna1s/Casq1/Dhrs7c/Srl/Cacna1h	24
GO:0010959	GO:0010959	regulation of metal ion transport	23/240	442/28832	0.0520362	6.25128	10.1931	3.58334e-12	2.87707e-10	2.36415e-10	Atp1a2/Pacsin3/Casq2/Dpp6/Nos1/Crhr2/Cav3/Cacng6/Tmem38a/Nol3/Scn4b/Fxyd6/Jsrp1/Cacnb1/Cacng1/Actn2/Aqp2/Fhl1/Dmd/Atp2a1/Trdn/Casq1/Dhrs7c	23
GO:0070252	GO:0070252	actin-mediated cell contraction	13/240	104/28832	0.125	15.0167	13.1196	4.16283e-12	3.2379e-10	2.66065e-10	Tnnt2/Atp1a2/Casq2/Nos1/Cav3/Scn4b/Myh2/Myh8/Tnnc1/Mylk2/Atp2a1/Limch1/Cacna1h	13
GO:1904062	GO:1904062	regulation of monoatomic cation transmembrane transport	20/240	334/28832	0.0598802	7.19361	10.4309	7.85555e-12	5.92499e-10	4.86869e-10	Atp1a2/Casq2/Dpp6/Nos1/Cav3/Cacng6/Tmem38a/Nol3/Scn4b/Fxyd6/Jsrp1/Cacnb1/Cacng1/Actn2/Fhl1/Dmd/Atp2a1/Trdn/Casq1/Dhrs7c	20
GO:0003007	GO:0003007	heart morphogenesis	19/240	301/28832	0.0631229	7.58317	10.519	1.07062e-11	7.83757e-10	6.4403e-10	Tnni1/Tnnt2/Pitx2/Cav3/Myl3/Tmem100/Tcap/Synpo2l/Tnnc1/Tbx1/Xirp2/Ttn/Mylk2/Ryr1/Adprhl1/Alpk2/Lbx1/Rbm20/Myl2	19
GO:0006942	GO:0006942	regulation of striated muscle contraction	12/240	91/28832	0.131868	15.8418	12.9918	1.48357e-11	1.05503e-09	8.6694e-10	Atp1a2/Casq2/Cav3/Tmem38a/Myl3/Dmd/Mylk2/Atp2a1/Tnnt3/Scn4a/Casq1/Cacna1h	12
GO:0055013	GO:0055013	cardiac muscle cell development	13/240	115/28832	0.113043	13.5803	12.3846	1.5337e-11	1.06038e-09	8.71338e-10	Neb/Pitx2/Cav3/Alpk3/Tcap/Actn2/Ttn/Myo18b/Csrp3/Adprhl1/Alpk2/Nrap/Myl2	13
GO:0048644	GO:0048644	muscle organ morphogenesis	12/240	95/28832	0.126316	15.1747	12.6785	2.496e-11	1.67907e-09	1.37972e-09	Tnni1/Tnnt2/Smtnl1/Pitx2/Myl3/Tcap/Tnnc1/Tbx1/Xirp2/Ttn/Mylk2/Myl2	12
GO:0014902	GO:0014902	myotube differentiation	14/240	149/28832	0.0939597	11.2877	11.5349	3.14871e-11	2.06241e-09	1.69472e-09	Tmem182/Bdnf/Smyd1/Lmod3/Cav3/Trim72/Tbx1/Dmd/Ryr1/Csrp3/Acta1/Rbm24/Rpl3l/Cacna1s	14
GO:0051924	GO:0051924	regulation of calcium ion transport	18/240	285/28832	0.0631579	7.58737	10.2392	3.77199e-11	2.4073e-09	1.97813e-09	Atp1a2/Pacsin3/Casq2/Nos1/Crhr2/Cav3/Cacng6/Tmem38a/Nol3/Jsrp1/Cacnb1/Cacng1/Aqp2/Dmd/Atp2a1/Trdn/Casq1/Dhrs7c	18
GO:0055006	GO:0055006	cardiac cell development	13/240	124/28832	0.104839	12.5946	11.8544	4.03162e-11	2.50868e-09	2.06143e-09	Neb/Pitx2/Cav3/Alpk3/Tcap/Actn2/Ttn/Myo18b/Csrp3/Adprhl1/Alpk2/Nrap/Myl2	13
GO:0014808	GO:0014808	release of sequestered calcium ion into cytosol by sarcoplasmic reticulum	8/240	28/28832	0.285714	34.3238	16.1629	5.52172e-11	3.35209e-09	2.75448e-09	Casq2/Tmem38a/Nol3/Dmd/Ryr1/Trdn/Casq1/Dhrs7c	8
GO:0014888	GO:0014888	striated muscle adaptation	10/240	59/28832	0.169492	20.3616	13.6392	5.81891e-11	3.4484e-09	2.83362e-09	Tnni1/Myoz2/Acacb/Tcap/Tnnc1/Acta1/Mstn/Cacna1s/Klf15/Myoz1	10
GO:0030048	GO:0030048	actin filament-based movement	13/240	128/28832	0.101562	12.201	11.636	6.04134e-11	3.49695e-09	2.87352e-09	Tnnt2/Atp1a2/Casq2/Nos1/Cav3/Scn4b/Myh2/Myh8/Tnnc1/Mylk2/Atp2a1/Limch1/Cacna1h	13
GO:0014874	GO:0014874	response to stimulus involved in regulation of muscle adaptation	7/240	18/28832	0.388889	46.7185	17.7762	7.46764e-11	4.22431e-09	3.4712e-09	Prkag3/Nol3/Sgca/Fbxo32/Dmd/Casq1/Srl	7
GO:1903514	GO:1903514	release of sequestered calcium ion into cytosol by endoplasmic reticulum	8/240	30/28832	0.266667	32.0356	15.582	1.025e-10	5.66937e-09	4.65864e-09	Casq2/Tmem38a/Nol3/Dmd/Ryr1/Trdn/Casq1/Dhrs7c	8
GO:0055007	GO:0055007	cardiac muscle cell differentiation	14/240	163/28832	0.0858896	10.3182	10.9303	1.05607e-10	5.71425e-09	4.69552e-09	Neb/Pitx2/Cav3/Alpk3/Tcap/Actn2/Ttn/Mylk2/Myo18b/Csrp3/Adprhl1/Alpk2/Nrap/Myl2	14
GO:0010830	GO:0010830	regulation of myotube differentiation	9/240	45/28832	0.2	24.0267	14.1629	1.12736e-10	5.9702e-09	4.90583e-09	Bdnf/Smyd1/Lmod3/Cav3/Trim72/Tbx1/Csrp3/Rbm24/Rpl3l	9
GO:0060415	GO:0060415	muscle tissue morphogenesis	11/240	86/28832	0.127907	15.3659	12.2238	1.49325e-10	7.7431e-09	6.36267e-09	Tnni1/Tnnt2/Pitx2/Myl3/Tcap/Tnnc1/Tbx1/Xirp2/Ttn/Mylk2/Myl2	11
GO:0055003	GO:0055003	cardiac myofibril assembly	7/240	20/28832	0.35	42.0467	16.8236	1.79342e-10	9.10986e-09	7.48576e-09	Neb/Tcap/Ttn/Csrp3/Adprhl1/Nrap/Myl2	7
GO:0008016	GO:0008016	regulation of heart contraction	15/240	205/28832	0.0731707	8.79024	10.2554	2.179e-10	1.06813e-08	8.77704e-09	Tnnt2/Atp1a2/Casq2/Nos1/Crhr2/Cav3/Tmem38a/Scn4b/Myl3/Dmd/Csrp3/Atp2a1/Myl4/Myl2/Cacna1h	15
GO:0070588	GO:0070588	calcium ion transmembrane transport	19/240	359/28832	0.0529248	6.35803	9.35942	2.18861e-10	1.06813e-08	8.77704e-09	Atp1a2/Casq2/Cav3/Cacng6/Tmem38a/Nol3/Jsrp1/Cacnb1/Cacng1/Atp2b3/Dmd/Ryr1/Atp2a1/Trdn/Tmem37/Cacna1s/Casq1/Dhrs7c/Cacna1h	19
GO:1903115	GO:1903115	regulation of actin filament-based movement	9/240	49/28832	0.183673	22.0653	13.5211	2.53916e-10	1.21538e-08	9.98701e-09	Tnnt2/Atp1a2/Casq2/Nos1/Cav3/Tnnc1/Mylk2/Atp2a1/Cacna1h	9
GO:0032970	GO:0032970	regulation of actin filament-based process	20/240	416/28832	0.0480769	5.77564	8.98897	3.90261e-10	1.83275e-08	1.50601e-08	Tnnt2/Atp1a2/Neb/Casq2/Nos1/Lmod2/Lmod3/Cav3/Ccl11/Actn2/Fam107a/Synpo2l/Tnnc1/Xirp2/Mylk2/Tmod4/Csrp3/Atp2a1/Limch1/Cacna1h	20
GO:0055008	GO:0055008	cardiac muscle tissue morphogenesis	10/240	72/28832	0.138889	16.6852	12.2088	4.51841e-10	2.08265e-08	1.71136e-08	Tnni1/Tnnt2/Pitx2/Myl3/Tcap/Tnnc1/Xirp2/Ttn/Mylk2/Myl2	10
GO:1903169	GO:1903169	regulation of calcium ion transmembrane transport	14/240	189/28832	0.0740741	8.89877	9.98146	7.51265e-10	3.39981e-08	2.7937e-08	Atp1a2/Casq2/Cav3/Cacng6/Tmem38a/Nol3/Jsrp1/Cacnb1/Cacng1/Dmd/Atp2a1/Trdn/Casq1/Dhrs7c	14
GO:0010880	GO:0010880	regulation of release of sequestered calcium ion into cytosol by sarcoplasmic reticulum	7/240	24/28832	0.291667	35.0389	15.284	7.78324e-10	3.45937e-08	2.84264e-08	Casq2/Tmem38a/Nol3/Dmd/Trdn/Casq1/Dhrs7c	7
GO:0043501	GO:0043501	skeletal muscle adaptation	7/240	26/28832	0.269231	32.3436	14.649	1.45845e-09	6.36856e-08	5.23318e-08	Tnni1/Myoz2/Tnnc1/Acta1/Mstn/Cacna1s/Myoz1	7
GO:0035051	GO:0035051	cardiocyte differentiation	14/240	203/28832	0.0689655	8.28506	9.54314	1.90877e-09	8.19124e-08	6.73092e-08	Neb/Pitx2/Cav3/Alpk3/Tcap/Actn2/Ttn/Mylk2/Myo18b/Csrp3/Adprhl1/Alpk2/Nrap/Myl2	14
GO:1903522	GO:1903522	regulation of blood circulation	16/240	280/28832	0.0571429	6.86476	9.03492	2.02757e-09	8.5536e-08	7.02867e-08	Tnnt2/Atp1a2/Smtnl1/Casq2/Nos1/Crhr2/Cav3/Tmem38a/Scn4b/Myl3/Dmd/Csrp3/Atp2a1/Myl4/Myl2/Cacna1h	16
GO:0006813	GO:0006813	potassium ion transport	15/240	248/28832	0.0604839	7.26613	9.07981	3.03261e-09	1.25803e-07	1.03375e-07	Atp1a2/Casq2/Kcnc4/Kcnq4/Dpp6/Nos1/Cav3/Tmem38a/Fxyd6/Kcnj12/Actn2/Fhl1/Kcna7/Kcnj11/Scn4a	15
GO:0014819	GO:0014819	regulation of skeletal muscle contraction	6/240	17/28832	0.352941	42.4	15.6433	3.58208e-09	1.46161e-07	1.20103e-07	Cav3/Dmd/Mylk2/Atp2a1/Scn4a/Casq1	6
GO:0007015	GO:0007015	actin filament organization	20/240	474/28832	0.0421941	5.06892	8.18358	3.67403e-09	1.47494e-07	1.21199e-07	Tnnt2/Neb/Lmod2/Crhr2/Lmod3/Cav3/Cobl/Coro6/Ccl11/Tcap/Actn2/Fam107a/Synpo2l/Aqp2/Xirp2/Ttn/Tmod4/Acta1/Nrap/Limch1	20
GO:0043502	GO:0043502	regulation of muscle adaptation	11/240	116/28832	0.0948276	11.392	10.2749	3.85478e-09	1.52294e-07	1.25143e-07	Prkag3/Tnni1/Acacb/Cav3/Nol3/Sgca/Tnnc1/Fbxo32/Dmd/Casq1/Srl	11
GO:0006874	GO:0006874	intracellular calcium ion homeostasis	17/240	339/28832	0.0501475	6.02439	8.52564	4.50643e-09	1.75258e-07	1.44013e-07	Pkhd1/Casq2/Sypl2/Cav3/Tmem38a/Nol3/Jsrp1/Atp2b3/Dmd/Ryr1/Csrp3/Atp2a1/Trdn/Cacna1s/Casq1/Dhrs7c/Pygm	17
GO:0055074	GO:0055074	calcium ion homeostasis	17/240	366/28832	0.0464481	5.57996	8.07891	1.40176e-08	5.36765e-07	4.41071e-07	Pkhd1/Casq2/Sypl2/Cav3/Tmem38a/Nol3/Jsrp1/Atp2b3/Dmd/Ryr1/Csrp3/Atp2a1/Trdn/Cacna1s/Casq1/Dhrs7c/Pygm	17
GO:0014850	GO:0014850	response to muscle activity	7/240	42/28832	0.166667	20.0222	11.3026	5.34074e-08	2.01411e-06	1.65503e-06	Prkag3/Fndc5/Myh2/Prkaa2/Mstn/Myh4/Srl	7
GO:0010831	GO:0010831	positive regulation of myotube differentiation	5/240	15/28832	0.333333	40.0444	13.8578	1.07547e-07	3.99528e-06	3.283e-06	Smyd1/Cav3/Tbx1/Csrp3/Rbm24	5
GO:0014823	GO:0014823	response to activity	9/240	97/28832	0.0927835	11.1464	9.17076	1.24909e-07	4.57203e-06	3.75693e-06	Prkag3/Smtnl1/Fndc5/Myh2/Prkaa2/Ucp3/Mstn/Myh4/Srl	9
GO:0002026	GO:0002026	regulation of the force of heart contraction	6/240	31/28832	0.193548	23.2516	11.3567	1.933e-07	6.97282e-06	5.72971e-06	Atp1a2/Nos1/Myl3/Csrp3/Myl4/Myl2	6
GO:0071805	GO:0071805	potassium ion transmembrane transport	12/240	211/28832	0.056872	6.83223	7.79016	2.31101e-07	8.21731e-06	6.75233e-06	Atp1a2/Casq2/Kcnc4/Kcnq4/Dpp6/Cav3/Tmem38a/Kcnj12/Actn2/Fhl1/Kcna7/Kcnj11	12
GO:0051209	GO:0051209	release of sequestered calcium ion into cytosol	10/240	140/28832	0.0714286	8.58095	8.23798	2.95091e-07	1.03448e-05	8.50053e-06	Casq2/Tmem38a/Nol3/Jsrp1/Dmd/Ryr1/Trdn/Cacna1s/Casq1/Dhrs7c	10
GO:0051283	GO:0051283	negative regulation of sequestering of calcium ion	10/240	141/28832	0.070922	8.52009	8.20112	3.15323e-07	1.07675e-05	8.84792e-06	Casq2/Tmem38a/Nol3/Jsrp1/Dmd/Ryr1/Trdn/Cacna1s/Casq1/Dhrs7c	10
GO:0051153	GO:0051153	regulation of striated muscle cell differentiation	9/240	108/28832	0.0833333	10.0111	8.59569	3.15802e-07	1.07675e-05	8.84792e-06	Bdnf/Smyd1/Lmod3/Cav3/Trim72/Tbx1/Csrp3/Rbm24/Rpl3l	9
GO:0051282	GO:0051282	regulation of sequestering of calcium ion	10/240	143/28832	0.0699301	8.40093	8.12849	3.59466e-07	1.20907e-05	9.93518e-06	Casq2/Tmem38a/Nol3/Jsrp1/Dmd/Ryr1/Trdn/Cacna1s/Casq1/Dhrs7c	10
GO:0031000	GO:0031000	response to caffeine	5/240	19/28832	0.263158	31.614	12.2297	4.05254e-07	1.33926e-05	1.1005e-05	Casq2/Tmem38a/Prkaa2/Ryr1/Cacna1s	5
GO:0051208	GO:0051208	sequestering of calcium ion	10/240	145/28832	0.0689655	8.28506	8.05726	4.08935e-07	1.33926e-05	1.1005e-05	Casq2/Tmem38a/Nol3/Jsrp1/Dmd/Ryr1/Trdn/Cacna1s/Casq1/Dhrs7c	10
GO:0007271	GO:0007271	synaptic transmission, cholinergic	6/240	35/28832	0.171429	20.5943	10.6268	4.14438e-07	1.33966e-05	1.10082e-05	Rapsn/Dmd/Musk/Chrnb1/Chrna10/Lynx1	6
GO:0001508	GO:0001508	action potential	11/240	186/28832	0.0591398	7.10466	7.65243	5.03062e-07	1.60528e-05	1.3191e-05	Atp1a2/Kcnc4/Dpp6/Cav3/Scn4b/Dmd/Kcna7/Kcnj11/Scn4a/Clcn1/Cacna1h	11
GO:0051279	GO:0051279	regulation of release of sequestered calcium ion into cytosol	8/240	84/28832	0.0952381	11.4413	8.78016	5.18687e-07	1.63419e-05	1.34285e-05	Casq2/Tmem38a/Nol3/Jsrp1/Dmd/Trdn/Casq1/Dhrs7c	8
GO:0030049	GO:0030049	muscle filament sliding	4/240	10/28832	0.4	48.0533	13.6346	9.4544e-07	2.9415e-05	2.41709e-05	Tnnt2/Myh8/Tnnc1/Mylk2	4
GO:0043270	GO:0043270	positive regulation of monoatomic ion transport	12/240	249/28832	0.0481928	5.78956	6.95432	1.34199e-06	4.12373e-05	3.38855e-05	Dpp6/Nos1/Crhr2/Scn4b/Fxyd6/Actn2/Aqp2/Fhl1/Dmd/Atp2a1/Trdn/Casq1	12
GO:0035994	GO:0035994	response to muscle stretch	5/240	24/28832	0.208333	25.0278	10.7889	1.43183e-06	4.322e-05	3.55148e-05	Cav3/Tcap/Dmd/Ttn/Csrp3	5
GO:0014877	GO:0014877	response to muscle inactivity involved in regulation of muscle adaptation	4/240	11/28832	0.363636	43.6848	12.9727	1.47598e-06	4.322e-05	3.55148e-05	Sgca/Fbxo32/Dmd/Casq1	4
GO:0014894	GO:0014894	response to denervation involved in regulation of muscle adaptation	4/240	11/28832	0.363636	43.6848	12.9727	1.47598e-06	4.322e-05	3.55148e-05	Sgca/Fbxo32/Dmd/Casq1	4
GO:0071313	GO:0071313	cellular response to caffeine	4/240	11/28832	0.363636	43.6848	12.9727	1.47598e-06	4.322e-05	3.55148e-05	Casq2/Tmem38a/Ryr1/Cacna1s	4
GO:0014870	GO:0014870	response to muscle inactivity	4/240	12/28832	0.333333	40.0444	12.3941	2.19949e-06	6.29256e-05	5.17073e-05	Sgca/Fbxo32/Dmd/Casq1	4
GO:0033275	GO:0033275	actin-myosin filament sliding	4/240	12/28832	0.333333	40.0444	12.3941	2.19949e-06	6.29256e-05	5.17073e-05	Tnnt2/Myh8/Tnnc1/Mylk2	4
GO:0051926	GO:0051926	negative regulation of calcium ion transport	7/240	73/28832	0.0958904	11.5196	8.24496	2.59091e-06	7.32816e-05	6.0217e-05	Atp1a2/Pacsin3/Casq2/Nos1/Crhr2/Cav3/Trdn	7
GO:0055117	GO:0055117	regulation of cardiac muscle contraction	7/240	74/28832	0.0945946	11.364	8.17854	2.84148e-06	7.94657e-05	6.52986e-05	Atp1a2/Casq2/Cav3/Tmem38a/Dmd/Atp2a1/Cacna1h	7
GO:0071415	GO:0071415	cellular response to purine-containing compound	4/240	13/28832	0.307692	36.9641	11.8827	3.15627e-06	8.72885e-05	7.17268e-05	Casq2/Tmem38a/Ryr1/Cacna1s	4
GO:0051651	GO:0051651	maintenance of location in cell	11/240	228/28832	0.0482456	5.79591	6.66098	3.68198e-06	0.000100708	8.27541e-05	Casq2/Tmem38a/Nol3/Jsrp1/Dmd/Ryr1/Atp2a1/Trdn/Cacna1s/Casq1/Dhrs7c	11
GO:0051899	GO:0051899	membrane depolarization	8/240	110/28832	0.0727273	8.73697	7.44857	4.04879e-06	0.000109537	9.00091e-05	Chrnd/Atp1a2/Cav3/Scn4b/Fhl1/Chrnb1/Scn4a/Cacna1h	8
GO:0014854	GO:0014854	response to inactivity	4/240	15/28832	0.266667	32.0356	11.0152	5.94713e-06	0.000159166	0.00013079	Sgca/Fbxo32/Dmd/Casq1	4
GO:0014904	GO:0014904	myotube cell development	6/240	55/28832	0.109091	13.1055	8.2329	6.44131e-06	0.000168494	0.000138455	Tmem182/Lmod3/Dmd/Ryr1/Acta1/Cacna1s	6
GO:0003206	GO:0003206	cardiac chamber morphogenesis	9/240	155/28832	0.0580645	6.97548	6.83416	6.46606e-06	0.000168494	0.000138455	Tnni1/Tnnt2/Pitx2/Cav3/Myl3/Tnnc1/Tbx1/Adprhl1/Myl2	9
GO:0051235	GO:0051235	maintenance of location	11/240	242/28832	0.0454545	5.46061	6.38422	6.49875e-06	0.000168494	0.000138455	Casq2/Tmem38a/Nol3/Jsrp1/Dmd/Ryr1/Atp2a1/Trdn/Cacna1s/Casq1/Dhrs7c	11
GO:0097553	GO:0097553	calcium ion transmembrane import into cytosol	10/240	202/28832	0.049505	5.94719	6.46453	8.16231e-06	0.000208791	0.000171568	Casq2/Tmem38a/Nol3/Jsrp1/Dmd/Ryr1/Trdn/Cacna1s/Casq1/Dhrs7c	10
GO:0043279	GO:0043279	response to alkaloid	8/240	121/28832	0.0661157	7.9427	7.01149	8.22079e-06	0.000208791	0.000171568	En1/Bdnf/Casq2/Nos1/Tmem38a/Prkaa2/Ryr1/Cacna1s	8
GO:0003205	GO:0003205	cardiac chamber development	10/240	204/28832	0.0490196	5.88889	6.42012	8.89816e-06	0.000223712	0.000183829	Tnni1/Tnnt2/Pitx2/Cav3/Myl3/Tnnc1/Tbx1/Xirp2/Adprhl1/Myl2	10
GO:0045661	GO:0045661	regulation of myoblast differentiation	7/240	88/28832	0.0795455	9.55606	7.3647	9.0815e-06	0.000226039	0.000185741	Tmem182/Klhl41/Smyd1/Nmrk2/Csrp3/Rbm24/Mstn	7
GO:0051155	GO:0051155	positive regulation of striated muscle cell differentiation	6/240	60/28832	0.1	12.0133	7.82389	1.07445e-05	0.000264783	0.000217578	Smyd1/Lmod3/Cav3/Tbx1/Csrp3/Rbm24	6
GO:2001014	GO:2001014	regulation of skeletal muscle cell differentiation	5/240	36/28832	0.138889	16.6852	8.62756	1.17062e-05	0.000283226	0.000232733	Klhl41/Rbfox1/Tbx1/Rbm24/Mstn	5
GO:0051147	GO:0051147	regulation of muscle cell differentiation	9/240	167/28832	0.0538922	6.47425	6.5001	1.18079e-05	0.000283226	0.000232733	Bdnf/Smyd1/Lmod3/Cav3/Trim72/Tbx1/Csrp3/Rbm24/Rpl3l	9
GO:1901019	GO:1901019	regulation of calcium ion transmembrane transporter activity	6/240	61/28832	0.0983607	11.8164	7.74788	1.18343e-05	0.000283226	0.000232733	Casq2/Cav3/Jsrp1/Dmd/Atp2a1/Casq1	6
GO:0045445	GO:0045445	myoblast differentiation	8/240	128/28832	0.0625	7.50833	6.76109	1.24273e-05	0.000294586	0.000242068	Tmem182/Klhl41/Smyd1/Nol3/Nmrk2/Csrp3/Rbm24/Mstn	8
GO:0005977	GO:0005977	glycogen metabolic process	7/240	93/28832	0.0752688	9.04229	7.11703	1.30832e-05	0.000306005	0.000251451	Prkag3/Ppp1r1a/Phkg1/Ppp1r3a/Pfkm/Pygm/Ppp1r3c	7
GO:0014896	GO:0014896	muscle hypertrophy	8/240	129/28832	0.0620155	7.45013	6.72687	1.31549e-05	0.000306005	0.000251451	Acacb/Cav3/Tcap/Fbxo32/Ttn/Csrp3/Mstn/Klf15	8
GO:0044042	GO:0044042	glucan metabolic process	7/240	95/28832	0.0736842	8.85193	7.02313	1.50469e-05	0.000346775	0.000284952	Prkag3/Ppp1r1a/Phkg1/Ppp1r3a/Pfkm/Pygm/Ppp1r3c	7
GO:0086004	GO:0086004	regulation of cardiac muscle cell contraction	5/240	40/28832	0.125	15.0167	8.12741	1.98856e-05	0.000454085	0.000373131	Atp1a2/Casq2/Cav3/Atp2a1/Cacna1h	5
GO:0043271	GO:0043271	negative regulation of monoatomic ion transport	8/240	138/28832	0.057971	6.96425	6.43448	2.14763e-05	0.000485951	0.000399316	Atp1a2/Pacsin3/Casq2/Nos1/Crhr2/Cav3/Actn2/Trdn	8
GO:0006091	GO:0006091	generation of precursor metabolites and energy	15/240	500/28832	0.03	3.604	5.38147	2.19552e-05	0.00049231	0.000404542	Prkag3/Bdnf/Acacb/Ppp1r1a/Prkaa2/Phkg1/Ppp1r3a/Cox7a1/Cox6a2/Pgam2/Pfkm/Eno3/Gpd1/Pygm/Ppp1r3c	15
GO:0003229	GO:0003229	ventricular cardiac muscle tissue development	6/240	71/28832	0.084507	10.1521	7.07395	2.84805e-05	0.000632929	0.000520091	Tnni1/Tnnt2/Myl3/Tnnc1/Kcnj11/Myl2	6
GO:0035914	GO:0035914	skeletal muscle cell differentiation	7/240	105/28832	0.0666667	8.00889	6.59192	2.88867e-05	0.000633015	0.000520162	Klhl41/Smyd1/Rbfox1/Tbx1/Mylk2/Rbm24/Mstn	7
GO:0032412	GO:0032412	regulation of monoatomic ion transmembrane transporter activity	9/240	187/28832	0.0481283	5.78182	6.01039	2.89931e-05	0.000633015	0.000520162	Casq2/Cav3/Scn4b/Jsrp1/Actn2/Fhl1/Dmd/Atp2a1/Casq1	9
GO:0086003	GO:0086003	cardiac muscle cell contraction	6/240	73/28832	0.0821918	9.87397	6.95514	3.33863e-05	0.000722596	0.000593772	Atp1a2/Casq2/Cav3/Scn4b/Atp2a1/Cacna1h	6
GO:0006090	GO:0006090	pyruvate metabolic process	8/240	147/28832	0.0544218	6.53787	6.16719	3.38257e-05	0.000725795	0.000596401	Prkag3/Prkaa2/Pdk4/Pgam2/Pfkm/Me3/Eno3/Gpd1	8
GO:0016052	GO:0016052	carbohydrate catabolic process	9/240	192/28832	0.046875	5.63125	5.89896	3.56533e-05	0.00075847	0.000623251	Prkag3/Prkaa2/Phkg1/Pgam2/Pfkm/Eno3/Gpd1/Pygm/Ppp1r3c	9
GO:0006006	GO:0006006	glucose metabolic process	10/240	242/28832	0.0413223	4.96419	5.67372	3.86756e-05	0.000815794	0.000670355	Prkag3/Acacb/Gnb3/Phkg1/Pdk4/Kcnj11/Pgam2/Pfkm/Eno3/Gpd1	10
GO:0019722	GO:0019722	calcium-mediated signaling	10/240	243/28832	0.0411523	4.94376	5.65623	4.00455e-05	0.00083759	0.000688265	Casq2/Myoz2/Tmem38a/Tmem100/3425401B19Rik/Dmd/Ryr1/Kcnj11/Casq1/Myoz1	10
GO:0022898	GO:0022898	regulation of transmembrane transporter activity	9/240	197/28832	0.0456853	5.48832	5.79138	4.35655e-05	0.000900355	0.00073984	Casq2/Cav3/Scn4b/Jsrp1/Actn2/Fhl1/Dmd/Atp2a1/Casq1	9
GO:0006112	GO:0006112	energy reserve metabolic process	7/240	112/28832	0.0625	7.50833	6.32266	4.37698e-05	0.000900355	0.00073984	Prkag3/Ppp1r1a/Phkg1/Ppp1r3a/Pfkm/Pygm/Ppp1r3c	7
GO:0005996	GO:0005996	monosaccharide metabolic process	11/240	303/28832	0.0363036	4.36128	5.38884	5.18646e-05	0.00105812	0.000869482	Prkag3/Atp1a2/Acacb/Gnb3/Phkg1/Pdk4/Kcnj11/Pgam2/Pfkm/Eno3/Gpd1	11
GO:0005976	GO:0005976	polysaccharide metabolic process	7/240	119/28832	0.0588235	7.06667	6.07572	6.44301e-05	0.00130379	0.00107135	Prkag3/Ppp1r1a/Phkg1/Ppp1r3a/Pfkm/Pygm/Ppp1r3c	7
GO:0010881	GO:0010881	regulation of cardiac muscle contraction by regulation of the release of sequestered calcium ion	3/240	10/28832	0.3	36.04	10.1535	6.54648e-05	0.00131405	0.00107978	Casq2/Tmem38a/Dmd	3
GO:0032409	GO:0032409	regulation of transporter activity	9/240	208/28832	0.0432692	5.19808	5.56711	6.63125e-05	0.00132041	0.00108501	Casq2/Cav3/Scn4b/Jsrp1/Actn2/Fhl1/Dmd/Atp2a1/Casq1	9
GO:1904064	GO:1904064	positive regulation of cation transmembrane transport	8/240	162/28832	0.0493827	5.93251	5.76799	6.73653e-05	0.00133073	0.00109349	Dpp6/Nos1/Fxyd6/Actn2/Dmd/Atp2a1/Trdn/Casq1	8
GO:0046716	GO:0046716	muscle cell cellular homeostasis	4/240	27/28832	0.148148	17.7975	8.00031	7.06886e-05	0.00138539	0.0011384	Dmd/Csrp3/Pfkm/Mstn	4
GO:0014074	GO:0014074	response to purine-containing compound	8/240	165/28832	0.0484848	5.82465	5.69416	7.66197e-05	0.00148989	0.00122428	Casq2/Tmem38a/Prkaa2/Ryr1/Kcnj11/Cacna1s/Gpd1/Pygm	8
GO:0003300	GO:0003300	cardiac muscle hypertrophy	7/240	123/28832	0.0569106	6.83686	5.94341	7.94291e-05	0.00153255	0.00125933	Acacb/Cav3/Tcap/Fbxo32/Ttn/Csrp3/Klf15	7
GO:0051149	GO:0051149	positive regulation of muscle cell differentiation	6/240	86/28832	0.0697674	8.3814	6.28076	8.42768e-05	0.00161358	0.00132591	Smyd1/Lmod3/Cav3/Tbx1/Csrp3/Rbm24	6
GO:0009612	GO:0009612	response to mechanical stimulus	10/240	270/28832	0.037037	4.44938	5.21726	9.63423e-05	0.0018305	0.00150416	Atp1a2/Nos1/Cav3/Tcap/Il33/Dmd/Ttn/Csrp3/Acta1/Chrna10	10
GO:0014897	GO:0014897	striated muscle hypertrophy	7/240	127/28832	0.0551181	6.62152	5.81688	9.71611e-05	0.00183208	0.00150545	Acacb/Cav3/Tcap/Fbxo32/Ttn/Csrp3/Klf15	7
GO:0006109	GO:0006109	regulation of carbohydrate metabolic process	9/240	219/28832	0.0410959	4.93699	5.35818	9.83299e-05	0.00184017	0.00151211	Prkag3/Acacb/Gnb3/Prkaa2/Phkg1/Pdk4/Ppp1r3a/Gpd1/Ppp1r3c	9
GO:1904063	GO:1904063	negative regulation of cation transmembrane transport	6/240	89/28832	0.0674157	8.09888	6.14514	0.000102028	0.00189513	0.00155726	Atp1a2/Casq2/Nos1/Cav3/Actn2/Trdn	6
GO:0055010	GO:0055010	ventricular cardiac muscle tissue morphogenesis	5/240	56/28832	0.0892857	10.7262	6.67475	0.000103593	0.00190995	0.00156945	Tnni1/Tnnt2/Myl3/Tnnc1/Myl2	5
GO:0043403	GO:0043403	skeletal muscle tissue regeneration	5/240	57/28832	0.0877193	10.538	6.60391	0.00011279	0.00204915	0.00168383	Tmem182/Sgca/Dmd/Mstn/Myoz1	5
GO:1902305	GO:1902305	regulation of sodium ion transmembrane transport	5/240	57/28832	0.0877193	10.538	6.60391	0.00011279	0.00204915	0.00168383	Nos1/Cav3/Scn4b/Fxyd6/Dmd	5
GO:0034767	GO:0034767	positive regulation of monoatomic ion transmembrane transport	8/240	176/28832	0.0454545	5.46061	5.43821	0.00012006	0.00216544	0.00177938	Dpp6/Nos1/Fxyd6/Actn2/Dmd/Atp2a1/Trdn/Casq1	8
GO:0045933	GO:0045933	positive regulation of muscle contraction	5/240	58/28832	0.0862069	10.3563	6.5348	0.000122599	0.00217952	0.00179096	Cacnb1/Cacng1/Mylk2/Atp2a1/Cacna1s	5
GO:0001778	GO:0001778	plasma membrane repair	4/240	31/28832	0.129032	15.5011	7.401	0.000123468	0.00217952	0.00179096	Cav3/Ano5/Trim72/Myh2	4
GO:0086010	GO:0086010	membrane depolarization during action potential	4/240	31/28832	0.129032	15.5011	7.401	0.000123468	0.00217952	0.00179096	Cav3/Scn4b/Scn4a/Cacna1h	4
GO:0019318	GO:0019318	hexose metabolic process	10/240	280/28832	0.0357143	4.29048	5.06912	0.000129753	0.00227433	0.00186887	Prkag3/Acacb/Gnb3/Phkg1/Pdk4/Kcnj11/Pgam2/Pfkm/Eno3/Gpd1	10
GO:0030042	GO:0030042	actin filament depolymerization	5/240	60/28832	0.0833333	10.0111	6.40151	0.000144168	0.00250933	0.00206197	Lmod2/Lmod3/Actn2/Aqp2/Tmod4	5
GO:0034766	GO:0034766	negative regulation of monoatomic ion transmembrane transport	6/240	95/28832	0.0631579	7.58737	5.89205	0.000146398	0.00253046	0.00207933	Atp1a2/Casq2/Nos1/Cav3/Actn2/Trdn	6
GO:0048630	GO:0048630	skeletal muscle tissue growth	3/240	13/28832	0.230769	27.7231	8.82941	0.000153165	0.00262916	0.00216043	Chrnd/Crhr2/Mstn	3
GO:0043462	GO:0043462	regulation of ATP-dependent activity	5/240	61/28832	0.0819672	9.84699	6.33719	0.000155983	0.0026592	0.00218512	Tnnt2/Tnnc1/Atp2a1/Tnnt3/Myl4	5
GO:0045662	GO:0045662	negative regulation of myoblast differentiation	4/240	33/28832	0.121212	14.5616	7.14156	0.000158488	0.00268351	0.0022051	Tmem182/Nmrk2/Csrp3/Mstn	4
GO:0035725	GO:0035725	sodium ion transmembrane transport	8/240	185/28832	0.0432432	5.19495	5.24429	0.000169201	0.00284554	0.00233824	Atp1a2/Scn7a/Nos1/Cav3/Scn4b/Fxyd6/Dmd/Scn4a	8
GO:0051258	GO:0051258	protein polymerization	10/240	290/28832	0.0344828	4.14253	4.92776	0.000172467	0.00288101	0.00236739	Casq2/Lmod2/Lmod3/Cav3/Cobl/Vtn/Ccl11/Fam107a/Tmod4/Casq1	10
GO:0014889	GO:0014889	muscle atrophy	3/240	14/28832	0.214286	25.7429	8.48389	0.00019374	0.00317652	0.00261021	Nol3/Fbxo32/Mstn	3
GO:0070593	GO:0070593	dendrite self-avoidance	3/240	14/28832	0.214286	25.7429	8.48389	0.00019374	0.00317652	0.00261021	Nexn/Mypn/Myot	3
GO:0007029	GO:0007029	endoplasmic reticulum organization	6/240	100/28832	0.06	7.208	5.69747	0.000193986	0.00317652	0.00261021	Reep1/Rtn2/Tmem38a/Trdn/Cacna1s/Casq1	6
GO:0005980	GO:0005980	glycogen catabolic process	4/240	36/28832	0.111111	13.3481	6.79204	0.000223726	0.00361594	0.00297129	Phkg1/Pfkm/Pygm/Ppp1r3c	4
GO:0043267	GO:0043267	negative regulation of potassium ion transport	4/240	36/28832	0.111111	13.3481	6.79204	0.000223726	0.00361594	0.00297129	Casq2/Nos1/Cav3/Actn2	4
GO:0051289	GO:0051289	protein homotetramerization	5/240	66/28832	0.0757576	9.10101	6.03649	0.000226548	0.00363792	0.00298936	Acacb/Kcnj12/Aqp2/Ryr1/Aqp4	5
GO:0010882	GO:0010882	regulation of cardiac muscle contraction by calcium ion signaling	3/240	15/28832	0.2	24.0267	8.1727	0.000240688	0.00384022	0.00315559	Casq2/Tmem38a/Dmd	3
GO:0009251	GO:0009251	glucan catabolic process	4/240	37/28832	0.108108	12.9874	6.68467	0.000249215	0.00395093	0.00324656	Phkg1/Pfkm/Pygm/Ppp1r3c	4
GO:0008154	GO:0008154	actin polymerization or depolymerization	8/240	197/28832	0.0406091	4.87851	5.00452	0.000259378	0.00408602	0.00335757	Lmod2/Lmod3/Cobl/Ccl11/Actn2/Fam107a/Aqp2/Tmod4	8
GO:0032956	GO:0032956	regulation of actin cytoskeleton organization	11/240	366/28832	0.0300546	3.61056	4.60495	0.000271069	0.00420187	0.00345277	Neb/Lmod2/Lmod3/Cav3/Ccl11/Actn2/Fam107a/Synpo2l/Xirp2/Tmod4/Limch1	11
GO:0034764	GO:0034764	positive regulation of transmembrane transport	9/240	251/28832	0.0358566	4.30757	4.82192	0.000272699	0.00420187	0.00345277	Dpp6/Nos1/Fxyd6/Actn2/Dmd/Atp2a1/Trdn/Casq1/Klf15	9
GO:0032781	GO:0032781	positive regulation of ATP-dependent activity	4/240	38/28832	0.105263	12.6456	6.58137	0.000276725	0.00420187	0.00345277	Tnnt2/Atp2a1/Tnnt3/Myl4	4
GO:0019362	GO:0019362	pyridine nucleotide metabolic process	8/240	199/28832	0.040201	4.82948	4.96645	0.000277659	0.00420187	0.00345277	Prkag3/Acacb/Nmrk2/Prkaa2/Pgam2/Pfkm/Eno3/Gpd1	8
GO:0046496	GO:0046496	nicotinamide nucleotide metabolic process	8/240	199/28832	0.040201	4.82948	4.96645	0.000277659	0.00420187	0.00345277	Prkag3/Acacb/Nmrk2/Prkaa2/Pgam2/Pfkm/Eno3/Gpd1	8
GO:0007528	GO:0007528	neuromuscular junction development	5/240	69/28832	0.0724638	8.70531	5.87099	0.000279188	0.00420187	0.00345277	Rapsn/Dok7/Ky/Musk/Cacna1s	5
GO:0050982	GO:0050982	detection of mechanical stimulus	5/240	69/28832	0.0724638	8.70531	5.87099	0.000279188	0.00420187	0.00345277	Cav3/Tcap/Ttn/Csrp3/Chrna10	5
GO:0043266	GO:0043266	regulation of potassium ion transport	6/240	107/28832	0.0560748	6.73645	5.44651	0.000280237	0.00420187	0.00345277	Casq2/Dpp6/Nos1/Cav3/Actn2/Fhl1	6
GO:0006814	GO:0006814	sodium ion transport	9/240	258/28832	0.0348837	4.1907	4.71654	0.00033359	0.00497188	0.0040855	Atp1a2/Scn7a/Nos1/Cav3/Scn4b/Fxyd6/Dmd/Slc10a6/Scn4a	9
GO:0000272	GO:0000272	polysaccharide catabolic process	4/240	40/28832	0.1	12.0133	6.38596	0.000338178	0.00498063	0.00409269	Phkg1/Pfkm/Pygm/Ppp1r3c	4
GO:0071312	GO:0071312	cellular response to alkaloid	4/240	40/28832	0.1	12.0133	6.38596	0.000338178	0.00498063	0.00409269	Casq2/Tmem38a/Ryr1/Cacna1s	4
GO:0003231	GO:0003231	cardiac ventricle development	7/240	156/28832	0.0448718	5.3906	5.03779	0.000345336	0.00505612	0.00415472	Tnni1/Tnnt2/Pitx2/Myl3/Tnnc1/Xirp2/Myl2	7
GO:0010832	GO:0010832	negative regulation of myotube differentiation	3/240	17/28832	0.176471	21.2	7.63273	0.00035531	0.00511194	0.00420059	Bdnf/Trim72/Rpl3l	3
GO:0060314	GO:0060314	regulation of ryanodine-sensitive calcium-release channel activity	3/240	17/28832	0.176471	21.2	7.63273	0.00035531	0.00511194	0.00420059	Casq2/Jsrp1/Dmd	3
GO:1902514	GO:1902514	regulation of calcium ion transmembrane transport via high voltage-gated calcium channel	3/240	17/28832	0.176471	21.2	7.63273	0.00035531	0.00511194	0.00420059	Cacng6/Cacnb1/Cacng1	3
GO:0006096	GO:0006096	glycolytic process	6/240	113/28832	0.0530973	6.37876	5.24868	0.00037591	0.00534652	0.00439335	Prkag3/Prkaa2/Pgam2/Pfkm/Eno3/Gpd1	6
GO:0019226	GO:0019226	transmission of nerve impulse	6/240	113/28832	0.0530973	6.37876	5.24868	0.00037591	0.00534652	0.00439335	Atp1a2/Kcnc4/Dpp6/Scn4b/Scn4a/Clcn1	6
GO:0072524	GO:0072524	pyridine-containing compound metabolic process	8/240	209/28832	0.0382775	4.59841	4.78342	0.000385574	0.0054528	0.00448068	Prkag3/Acacb/Nmrk2/Prkaa2/Pgam2/Pfkm/Eno3/Gpd1	8
GO:0051260	GO:0051260	protein homooligomerization	8/240	211/28832	0.0379147	4.55482	4.7482	0.000410786	0.00577653	0.0047467	Kcnc4/Acacb/Trim72/Kcnj12/Aqp2/Ryr1/Kcna7/Aqp4	8
GO:0043467	GO:0043467	regulation of generation of precursor metabolites and energy	7/240	161/28832	0.0434783	5.22319	4.92317	0.000417663	0.00582725	0.00478837	Prkag3/Prkaa2/Phkg1/Ppp1r3a/Cox7a1/Gpd1/Ppp1r3c	7
GO:0061577	GO:0061577	calcium ion transmembrane transport via high voltage-gated calcium channel	3/240	18/28832	0.166667	20.0222	7.3962	0.000423757	0.00582725	0.00478837	Cacng6/Cacnb1/Cacng1	3
GO:0061621	GO:0061621	canonical glycolysis	3/240	18/28832	0.166667	20.0222	7.3962	0.000423757	0.00582725	0.00478837	Pgam2/Pfkm/Eno3	3
GO:0061718	GO:0061718	glucose catabolic process to pyruvate	3/240	18/28832	0.166667	20.0222	7.3962	0.000423757	0.00582725	0.00478837	Pgam2/Pfkm/Eno3	3
GO:0046032	GO:0046032	ADP catabolic process	6/240	117/28832	0.0512821	6.16068	5.12459	0.000452693	0.00619095	0.00508723	Prkag3/Prkaa2/Pgam2/Pfkm/Eno3/Gpd1	6
GO:0051154	GO:0051154	negative regulation of striated muscle cell differentiation	4/240	44/28832	0.0909091	10.9212	6.03391	0.000489423	0.00665669	0.00546994	Bdnf/Cav3/Trim72/Rpl3l	4
GO:0006734	GO:0006734	NADH metabolic process	4/240	45/28832	0.0888889	10.6785	5.95292	0.00053369	0.00720326	0.00591907	Pgam2/Pfkm/Eno3/Gpd1	4
GO:0009137	GO:0009137	purine nucleoside diphosphate catabolic process	6/240	121/28832	0.0495868	5.95702	5.00614	0.000541185	0.00720326	0.00591907	Prkag3/Prkaa2/Pgam2/Pfkm/Eno3/Gpd1	6
GO:0009181	GO:0009181	purine ribonucleoside diphosphate catabolic process	6/240	121/28832	0.0495868	5.95702	5.00614	0.000541185	0.00720326	0.00591907	Prkag3/Prkaa2/Pgam2/Pfkm/Eno3/Gpd1	6
GO:0019364	GO:0019364	pyridine nucleotide catabolic process	6/240	121/28832	0.0495868	5.95702	5.00614	0.000541185	0.00720326	0.00591907	Prkag3/Prkaa2/Pgam2/Pfkm/Eno3/Gpd1	6
GO:0046031	GO:0046031	ADP metabolic process	6/240	122/28832	0.0491803	5.9082	4.97735	0.000565276	0.00748389	0.00614967	Prkag3/Prkaa2/Pgam2/Pfkm/Eno3/Gpd1	6
GO:0010765	GO:0010765	positive regulation of sodium ion transport	4/240	46/28832	0.0869565	10.4464	5.87444	0.000580729	0.00758082	0.00622931	Nos1/Scn4b/Fxyd6/Dmd	4
GO:0070873	GO:0070873	regulation of glycogen metabolic process	4/240	46/28832	0.0869565	10.4464	5.87444	0.000580729	0.00758082	0.00622931	Prkag3/Phkg1/Ppp1r3a/Ppp1r3c	4
GO:0071340	GO:0071340	skeletal muscle acetylcholine-gated channel clustering	3/240	20/28832	0.15	18.02	6.97591	0.00058478	0.00758082	0.00622931	Rapsn/Dok7/Musk	3
GO:2000671	GO:2000671	regulation of motor neuron apoptotic process	3/240	20/28832	0.15	18.02	6.97591	0.00058478	0.00758082	0.00622931	Rapsn/Cntfr/Musk	3
GO:0032535	GO:0032535	regulation of cellular component size	11/240	404/28832	0.0272277	3.27096	4.21153	0.000619483	0.00796766	0.00654719	Neb/Bdnf/Lmod2/Lmod3/Cav3/Gnb3/Ccl11/Actn2/Aqp2/Tmod4/Aqp4	11
GO:0043470	GO:0043470	regulation of carbohydrate catabolic process	5/240	82/28832	0.0609756	7.3252	5.25504	0.000621023	0.00796766	0.00654719	Prkag3/Prkaa2/Phkg1/Gpd1/Ppp1r3c	5
GO:0048741	GO:0048741	skeletal muscle fiber development	4/240	47/28832	0.0851064	10.2241	5.79834	0.000630638	0.00804953	0.00661446	Lmod3/Ryr1/Acta1/Cacna1s	4
GO:0009191	GO:0009191	ribonucleoside diphosphate catabolic process	6/240	125/28832	0.048	5.7664	4.89288	0.000642573	0.0081186	0.00667122	Prkag3/Prkaa2/Pgam2/Pfkm/Eno3/Gpd1	6
GO:0072526	GO:0072526	pyridine-containing compound catabolic process	6/240	125/28832	0.048	5.7664	4.89288	0.000642573	0.0081186	0.00667122	Prkag3/Prkaa2/Pgam2/Pfkm/Eno3/Gpd1	6
GO:0061620	GO:0061620	glycolytic process through glucose-6-phosphate	3/240	21/28832	0.142857	17.1619	6.78791	0.000678064	0.00852375	0.00700414	Pgam2/Pfkm/Eno3	3
GO:0003208	GO:0003208	cardiac ventricle morphogenesis	5/240	84/28832	0.0595238	7.15079	5.17226	0.000693273	0.00862778	0.00708963	Tnni1/Tnnt2/Myl3/Tnnc1/Myl2	5
GO:1901379	GO:1901379	regulation of potassium ion transmembrane transport	5/240	84/28832	0.0595238	7.15079	5.17226	0.000693273	0.00862778	0.00708963	Casq2/Dpp6/Cav3/Actn2/Fhl1	5
GO:0009134	GO:0009134	nucleoside diphosphate catabolic process	6/240	127/28832	0.0472441	5.67559	4.83808	0.000698488	0.00864944	0.00710742	Prkag3/Prkaa2/Pgam2/Pfkm/Eno3/Gpd1	6
GO:0051259	GO:0051259	protein complex oligomerization	9/240	288/28832	0.03125	3.75417	4.3037	0.000735656	0.00906459	0.00744856	Kcnc4/Acacb/Trim72/Nol3/Kcnj12/Aqp2/Ryr1/Kcna7/Aqp4	9
GO:0009135	GO:0009135	purine nucleoside diphosphate metabolic process	6/240	129/28832	0.0465116	5.5876	4.78442	0.000758097	0.00920915	0.00756735	Prkag3/Prkaa2/Pgam2/Pfkm/Eno3/Gpd1	6
GO:0009179	GO:0009179	purine ribonucleoside diphosphate metabolic process	6/240	129/28832	0.0465116	5.5876	4.78442	0.000758097	0.00920915	0.00756735	Prkag3/Prkaa2/Pgam2/Pfkm/Eno3/Gpd1	6
GO:0007009	GO:0007009	plasma membrane organization	7/240	178/28832	0.0393258	4.72434	4.56647	0.000758488	0.00920915	0.00756735	Pacsin3/Sypl2/Cav3/Ano5/Trim72/Myh2/Csrp3	7
GO:0015669	GO:0015669	gas transport	3/240	22/28832	0.136364	16.3818	6.61242	0.000780321	0.00942824	0.00774738	Mb/Car14/Aqp4	3
GO:0034763	GO:0034763	negative regulation of transmembrane transport	6/240	132/28832	0.0454545	5.46061	4.70601	0.000854792	0.0101506	0.00834094	Atp1a2/Casq2/Nos1/Cav3/Actn2/Trdn	6
GO:0031099	GO:0031099	regeneration	8/240	236/28832	0.0338983	4.07232	4.34193	0.000855386	0.0101506	0.00834094	Tmem182/Bdnf/Chl1/Vtn/Sgca/Dmd/Mstn/Myoz1	8
GO:0002028	GO:0002028	regulation of sodium ion transport	5/240	88/28832	0.0568182	6.82576	5.01457	0.000856417	0.0101506	0.00834094	Nos1/Cav3/Scn4b/Fxyd6/Dmd	5
GO:0070509	GO:0070509	calcium ion import	5/240	88/28832	0.0568182	6.82576	5.01457	0.000856417	0.0101506	0.00834094	Crhr2/Cav3/Atp2a1/Cacna1s/Cacna1h	5
GO:0051261	GO:0051261	protein depolymerization	6/240	134/28832	0.0447761	5.3791	4.65506	0.000924353	0.0109039	0.00895993	Lmod2/Lmod3/Actn2/Aqp2/Tmod4/Trim54	6
GO:0008038	GO:0008038	neuron recognition	4/240	53/28832	0.0754717	9.06667	5.38527	0.000995764	0.0116908	0.0096066	Bdnf/Nexn/Mypn/Myot	4
GO:0051481	GO:0051481	negative regulation of cytosolic calcium ion concentration	3/240	24/28832	0.125	15.0167	6.29371	0.00101305	0.011838	0.00972751	Atp1a2/Nos1/Nol3	3
GO:0032386	GO:0032386	regulation of intracellular transport	9/240	302/28832	0.0298013	3.58013	4.1296	0.00102676	0.0119421	0.00981305	Tnnt2/Pla2g4e/Pkia/Reep1/Actn2/Tnnc1/Mylk2/Atp2a1/Derl3	9
GO:0001941	GO:0001941	postsynaptic membrane organization	4/240	54/28832	0.0740741	8.89877	5.32279	0.00106847	0.0123694	0.0101642	Rapsn/Dok7/Musk/Chrnb1	4
GO:0042246	GO:0042246	tissue regeneration	5/240	93/28832	0.0537634	6.45878	4.83075	0.00109864	0.0126598	0.0104028	Tmem182/Sgca/Dmd/Mstn/Myoz1	5
GO:0006833	GO:0006833	water transport	3/240	25/28832	0.12	14.416	6.14833	0.00114416	0.0129036	0.0106031	Aqp2/Mylk2/Aqp4	3
GO:1901380	GO:1901380	negative regulation of potassium ion transmembrane transport	3/240	25/28832	0.12	14.416	6.14833	0.00114416	0.0129036	0.0106031	Casq2/Cav3/Actn2	3
GO:0030834	GO:0030834	regulation of actin filament depolymerization	4/240	55/28832	0.0727273	8.73697	5.2619	0.00114482	0.0129036	0.0106031	Lmod2/Lmod3/Actn2/Tmod4	4
GO:0032881	GO:0032881	regulation of polysaccharide metabolic process	4/240	55/28832	0.0727273	8.73697	5.2619	0.00114482	0.0129036	0.0106031	Prkag3/Phkg1/Ppp1r3a/Ppp1r3c	4
GO:0046034	GO:0046034	ATP metabolic process	8/240	247/28832	0.0323887	3.89096	4.18056	0.00114572	0.0129036	0.0106031	Prkag3/Atp1a2/Myh8/Prkaa2/Pgam2/Pfkm/Eno3/Gpd1	8
GO:0015980	GO:0015980	energy derivation by oxidation of organic compounds	10/240	371/28832	0.0269542	3.2381	3.97515	0.0011717	0.0131367	0.0107947	Prkag3/Bdnf/Ppp1r1a/Phkg1/Ppp1r3a/Cox7a1/Cox6a2/Pfkm/Pygm/Ppp1r3c	10
GO:0009185	GO:0009185	ribonucleoside diphosphate metabolic process	6/240	141/28832	0.0425532	5.11206	4.48445	0.00120265	0.0134233	0.0110302	Prkag3/Prkaa2/Pgam2/Pfkm/Eno3/Gpd1	6
GO:2001257	GO:2001257	regulation of cation channel activity	5/240	96/28832	0.0520833	6.25694	4.72682	0.00126638	0.0140715	0.0115629	Casq2/Jsrp1/Actn2/Dmd/Casq1	5
GO:0097049	GO:0097049	motor neuron apoptotic process	3/240	26/28832	0.115385	13.8615	6.01106	0.00128549	0.0141574	0.0116335	Rapsn/Cntfr/Musk	3
GO:1902307	GO:1902307	positive regulation of sodium ion transmembrane transport	3/240	26/28832	0.115385	13.8615	6.01106	0.00128549	0.0141574	0.0116335	Nos1/Fxyd6/Dmd	3
GO:0061615	GO:0061615	glycolytic process through fructose-6-phosphate	3/240	27/28832	0.111111	13.3481	5.88116	0.00143734	0.0156952	0.0128971	Pgam2/Pfkm/Eno3	3
GO:0009132	GO:0009132	nucleoside diphosphate metabolic process	6/240	146/28832	0.0410959	4.93699	4.36937	0.00143773	0.0156952	0.0128971	Prkag3/Prkaa2/Pgam2/Pfkm/Eno3/Gpd1	6
GO:1901879	GO:1901879	regulation of protein depolymerization	5/240	100/28832	0.05	6.00667	4.59493	0.00151856	0.0165052	0.0135627	Lmod2/Lmod3/Actn2/Tmod4/Trim54	5
GO:0051262	GO:0051262	protein tetramerization	5/240	101/28832	0.049505	5.94719	4.56307	0.00158698	0.0171739	0.0141121	Acacb/Kcnj12/Aqp2/Ryr1/Aqp4	5
GO:0006007	GO:0006007	glucose catabolic process	3/240	28/28832	0.107143	12.8714	5.75796	0.00159999	0.0172397	0.0141662	Pgam2/Pfkm/Eno3	3
GO:0009154	GO:0009154	purine ribonucleotide catabolic process	6/240	151/28832	0.0397351	4.77351	4.25942	0.00170632	0.0183061	0.0150425	Prkag3/Prkaa2/Pgam2/Pfkm/Eno3/Gpd1	6
GO:0019228	GO:0019228	neuronal action potential	4/240	63/28832	0.0634921	7.62751	4.82472	0.00189849	0.0202804	0.0166648	Kcnc4/Dpp6/Scn4b/Scn4a	4
GO:0006163	GO:0006163	purine nucleotide metabolic process	11/240	465/28832	0.0236559	2.84186	3.66852	0.00190903	0.0203059	0.0166858	Prkag3/Atp1a2/Acacb/Nmrk2/Myh8/Prkaa2/Pgam2/Pfkm/Ampd1/Eno3/Gpd1	11
GO:0042593	GO:0042593	glucose homeostasis	9/240	334/28832	0.0269461	3.23713	3.76764	0.0020482	0.0216935	0.017826	Crhr2/Cav3/Prkaa2/Pdk4/Kcnj11/Csrp3/Pfkm/Klf15/Aqp4	9
GO:0033500	GO:0033500	carbohydrate homeostasis	9/240	335/28832	0.0268657	3.22746	3.75705	0.00208985	0.0220408	0.0181114	Crhr2/Cav3/Prkaa2/Pdk4/Kcnj11/Csrp3/Pfkm/Klf15/Aqp4	9
GO:0009205	GO:0009205	purine ribonucleoside triphosphate metabolic process	8/240	272/28832	0.0294118	3.53333	3.84601	0.00209985	0.0220528	0.0181213	Prkag3/Atp1a2/Myh8/Prkaa2/Pgam2/Pfkm/Eno3/Gpd1	8
GO:1902903	GO:1902903	regulation of supramolecular fiber organization	10/240	403/28832	0.0248139	2.98098	3.66914	0.00215233	0.022509	0.0184961	Lmod2/Lmod3/Cav3/Ccl11/Actn2/Synpo2l/Xirp2/Tmod4/Trim54/Limch1	10
GO:0009261	GO:0009261	ribonucleotide catabolic process	6/240	160/28832	0.0375	4.505	4.07317	0.00228377	0.0237837	0.0195435	Prkag3/Prkaa2/Pgam2/Pfkm/Eno3/Gpd1	6
GO:0009199	GO:0009199	ribonucleoside triphosphate metabolic process	8/240	279/28832	0.0286738	3.44468	3.75934	0.00245602	0.0254709	0.02093	Prkag3/Atp1a2/Myh8/Prkaa2/Pgam2/Pfkm/Eno3/Gpd1	8
GO:0006195	GO:0006195	purine nucleotide catabolic process	6/240	163/28832	0.0368098	4.42209	4.01413	0.00250562	0.0258212	0.0212178	Prkag3/Prkaa2/Pgam2/Pfkm/Eno3/Gpd1	6
GO:0009144	GO:0009144	purine nucleoside triphosphate metabolic process	8/240	280/28832	0.0285714	3.43238	3.74719	0.00251054	0.0258212	0.0212178	Prkag3/Atp1a2/Myh8/Prkaa2/Pgam2/Pfkm/Eno3/Gpd1	8
GO:0110053	GO:0110053	regulation of actin filament organization	8/240	281/28832	0.0284698	3.42017	3.73509	0.00256601	0.0261487	0.0214869	Lmod2/Lmod3/Ccl11/Actn2/Synpo2l/Xirp2/Tmod4/Limch1	8
GO:1904950	GO:1904950	negative regulation of establishment of protein localization	6/240	164/28832	0.0365854	4.39512	3.99477	0.00258306	0.0261487	0.0214869	Pkia/Nos1/Crhr2/Nol3/Kcnj11/Derl3	6
GO:0003299	GO:0003299	muscle hypertrophy in response to stress	3/240	33/28832	0.0909091	10.9212	5.22452	0.0025844	0.0261487	0.0214869	Acacb/Tcap/Klf15	3
GO:0014898	GO:0014898	cardiac muscle hypertrophy in response to stress	3/240	33/28832	0.0909091	10.9212	5.22452	0.0025844	0.0261487	0.0214869	Acacb/Tcap/Klf15	3
GO:0030832	GO:0030832	regulation of actin filament length	6/240	166/28832	0.0361446	4.34217	3.95651	0.0027433	0.027644	0.0227156	Neb/Lmod2/Lmod3/Ccl11/Actn2/Tmod4	6
GO:0002027	GO:0002027	regulation of heart rate	5/240	115/28832	0.0434783	5.22319	4.15751	0.00280006	0.0278258	0.022865	Casq2/Crhr2/Cav3/Scn4b/Dmd	5
GO:0005979	GO:0005979	regulation of glycogen biosynthetic process	3/240	34/28832	0.0882353	10.6	5.13148	0.00281724	0.0278258	0.022865	Prkag3/Ppp1r3a/Ppp1r3c	3
GO:0007274	GO:0007274	neuromuscular synaptic transmission	3/240	34/28832	0.0882353	10.6	5.13148	0.00281724	0.0278258	0.022865	Rapsn/Mylk2/Chrnb1	3
GO:0010962	GO:0010962	regulation of glucan biosynthetic process	3/240	34/28832	0.0882353	10.6	5.13148	0.00281724	0.0278258	0.022865	Prkag3/Ppp1r3a/Ppp1r3c	3
GO:0014887	GO:0014887	cardiac muscle adaptation	3/240	34/28832	0.0882353	10.6	5.13148	0.00281724	0.0278258	0.022865	Acacb/Tcap/Klf15	3
GO:0051148	GO:0051148	negative regulation of muscle cell differentiation	4/240	71/28832	0.056338	6.76808	4.45832	0.0029407	0.0289305	0.0237728	Bdnf/Cav3/Trim72/Rpl3l	4
GO:0014883	GO:0014883	transition between fast and slow fiber	2/240	10/28832	0.2	24.0267	6.6724	0.00297138	0.029003	0.0238324	Tnni1/Tnnc1	2
GO:0060022	GO:0060022	hard palate development	2/240	10/28832	0.2	24.0267	6.6724	0.00297138	0.029003	0.0238324	Itgb6/Tbx1	2
GO:0030041	GO:0030041	actin filament polymerization	6/240	169/28832	0.035503	4.26509	3.90023	0.00299748	0.0291435	0.0239478	Lmod2/Lmod3/Cobl/Ccl11/Fam107a/Tmod4	6
GO:0042044	GO:0042044	fluid transport	3/240	35/28832	0.0857143	10.2971	5.04224	0.00306259	0.0295457	0.0242783	Aqp2/Mylk2/Aqp4	3
GO:0060306	GO:0060306	regulation of membrane repolarization	3/240	35/28832	0.0857143	10.2971	5.04224	0.00306259	0.0295457	0.0242783	Casq2/Cav3/Scn4b	3
GO:0098742	GO:0098742	cell-cell adhesion via plasma-membrane adhesion molecules	7/240	232/28832	0.0301724	3.62471	3.67753	0.00342311	0.0328963	0.0270315	Nexn/Cldn2/Mypn/Myot/Cldn10/Epcam/Dsg1b	7
GO:0009141	GO:0009141	nucleoside triphosphate metabolic process	8/240	296/28832	0.027027	3.24685	3.55989	0.00351898	0.0336874	0.0276817	Prkag3/Atp1a2/Myh8/Prkaa2/Pgam2/Pfkm/Eno3/Gpd1	8
GO:0071600	GO:0071600	otic vesicle morphogenesis	2/240	11/28832	0.181818	21.8424	6.33437	0.00361181	0.0343122	0.028195	Tcap/Tbx1	2
GO:1904395	GO:1904395	positive regulation of skeletal muscle acetylcholine-gated channel clustering	2/240	11/28832	0.181818	21.8424	6.33437	0.00361181	0.0343122	0.028195	Dok7/Musk	2
GO:0009150	GO:0009150	purine ribonucleotide metabolic process	9/240	365/28832	0.0246575	2.96219	3.45645	0.00368856	0.0349081	0.0286847	Prkag3/Atp1a2/Myh8/Prkaa2/Pgam2/Pfkm/Ampd1/Eno3/Gpd1	9
GO:0010906	GO:0010906	regulation of glucose metabolic process	5/240	125/28832	0.04	4.80533	3.90631	0.00400264	0.037737	0.0310093	Prkag3/Acacb/Gnb3/Phkg1/Pdk4	5
GO:0007160	GO:0007160	cell-matrix adhesion	7/240	240/28832	0.0291667	3.50389	3.56871	0.00411845	0.0386824	0.0317861	Pkhd1/Itgb6/Vtn/Actn2/Fam107a/Dmd/Limch1	7
GO:0009166	GO:0009166	nucleotide catabolic process	6/240	181/28832	0.0331492	3.98232	3.68754	0.00419332	0.0392375	0.0322423	Prkag3/Prkaa2/Pgam2/Pfkm/Eno3/Gpd1	6
GO:0072523	GO:0072523	purine-containing compound catabolic process	6/240	182/28832	0.032967	3.96044	3.67065	0.00430682	0.0393747	0.032355	Prkag3/Prkaa2/Pgam2/Pfkm/Eno3/Gpd1	6
GO:0003097	GO:0003097	renal water transport	2/240	12/28832	0.166667	20.0222	6.03835	0.00431046	0.0393747	0.032355	Aqp2/Aqp4	2
GO:0019227	GO:0019227	neuronal action potential propagation	2/240	12/28832	0.166667	20.0222	6.03835	0.00431046	0.0393747	0.032355	Atp1a2/Clcn1	2
GO:2000756	GO:2000756	regulation of peptidyl-lysine acetylation	2/240	12/28832	0.166667	20.0222	6.03835	0.00431046	0.0393747	0.032355	Prkaa2/Klf15	2
GO:0032414	GO:0032414	positive regulation of ion transmembrane transporter activity	4/240	79/28832	0.0506329	6.0827	4.14457	0.00431872	0.0393747	0.032355	Actn2/Dmd/Atp2a1/Casq1	4
GO:0051057	GO:0051057	positive regulation of small GTPase mediated signal transduction	4/240	79/28832	0.0506329	6.0827	4.14457	0.00431872	0.0393747	0.032355	Dok7/Synpo2l/Musk/Abra	4
GO:0140115	GO:0140115	export across plasma membrane	4/240	79/28832	0.0506329	6.0827	4.14457	0.00431872	0.0393747	0.032355	Atp1a2/Fxyd6/Slc47a1/Atp2b3	4
GO:0006884	GO:0006884	cell volume homeostasis	3/240	40/28832	0.075	9.01	4.64451	0.00448422	0.0402933	0.0331098	Gnb3/Aqp2/Aqp4	3
GO:0014741	GO:0014741	negative regulation of muscle hypertrophy	3/240	40/28832	0.075	9.01	4.64451	0.00448422	0.0402933	0.0331098	Cav3/Fbxo32/Mstn	3
GO:0051693	GO:0051693	actin filament capping	3/240	40/28832	0.075	9.01	4.64451	0.00448422	0.0402933	0.0331098	Lmod2/Lmod3/Tmod4	3
GO:2000649	GO:2000649	regulation of sodium ion transmembrane transporter activity	3/240	40/28832	0.075	9.01	4.64451	0.00448422	0.0402933	0.0331098	Cav3/Scn4b/Dmd	3
GO:0043409	GO:0043409	negative regulation of MAPK cascade	6/240	184/28832	0.0326087	3.91739	3.63722	0.0045406	0.0406531	0.0334055	Cav3/Klhl31/Sh3rf2/Dmd/Ndrg2/Chrna10	6
GO:0060419	GO:0060419	heart growth	5/240	131/28832	0.0381679	4.58524	3.76807	0.00488004	0.0435355	0.0357741	Acacb/Cav3/Tbx1/Ttn/Adprhl1	5
GO:0042693	GO:0042693	muscle cell fate commitment	2/240	13/28832	0.153846	18.4821	5.77614	0.00506633	0.0448758	0.0368754	Tbx1/Myl2	2
GO:0098870	GO:0098870	action potential propagation	2/240	13/28832	0.153846	18.4821	5.77614	0.00506633	0.0448758	0.0368754	Atp1a2/Clcn1	2
GO:1901880	GO:1901880	negative regulation of protein depolymerization	4/240	83/28832	0.0481928	5.78956	4.00347	0.00514768	0.0454341	0.0373342	Lmod2/Lmod3/Tmod4/Trim54	4
GO:1902905	GO:1902905	positive regulation of supramolecular fiber organization	6/240	189/28832	0.031746	3.81376	3.55567	0.00516587	0.0454341	0.0373342	Lmod2/Cav3/Ccl11/Actn2/Synpo2l/Limch1	6
GO:0010038	GO:0010038	response to metal ion	9/240	386/28832	0.0233161	2.80104	3.26376	0.00528859	0.0463496	0.0380865	Tnnt2/Atp1a2/Tnnc1/Aqp2/Ttn/Prkaa2/Ryr1/Acta1/Pgam2	9
GO:0032411	GO:0032411	positive regulation of transporter activity	4/240	84/28832	0.047619	5.72063	3.96962	0.0053704	0.0467894	0.0384478	Actn2/Dmd/Atp2a1/Casq1	4
GO:0009259	GO:0009259	ribonucleotide metabolic process	9/240	387/28832	0.0232558	2.7938	3.25491	0.00537636	0.0467894	0.0384478	Prkag3/Atp1a2/Myh8/Prkaa2/Pgam2/Pfkm/Ampd1/Eno3/Gpd1	9
GO:0032885	GO:0032885	regulation of polysaccharide biosynthetic process	3/240	43/28832	0.0697674	8.3814	4.43785	0.00549977	0.047531	0.0390572	Prkag3/Ppp1r3a/Ppp1r3c	3
GO:0070884	GO:0070884	regulation of calcineurin-NFAT signaling cascade	3/240	43/28832	0.0697674	8.3814	4.43785	0.00549977	0.047531	0.0390572	Myoz2/3425401B19Rik/Myoz1	3
GO:1903828	GO:1903828	negative regulation of protein localization	7/240	255/28832	0.027451	3.29778	3.37663	0.00570453	0.04913	0.0403712	Pkia/Nos1/Crhr2/Nol3/Actn2/Kcnj11/Derl3	7
GO:0008286	GO:0008286	insulin receptor signaling pathway	6/240	194/28832	0.0309278	3.71546	3.47686	0.0058521	0.0494304	0.040618	Trim72/Musk/Pdk4/Csrp3/Mstn/Mzb1	6
GO:0106056	GO:0106056	regulation of calcineurin-mediated signaling	3/240	44/28832	0.0681818	8.19091	4.37338	0.00586638	0.0494304	0.040618	Myoz2/3425401B19Rik/Myoz1	3
GO:0014816	GO:0014816	skeletal muscle satellite cell differentiation	2/240	14/28832	0.142857	17.1619	5.54163	0.00587843	0.0494304	0.040618	Mylk2/Mstn	2
GO:0018119	GO:0018119	peptidyl-cysteine S-nitrosylation	2/240	14/28832	0.142857	17.1619	5.54163	0.00587843	0.0494304	0.040618	Nos1/Dmd	2
GO:0046689	GO:0046689	response to mercury ion	2/240	14/28832	0.142857	17.1619	5.54163	0.00587843	0.0494304	0.040618	Aqp2/Pgam2	2
GO:0051280	GO:0051280	negative regulation of release of sequestered calcium ion into cytosol	2/240	14/28832	0.142857	17.1619	5.54163	0.00587843	0.0494304	0.040618	Casq2/Trdn	2
GO:1904393	GO:1904393	regulation of skeletal muscle acetylcholine-gated channel clustering	2/240	14/28832	0.142857	17.1619	5.54163	0.00587843	0.0494304	0.040618	Dok7/Musk	2

## Sheet: C4_GO_enrich
	ID	Description	GeneRatio	BgRatio	RichFactor	FoldEnrichment	zScore	pvalue	p.adjust	qvalue	geneID	Count
GO:0030198	GO:0030198	extracellular matrix organization	52/565	337/28832	0.154303	7.87408	17.9457	4.96419e-31	1.03747e-27	6.03764e-28	Col4a4/Adamts4/Tgfb2/Col5a1/Creb3l1/Slc2a10/Col11a1/Npnt/Col24a1/Col15a1/Col27a1/Hspg2/Tnfrsf1b/Vwa1/Antxr2/Ibsp/Fscn1/Cav2/Cav1/Loxl3/Serpinh1/Apbb1/Mmp15/Smpd3/Adamts18/Mmp13/Col5a3/Mpzl3/Col18a1/Sh3pxd2b/Fkbp10/Sox9/Foxf2/Mmp14/Loxl2/Tnfrsf11b/Has2/Lox/Efemp2/Loxl4/Col9a1/Ihh/Lamb3/Adamtsl2/Bmp2/Col9a3/Col9a2/Col10a1/Adamts14/Matn3/Col2a1/Lama1	52
GO:0045229	GO:0045229	external encapsulating structure organization	52/565	338/28832	0.153846	7.85078	17.9117	5.76338e-31	1.03747e-27	6.03764e-28	Col4a4/Adamts4/Tgfb2/Col5a1/Creb3l1/Slc2a10/Col11a1/Npnt/Col24a1/Col15a1/Col27a1/Hspg2/Tnfrsf1b/Vwa1/Antxr2/Ibsp/Fscn1/Cav2/Cav1/Loxl3/Serpinh1/Apbb1/Mmp15/Smpd3/Adamts18/Mmp13/Col5a3/Mpzl3/Col18a1/Sh3pxd2b/Fkbp10/Sox9/Foxf2/Mmp14/Loxl2/Tnfrsf11b/Has2/Lox/Efemp2/Loxl4/Col9a1/Ihh/Lamb3/Adamtsl2/Bmp2/Col9a3/Col9a2/Col10a1/Adamts14/Matn3/Col2a1/Lama1	52
GO:0043062	GO:0043062	extracellular structure organization	52/565	339/28832	0.153392	7.82762	17.8778	6.68763e-31	1.03747e-27	6.03764e-28	Col4a4/Adamts4/Tgfb2/Col5a1/Creb3l1/Slc2a10/Col11a1/Npnt/Col24a1/Col15a1/Col27a1/Hspg2/Tnfrsf1b/Vwa1/Antxr2/Ibsp/Fscn1/Cav2/Cav1/Loxl3/Serpinh1/Apbb1/Mmp15/Smpd3/Adamts18/Mmp13/Col5a3/Mpzl3/Col18a1/Sh3pxd2b/Fkbp10/Sox9/Foxf2/Mmp14/Loxl2/Tnfrsf11b/Has2/Lox/Efemp2/Loxl4/Col9a1/Ihh/Lamb3/Adamtsl2/Bmp2/Col9a3/Col9a2/Col10a1/Adamts14/Matn3/Col2a1/Lama1	52
GO:0061448	GO:0061448	connective tissue development	46/565	335/28832	0.137313	7.00712	15.6352	2.50886e-25	2.91906e-22	1.69876e-22	Il17f/Tgfb2/Col5a1/Frzb/Snai1/Ctsk/Ecm1/Col11a1/Col27a1/Hspg2/Fosl2/Fgfr3/Creb5/C3ar1/Trpm4/Serpinh1/Smpd3/Mmp13/Pth1r/Sh3pxd2b/Sox9/Scin/Gli3/Edn1/Ror2/Pitx1/Rarb/Wnt5a/Loxl2/Wnt7b/Wnt10b/Lox/Acta2/Col9a1/Ihh/Gata3/Bmp2/Csf1/Prkg2/Trpv4/Col10a1/Matn3/Col2a1/Snai2/Sox8/Egr1	46
GO:0051216	GO:0051216	cartilage development	36/565	235/28832	0.153191	7.81738	14.8356	1.07487e-21	1.00049e-18	5.8224e-19	Il17f/Tgfb2/Frzb/Snai1/Ctsk/Ecm1/Col11a1/Col27a1/Hspg2/Fosl2/Fgfr3/Serpinh1/Smpd3/Mmp13/Pth1r/Sox9/Scin/Gli3/Edn1/Ror2/Pitx1/Rarb/Wnt5a/Loxl2/Wnt7b/Wnt10b/Col9a1/Ihh/Gata3/Bmp2/Prkg2/Trpv4/Col10a1/Matn3/Col2a1/Snai2	36
GO:0002696	GO:0002696	positive regulation of leukocyte activation	39/565	377/28832	0.103448	5.27897	11.8235	2.87558e-17	2.23049e-14	1.29805e-14	Il10/Il1b/Il21/Nr4a3/Ephb2/Cav1/Tacr1/Clec4d/Clec7a/Igf2/Il12rb1/Nod2/Cd276/Il23a/Gli3/Wnt5a/Mmp14/Lgals1/Wnt10b/Cdkn1a/Cd274/Pdcd1lg2/Cd28/Ihh/Gata3/Il2ra/Il1a/Cd160/Lck/Nlrp3/Ccl5/Tbx21/Egr3/H2-Ab1/Cd5/Cd6/Foxp3/Cd40lg/Efnb1	39
GO:0050867	GO:0050867	positive regulation of cell activation	40/565	401/28832	0.0997506	5.09028	11.6612	3.97649e-17	2.6438e-14	1.53857e-14	Il10/Il1b/Il21/Nr4a3/Ephb2/Cav1/Tacr1/Clec4d/Clec7a/Igf2/Il12rb1/Nod2/Cd276/Il23a/Gli3/Wnt5a/Mmp14/Lgals1/Wnt10b/Cdkn1a/Cd274/Pdcd1lg2/Acta2/Cd28/Ihh/Gata3/Il2ra/Il1a/Cd160/Lck/Nlrp3/Ccl5/Tbx21/Egr3/H2-Ab1/Cd5/Cd6/Foxp3/Cd40lg/Efnb1	40
GO:0051251	GO:0051251	positive regulation of lymphocyte activation	36/565	340/28832	0.105882	5.40319	11.5467	2.36215e-16	1.37418e-13	7.99712e-14	Il10/Il1b/Il21/Ephb2/Cav1/Tacr1/Clec7a/Igf2/Il12rb1/Nod2/Cd276/Il23a/Gli3/Mmp14/Lgals1/Wnt10b/Cdkn1a/Cd274/Pdcd1lg2/Cd28/Ihh/Gata3/Il2ra/Il1a/Cd160/Lck/Nlrp3/Ccl5/Tbx21/Egr3/H2-Ab1/Cd5/Cd6/Foxp3/Cd40lg/Efnb1	36
GO:1903037	GO:1903037	regulation of leukocyte cell-cell adhesion	38/565	387/28832	0.0981912	5.01071	11.2302	4.1888e-16	1.95301e-13	1.13656e-13	Ildr2/Il1b/Il21/Nr4a3/Ptafr/Cav1/Loxl3/Igf2/Il12rb1/Cd276/Arg1/Il23a/Arg2/Gli3/Has2/Lgals1/Wnt10b/Cd274/Pdcd1lg2/Cd28/Ihh/Gata3/Il2ra/Il1a/Cd160/Lck/Nlrp3/Ccl5/Skap1/Tbx21/Egr3/Tigit/H2-Ab1/Cd5/Cd6/Foxp3/Cd40lg/Efnb1	38
GO:0050900	GO:0050900	leukocyte migration	39/565	408/28832	0.0955882	4.87788	11.1531	4.19641e-16	1.95301e-13	1.13656e-13	Slamf8/Tgfb2/Il1b/Ecm1/Ptafr/Cmklr1/Ptn/Tacr1/C3ar1/Trpm4/F7/Nod2/Smpd3/Il23a/Cxcl16/Ccl12/Aoc3/Bdkrb1/Edn1/Ror2/Wnt5a/Mmp14/Cd200/Pla2g7/Trem1/Ch25h/Gata3/Il1a/Csf1/Cxcl2/Trpv4/Gdf15/Nlrp3/Ccl5/Ccl3/Ccl4/Tbx21/Pgf/Chga	39
GO:0060348	GO:0060348	bone development	31/565	255/28832	0.121569	6.20366	11.8001	6.25874e-16	2.64802e-13	1.54103e-13	Tnn/Ecm1/Slc9b2/Col27a1/Hspg2/Fosl2/Fgfr3/Tmem119/Pdgfa/Snx10/Serpinh1/Ifitm5/Smpd3/Mmp13/Sh3pxd2b/Phospho1/Sox9/Ttc9/Gli3/Rarb/Mmp14/Has2/Ostn/Lox/Col9a1/Ihh/Bmp2/Trpv4/Plxnb1/Col10a1/Col2a1	31
GO:1903039	GO:1903039	positive regulation of leukocyte cell-cell adhesion	32/565	279/28832	0.114695	5.85291	11.5158	1.14419e-15	4.35092e-13	2.53204e-13	Il1b/Il21/Nr4a3/Ptafr/Cav1/Igf2/Il12rb1/Cd276/Il23a/Gli3/Has2/Lgals1/Wnt10b/Cd274/Pdcd1lg2/Cd28/Ihh/Gata3/Il2ra/Il1a/Cd160/Lck/Nlrp3/Ccl5/Skap1/Egr3/H2-Ab1/Cd5/Cd6/Foxp3/Cd40lg/Efnb1	32
GO:0001649	GO:0001649	osteoblast differentiation	30/565	243/28832	0.123457	6.30001	11.7299	1.21534e-15	4.35092e-13	2.53204e-13	Twist2/Tnn/Acvr1/Creb3l1/Snai1/Npnt/Fosl2/Tmem119/Trpm4/Nell1/Igf2/Panx3/Cd276/Pth1r/Gli1/Sh3pxd2b/Sox9/Sox11/Gli3/Cthrc1/Wnt7b/Wnt10b/Sp7/Ostn/Lox/Ihh/Bmp2/Ccl3/Snai2/Sox8	30
GO:0007159	GO:0007159	leukocyte cell-cell adhesion	39/565	427/28832	0.0913349	4.66083	10.7748	1.91332e-15	6.36043e-13	3.70149e-13	Ildr2/Il1b/Il21/Nr4a3/Ptafr/Cav1/Loxl3/Igf2/Il12rb1/Cd276/Nt5e/Arg1/Il23a/Arg2/Gli3/Has2/Lgals1/Wnt10b/Cd274/Pdcd1lg2/Cd28/Ihh/Gata3/Il2ra/Il1a/Cd160/Lck/Nlrp3/Ccl5/Skap1/Tbx21/Egr3/Tigit/H2-Ab1/Cd5/Cd6/Foxp3/Cd40lg/Efnb1	39
GO:0006935	GO:0006935	chemotaxis	41/565	475/28832	0.0863158	4.4047	10.5782	2.50188e-15	7.76251e-13	4.51744e-13	Nrp2/Slamf8/Tgfb2/Il1b/Ptafr/Cmklr1/Pdgfa/Ptn/C3ar1/Trpm4/F7/Nod2/Sema3b/Il23a/Cxcl16/Ccl12/Edn1/Wnt5a/Wnt7b/Kif21a/Pla2g7/Trem1/Efna5/Ecscr/Lox/Ch25h/Csf1/Cxcl2/Trpv4/Ccrl2/Ccr4/Ccr5/Ccl5/Ccl3/Ccl4/Pgf/Chga/Egr3/Snai2/Robo2/Sema4g	41
GO:0042330	GO:0042330	taxis	41/565	477/28832	0.0859539	4.38623	10.5433	2.88868e-15	8.21741e-13	4.78217e-13	Nrp2/Slamf8/Tgfb2/Il1b/Ptafr/Cmklr1/Pdgfa/Ptn/C3ar1/Trpm4/F7/Nod2/Sema3b/Il23a/Cxcl16/Ccl12/Edn1/Wnt5a/Wnt7b/Kif21a/Pla2g7/Trem1/Efna5/Ecscr/Lox/Ch25h/Csf1/Cxcl2/Trpv4/Ccrl2/Ccr4/Ccr5/Ccl5/Ccl3/Ccl4/Pgf/Chga/Egr3/Snai2/Robo2/Sema4g	41
GO:0048705	GO:0048705	skeletal system morphogenesis	31/565	270/28832	0.114815	5.85901	11.341	3.12838e-15	8.21741e-13	4.78217e-13	Twist2/Tgfb2/Col11a1/Col27a1/Hspg2/Fosl2/Fgfr3/Tmem119/Serpinh1/Ifitm5/Smpd3/Mmp13/Sh3pxd2b/Tbx4/Phospho1/Sox9/Sox11/Six4/Gli3/Ror2/Rarb/Mmp14/Has2/Wnt10b/Col9a1/Ihh/Trpv4/Hhip/Csrnp1/Col10a1/Col2a1	31
GO:0050678	GO:0050678	regulation of epithelial cell proliferation	39/565	434/28832	0.0898618	4.58565	10.641	3.27387e-15	8.21741e-13	4.78217e-13	Twist2/Il10/Tgfb2/Aplnr/Ecm1/Nr4a3/Jun/Hspg2/Fgfr3/Cav2/Cav1/Ptn/Tacr1/Igf2/Nod2/Arg1/Col18a1/Gli1/Ccl12/Etv4/Sox9/Sox11/Six4/Plau/Wnt5a/Has2/Wnt10b/Mcc/Gpc3/Maged1/Ihh/Gata3/F3/Tnfaip3/Ccl5/Pgf/Egr3/Nlrc3/Snai2	39
GO:0050863	GO:0050863	regulation of T cell activation	37/565	391/28832	0.0946292	4.82893	10.7773	3.35476e-15	8.21741e-13	4.78217e-13	Ildr2/Il1b/Il21/Tnfrsf1b/Tnfrsf9/Cav1/Loxl3/Igf2/Il12rb1/Cd276/Arg1/Il23a/Arg2/Gli3/Lgals1/Wnt10b/Cd274/Pdcd1lg2/Fas/Cd28/Ihh/Gata3/Il2ra/Il1a/Cd160/Lck/Nlrp3/Ccl5/Tbx21/Egr3/Tigit/H2-Ab1/Cd5/Cd6/Foxp3/Cd40lg/Efnb1	37
GO:0022409	GO:0022409	positive regulation of cell-cell adhesion	34/565	334/28832	0.101796	5.19468	10.9013	5.29e-15	1.23098e-12	7.16377e-13	Il1b/Il21/Nr4a3/Ptafr/Cav1/Igf2/Il12rb1/Cd276/Il23a/Gli3/Wnt5a/Has2/Lgals1/Wnt10b/Cd274/Pdcd1lg2/Cd28/Ihh/Gata3/Il2ra/Il1a/Cd160/Lck/Ccr5/Nlrp3/Ccl5/Skap1/Egr3/H2-Ab1/Cd5/Cd6/Foxp3/Cd40lg/Efnb1	34
GO:0030282	GO:0030282	bone mineralization	23/565	143/28832	0.160839	8.20764	12.2157	8.44509e-15	1.87159e-12	1.08918e-12	Acvr1/Ecm1/Fosl2/Fgfr3/Ibsp/Tmem119/Ptn/Snx10/Trpm4/Nell1/Ifitm5/Smpd3/Mmp13/Cd276/Pth1r/Phospho1/Sox9/Wnt10b/Ostn/Lox/Gpc3/Ptgs2/Bmp2	23
GO:0031214	GO:0031214	biomineral tissue development	26/565	191/28832	0.136126	6.9465	11.6573	9.35666e-15	1.97936e-12	1.1519e-12	Acvr1/Ecm1/Nos3/Fosl2/Fgfr3/Ibsp/Tmem119/Ptn/Snx10/Trpm4/Nell1/Ifitm5/Smpd3/Mmp13/Cd276/Pth1r/Phospho1/Sox9/Wnt10b/Sp7/Ostn/Lox/Gpc3/Wnt6/Ptgs2/Bmp2	26
GO:0050727	GO:0050727	regulation of inflammatory response	37/565	407/28832	0.0909091	4.6391	10.4533	1.18868e-14	2.40527e-12	1.39976e-12	Tnfrsf11a/Il10/Slamf8/Ptges/Tyro3/Il1b/Gbp2b/Tnc/Smpdl3b/Tnfrsf1b/Nod2/Cd276/Nt5e/Aoc3/Socs3/Wnt5a/Lacc1/Lgals1/Mefv/Cd200/Cd28/Ptgs2/Gata3/Il2ra/Trpv4/Npy/Ccr5/Tnfaip3/Osm/Nlrp3/Ccl5/Ccl3/Metrnl/Nlrc3/Lta/Ier3/Foxp3	37
GO:0060485	GO:0060485	mesenchyme development	33/565	329/28832	0.100304	5.11852	10.622	2.05172e-14	3.97864e-12	2.31539e-12	Nrp2/Tgfb2/Acvr1/Frzb/Aplnr/Il1b/Snai1/Nos3/Wnt16/Loxl3/Spred3/Tead1/Tbx20/Sema3b/Myocd/Sox9/Six4/Edn1/Wnt5a/Loxl2/Gdnf/Has2/Wnt7b/Acta2/Gata3/Bmp2/Heyl/Eomes/Snai2/Robo2/Sox8/Sema4g/Efnb1	33
GO:0001763	GO:0001763	morphogenesis of a branching structure	29/565	252/28832	0.115079	5.87251	10.9834	2.33263e-14	4.34243e-12	2.5271e-12	Il10/Acvr1/Il1b/Npnt/Tnc/Pdgfa/Tbx20/Etv4/Sox9/Socs3/Six4/Gli3/Edn1/Wnt5a/Mmp14/Gdnf/Gpc3/Maged1/Wnt6/Ihh/Ermn/Bmp2/Csf1/Hhip/Rspo3/Pgf/Snai2/Sox8/Lama1	29
GO:0048771	GO:0048771	tissue remodeling	27/565	223/28832	0.121076	6.17853	10.9754	5.32687e-14	9.5351e-12	5.549e-12	Tnfrsf11a/Tgfb2/Ctsk/Nos3/Fosl2/Fgfr3/Fam114a1/Tmem119/Cav1/Wnt16/Ptn/Snx10/Mitf/Cspg4/Htr1b/Pth1r/Efna2/Il23a/Gpr137b/Mmp14/Cthrc1/Dcstamp/Tnfrsf11b/Ihh/Il1a/Eva1a/Rspo3	27
GO:1903706	GO:1903706	regulation of hemopoiesis	38/565	459/28832	0.0827887	4.22471	9.84598	1.00626e-13	1.691e-11	9.84089e-12	Twist2/Tnfrsf11a/Il10/Slamf8/Il21/Slc9b2/Jun/Fgfr3/Ptn/Loxl3/Mitf/Il23a/Scin/Fos/Gpr137b/Gli3/Ror2/Mmp14/Dcstamp/Tnfrsf11b/Lgals1/Wnt10b/Lox/Fas/Cd28/Ihh/Gata3/Il2ra/Csf1/Lck/Nlrp3/Ccl5/Ccl3/Tbx21/Egr3/Snai2/Foxp3/Cd40lg	38
GO:0048562	GO:0048562	embryonic organ morphogenesis	33/565	348/28832	0.0948276	4.83906	10.1866	1.01736e-13	1.691e-11	9.84089e-12	Twist2/Tgfb2/Acvr1/Frzb/Aplnr/Col11a1/Nr4a3/Grhl3/Ephb2/Hspg2/Mical2/Tead1/Tbx20/Sobp/Gli1/Sox9/Sox11/Six4/Gli3/Foxf2/Edn1/Ror2/Rarb/Wnt5a/Mmp14/Slitrk6/Cthrc1/Rbp4/Ihh/Gata3/Myo3b/Aldh1a3/Col2a1	33
GO:0060349	GO:0060349	bone morphogenesis	20/565	116/28832	0.172414	8.79829	11.8982	1.22785e-13	1.97049e-11	1.14673e-11	Col27a1/Hspg2/Fosl2/Fgfr3/Tmem119/Serpinh1/Ifitm5/Smpd3/Mmp13/Phospho1/Sox9/Gli3/Rarb/Mmp14/Has2/Col9a1/Ihh/Trpv4/Col10a1/Col2a1	20
GO:0061138	GO:0061138	morphogenesis of a branching epithelium	27/565	232/28832	0.116379	5.93885	10.6783	1.40624e-13	2.18155e-11	1.26956e-11	Il10/Acvr1/Npnt/Tnc/Pdgfa/Tbx20/Etv4/Sox9/Socs3/Six4/Gli3/Edn1/Wnt5a/Mmp14/Gdnf/Gpc3/Maged1/Wnt6/Ihh/Bmp2/Csf1/Hhip/Rspo3/Pgf/Snai2/Sox8/Lama1	27
GO:0030278	GO:0030278	regulation of ossification	22/565	148/28832	0.148649	7.58555	11.3558	1.7293e-13	2.54966e-11	1.48379e-11	Acvr1/Creb3l1/Ecm1/Fgfr3/Tmem119/Ptn/Tacr1/Trpm4/Nell1/Ifitm5/Cd276/Kremen1/Phospho1/Sox9/Sox11/Wnt5a/Wnt10b/Ostn/Gfra4/Bmp2/Csf1/Egr2	22
GO:0050870	GO:0050870	positive regulation of T cell activation	28/565	253/28832	0.110672	5.6476	10.4973	1.7531e-13	2.54966e-11	1.48379e-11	Il1b/Il21/Cav1/Igf2/Il12rb1/Cd276/Il23a/Gli3/Lgals1/Wnt10b/Cd274/Pdcd1lg2/Cd28/Ihh/Gata3/Il2ra/Il1a/Cd160/Lck/Nlrp3/Ccl5/Egr3/H2-Ab1/Cd5/Cd6/Foxp3/Cd40lg/Efnb1	28
GO:0002685	GO:0002685	regulation of leukocyte migration	28/565	257/28832	0.108949	5.5597	10.3806	2.59319e-13	3.65718e-11	2.12832e-11	Slamf8/Il1b/Ecm1/Ptafr/Cmklr1/Ptn/Tacr1/C3ar1/F7/Nod2/Smpd3/Il23a/Ccl12/Aoc3/Bdkrb1/Edn1/Wnt5a/Mmp14/Cd200/Pla2g7/Trem1/Il1a/Csf1/Trpv4/Gdf15/Ccl5/Ccl3/Pgf	28
GO:0002697	GO:0002697	regulation of immune effector process	38/565	485/28832	0.0783505	3.99823	9.41449	5.55662e-13	7.60603e-11	4.42637e-11	Il17f/Twist2/Il10/Slamf8/Tgfb2/Il1b/Il21/Nr4a3/Ptafr/Ephb2/Tnfrsf1b/Loxl3/Clec7a/Trpm4/Igf2/Nod2/Arg1/Il23a/Wnt5a/Lacc1/Lgals1/Cd274/Rbp4/Sh2d1a/Cd28/Gata3/Cd160/Klrc1/Tnfaip3/Nlrp3/Tbx21/Lta/H2-Q4/H2-Q6/H2-Q7/H2-Q10/Foxp3/Cd40lg	38
GO:0060350	GO:0060350	endochondral bone morphogenesis	16/565	72/28832	0.222222	11.34	12.4196	5.73256e-13	7.62267e-11	4.43606e-11	Col27a1/Hspg2/Fosl2/Tmem119/Serpinh1/Smpd3/Mmp13/Phospho1/Sox9/Rarb/Mmp14/Col9a1/Ihh/Trpv4/Col10a1/Col2a1	16
GO:1902105	GO:1902105	regulation of leukocyte differentiation	33/565	373/28832	0.0884718	4.51473	9.6594	7.10207e-13	9.07988e-11	5.28409e-11	Tnfrsf11a/Il10/Slamf8/Il21/Slc9b2/Jun/Fgfr3/Loxl3/Mitf/Il23a/Fos/Gpr137b/Gli3/Ror2/Mmp14/Dcstamp/Tnfrsf11b/Lgals1/Wnt10b/Fas/Cd28/Ihh/Gata3/Il2ra/Csf1/Lck/Nlrp3/Ccl5/Ccl3/Tbx21/Egr3/Foxp3/Cd40lg	33
GO:0002062	GO:0002062	chondrocyte differentiation	20/565	127/28832	0.15748	8.03623	11.2351	7.21864e-13	9.07988e-11	5.28409e-11	Ecm1/Col11a1/Col27a1/Hspg2/Fosl2/Serpinh1/Smpd3/Pth1r/Sox9/Scin/Gli3/Ror2/Rarb/Loxl2/Wnt10b/Ihh/Bmp2/Prkg2/Col2a1/Snai2	20
GO:0045165	GO:0045165	cell fate commitment	30/565	310/28832	0.0967742	4.9384	9.85654	8.1151e-13	9.93886e-11	5.78398e-11	Slamf8/Tgfb2/Lhx6/Acvr1/Fgfr3/Wnt16/Loxl3/Mitf/Tbx20/Il23a/Sh3pxd2b/Tbx4/Sox9/Gli3/Edn1/Ror2/Pitx1/Wnt5a/Lgals1/Wnt7b/Wnt10b/Hoxc10/Wnt6/Ihh/Gata3/Bmp2/Eomes/Tbx21/Sox8/Foxp3	30
GO:0060541	GO:0060541	respiratory system development	29/565	293/28832	0.0989761	5.05076	9.85292	1.11624e-12	1.33205e-10	7.75193e-11	Slc7a11/Tnc/Nos3/Fosl2/Fgfr3/Pdgfa/Loxl3/Rcn3/Smpd3/Gli1/Myocd/Tbx4/Sox9/Sox11/Six4/Gli3/Wnt5a/Mmp14/Wnt7b/Lox/Ccbe1/Rbp4/Gpc3/Adamtsl2/Bmp2/Eva1a/Aldh1a3/Hhip/Lama1	29
GO:0060326	GO:0060326	cell chemotaxis	31/565	337/28832	0.0919881	4.69416	9.64408	1.28821e-12	1.49883e-10	8.72255e-11	Slamf8/Tgfb2/Il1b/Cmklr1/Ptn/C3ar1/Trpm4/F7/Nod2/Il23a/Cxcl16/Ccl12/Edn1/Wnt5a/Pla2g7/Trem1/Lox/Ch25h/Csf1/Cxcl2/Trpv4/Ccrl2/Ccr4/Ccr5/Ccl5/Ccl3/Ccl4/Pgf/Chga/Egr3/Snai2	31
GO:0060070	GO:0060070	canonical Wnt signaling pathway	30/565	319/28832	0.0940439	4.79907	9.6464	1.69587e-12	1.92502e-10	1.12028e-10	Tnn/Lmx1a/Frzb/Snai1/Dkk2/Fgfr3/Cav1/Wnt16/Trpm4/Dixdc1/Gli1/Kremen1/Sox9/Sdc1/Gli3/Edn1/Ror2/Wnt5a/Cthrc1/Wnt7b/Wnt10b/Mcc/Gpc3/Wnt6/Tmem198/Gata3/Bmp2/Rspo3/Snai2/Egr1	30
GO:0030324	GO:0030324	lung development	27/565	259/28832	0.104247	5.31974	9.87288	1.99273e-12	2.20814e-10	1.28504e-10	Slc7a11/Tnc/Nos3/Fosl2/Fgfr3/Pdgfa/Loxl3/Rcn3/Smpd3/Gli1/Myocd/Tbx4/Sox9/Sox11/Gli3/Wnt5a/Mmp14/Wnt7b/Lox/Ccbe1/Rbp4/Gpc3/Adamtsl2/Bmp2/Eva1a/Hhip/Lama1	27
GO:0050679	GO:0050679	positive regulation of epithelial cell proliferation	26/565	241/28832	0.107884	5.50532	9.92965	2.33496e-12	2.52719e-10	1.47071e-10	Twist2/Il10/Aplnr/Ecm1/Nr4a3/Jun/Hspg2/Fgfr3/Cav2/Cav1/Ptn/Tacr1/Igf2/Nod2/Arg1/Col18a1/Sox9/Sox11/Wnt5a/Has2/Ihh/F3/Tnfaip3/Ccl5/Pgf/Egr3	26
GO:0007411	GO:0007411	axon guidance	27/565	261/28832	0.103448	5.27897	9.81774	2.39157e-12	2.52963e-10	1.47213e-10	Nrp2/Lhx9/Lmx1a/Tgfb2/Efna3/Nr4a3/Ephb2/Ntn5/Apbb1/Sema3b/Unc5b/Efna2/Etv4/Gli3/Edn1/Wnt5a/Gdnf/Wnt7b/Kif21a/Efna5/Lamb3/Gata3/Egr2/Robo2/Lama1/Sema4g/Efnb1	27
GO:0030323	GO:0030323	respiratory tube development	27/565	262/28832	0.103053	5.25883	9.79038	2.61826e-12	2.64899e-10	1.5416e-10	Slc7a11/Tnc/Nos3/Fosl2/Fgfr3/Pdgfa/Loxl3/Rcn3/Smpd3/Gli1/Myocd/Tbx4/Sox9/Sox11/Gli3/Wnt5a/Mmp14/Wnt7b/Lox/Ccbe1/Rbp4/Gpc3/Adamtsl2/Bmp2/Eva1a/Hhip/Lama1	27
GO:0097485	GO:0097485	neuron projection guidance	27/565	262/28832	0.103053	5.25883	9.79038	2.61826e-12	2.64899e-10	1.5416e-10	Nrp2/Lhx9/Lmx1a/Tgfb2/Efna3/Nr4a3/Ephb2/Ntn5/Apbb1/Sema3b/Unc5b/Efna2/Etv4/Gli3/Edn1/Wnt5a/Gdnf/Wnt7b/Kif21a/Efna5/Lamb3/Gata3/Egr2/Robo2/Lama1/Sema4g/Efnb1	27
GO:0032944	GO:0032944	regulation of mononuclear cell proliferation	27/565	265/28832	0.101887	5.19929	9.70914	3.42663e-12	3.3931e-10	1.97463e-10	Il10/Il1b/Il21/Ephb2/Tnfrsf1b/Tnfrsf9/Tacr1/Igf2/Il12rb1/Cd276/Arg1/Il23a/Sox11/Arg2/Cdkn1a/Cd274/Pdcd1lg2/Cd28/Ihh/Il2ra/Il1a/Csf1/Ccl5/Cd6/Foxp3/Cd40lg/Efnb1	27
GO:0070663	GO:0070663	regulation of leukocyte proliferation	28/565	287/28832	0.097561	4.97855	9.57667	3.89887e-12	3.78028e-10	2.19995e-10	Il10/Il1b/Il21/Ephb2/Tnfrsf1b/Tnfrsf9/Tacr1/Igf2/Il12rb1/Cd276/Arg1/Il23a/Ccl12/Sox11/Arg2/Cdkn1a/Cd274/Pdcd1lg2/Cd28/Ihh/Il2ra/Il1a/Csf1/Ccl5/Cd6/Foxp3/Cd40lg/Efnb1	28
GO:0002700	GO:0002700	regulation of production of molecular mediator of immune response	24/565	214/28832	0.11215	5.723	9.80436	7.16513e-12	6.80541e-10	3.96045e-10	Il17f/Twist2/Il10/Tgfb2/Il1b/Il21/Nr4a3/Ephb2/Tnfrsf1b/Clec7a/Trpm4/Nod2/Arg1/Wnt5a/Lacc1/Rbp4/Cd28/Gata3/Cd160/Tnfaip3/Nlrp3/Tbx21/Foxp3/Cd40lg	24
GO:0002687	GO:0002687	positive regulation of leukocyte migration	22/565	180/28832	0.122222	6.23701	9.96452	9.72315e-12	9.0503e-10	5.26687e-10	Il1b/Ptafr/Cmklr1/Ptn/Tacr1/C3ar1/F7/Il23a/Ccl12/Aoc3/Bdkrb1/Edn1/Wnt5a/Mmp14/Pla2g7/Trem1/Il1a/Csf1/Trpv4/Ccl5/Ccl3/Pgf	22
GO:0090596	GO:0090596	sensory organ morphogenesis	30/565	343/28832	0.0874636	4.46327	9.12241	1.06882e-11	9.75347e-10	5.67608e-10	Col5a1/Frzb/Col11a1/Nr4a3/Grhl3/Ephb2/Fgfr3/Ptn/Tsku/Sobp/Sox9/Sdk2/Sox11/Six4/Gli3/Foxf2/Edn1/Ror2/Rarb/Wnt5a/Slitrk6/Cthrc1/Rbp4/Ihh/Gata3/Myo3b/Aldh1a3/Lctl/Col2a1/Sox8	30
GO:0007162	GO:0007162	negative regulation of cell adhesion	29/565	322/28832	0.0900621	4.59588	9.17378	1.16148e-11	1.03952e-09	6.04957e-10	Il10/Ildr2/Tnc/Ephb2/Hspg2/Loxl3/Adamts18/Plet1/Cd276/Arg1/Arg2/Gli3/Mmp14/Lgals1/Efna5/Cd274/Pdcd1lg2/Ihh/Il2ra/Il1rn/Bmp2/Trpv4/Plxnb1/Tnfaip3/Tbx21/Spock1/Snai2/Tigit/Foxp3	29
GO:0050670	GO:0050670	regulation of lymphocyte proliferation	26/565	260/28832	0.1	5.10301	9.39578	1.32107e-11	1.14138e-09	6.6423e-10	Il10/Il1b/Il21/Ephb2/Tnfrsf1b/Tnfrsf9/Tacr1/Igf2/Il12rb1/Cd276/Arg1/Il23a/Sox11/Arg2/Cdkn1a/Cd274/Pdcd1lg2/Cd28/Ihh/Il2ra/Il1a/Ccl5/Cd6/Foxp3/Cd40lg/Efnb1	26
GO:0060351	GO:0060351	cartilage development involved in endochondral bone morphogenesis	12/565	41/28832	0.292683	14.9356	12.6242	1.34501e-11	1.14138e-09	6.6423e-10	Col27a1/Hspg2/Fosl2/Serpinh1/Smpd3/Mmp13/Sox9/Rarb/Col9a1/Ihh/Trpv4/Col2a1	12
GO:0072001	GO:0072001	renal system development	32/565	392/28832	0.0816327	4.16572	8.92206	1.34885e-11	1.14138e-09	6.6423e-10	Col4a4/Tgfb2/Npnt/Fras1/Pdgfa/C3ar1/Myocd/Sox9/Sdc1/Sox11/Six4/Arg2/Gli3/Edn1/Rarb/Wnt5a/Gdnf/Has2/Wnt7b/Acta2/Rbp4/Gpc3/Maged1/Wnt6/Gata3/Bmp2/Heyl/Pgf/Basp1/Robo2/Sox8/Egr1	32
GO:0030595	GO:0030595	leukocyte chemotaxis	25/565	242/28832	0.103306	5.2717	9.43444	1.61178e-11	1.33951e-09	7.79534e-10	Slamf8/Tgfb2/Il1b/Cmklr1/Ptn/C3ar1/Trpm4/F7/Nod2/Il23a/Cxcl16/Ccl12/Edn1/Wnt5a/Pla2g7/Trem1/Ch25h/Csf1/Cxcl2/Trpv4/Ccl5/Ccl3/Ccl4/Pgf/Chga	25
GO:0048762	GO:0048762	mesenchymal cell differentiation	26/565	264/28832	0.0984848	5.02569	9.29002	1.86426e-11	1.52215e-09	8.85825e-10	Nrp2/Tgfb2/Acvr1/Frzb/Il1b/Snai1/Wnt16/Loxl3/Spred3/Tbx20/Sema3b/Myocd/Sox9/Edn1/Wnt5a/Loxl2/Gdnf/Has2/Gata3/Bmp2/Heyl/Eomes/Snai2/Sox8/Sema4g/Efnb1	26
GO:0033002	GO:0033002	muscle cell proliferation	27/565	293/28832	0.0921502	4.70243	9.00566	3.54865e-11	2.84749e-09	1.65711e-09	Il10/Tgfb2/Nr4a3/Jun/Ptafr/Nos3/Ereg/Cav2/Cav1/Tacr1/C3ar1/Smpd3/Tbx20/Htr1b/Gli1/Myocd/Nampt/Fos/Edn1/Cdkn1a/Efemp2/Rbp4/Ptgs2/Bmp2/Tnfaip3/Ccl5/Egr1	27
GO:0002367	GO:0002367	cytokine production involved in immune response	20/565	157/28832	0.127389	6.50065	9.77071	3.98935e-11	3.14686e-09	1.83133e-09	Twist2/Il10/Tgfb2/Il1b/Il21/Nr4a3/Tnfrsf1b/Fosl2/Clec7a/Trpm4/Nod2/Arg1/Wnt5a/Lacc1/Trem1/Gata3/Cd160/Nlrp3/Tbx21/Foxp3	20
GO:0048754	GO:0048754	branching morphogenesis of an epithelial tube	22/565	194/28832	0.113402	5.78692	9.45801	4.33068e-11	3.35916e-09	1.95488e-09	Acvr1/Npnt/Tnc/Tbx20/Etv4/Sox9/Six4/Gli3/Edn1/Wnt5a/Mmp14/Gdnf/Gpc3/Maged1/Wnt6/Ihh/Bmp2/Csf1/Hhip/Pgf/Sox8/Lama1	22
GO:0002440	GO:0002440	production of molecular mediator of immune response	27/565	297/28832	0.0909091	4.6391	8.91246	4.84063e-11	3.69316e-09	2.14925e-09	Il17f/Twist2/Il10/Tgfb2/Il1b/Il21/Nr4a3/Ephb2/Tnfrsf1b/Fosl2/Clec7a/Trpm4/Nod2/Arg1/Wnt5a/Lacc1/Trem1/Fas/Rbp4/Cd28/Gata3/Cd160/Tnfaip3/Nlrp3/Tbx21/Foxp3/Cd40lg	27
GO:0001660	GO:0001660	fever generation	8/565	14/28832	0.571429	29.1601	14.8998	5.60559e-11	4.17735e-09	2.43103e-09	Tnfrsf11a/Ptges/Il1b/Ptgs2/Il1rn/Il1a/Ccr5/Ccl5	8
GO:0032946	GO:0032946	positive regulation of mononuclear cell proliferation	20/565	160/28832	0.125	6.37876	9.64556	5.65477e-11	4.17735e-09	2.43103e-09	Il1b/Il21/Ephb2/Tacr1/Igf2/Il12rb1/Cd276/Il23a/Cdkn1a/Cd274/Pdcd1lg2/Cd28/Il2ra/Il1a/Csf1/Ccl5/Cd6/Foxp3/Cd40lg/Efnb1	20
GO:0032943	GO:0032943	mononuclear cell proliferation	29/565	344/28832	0.0843023	4.30196	8.71031	5.76291e-11	4.19072e-09	2.43881e-09	Il10/Il1b/Il21/Ephb2/Tnfrsf1b/Tnfrsf9/Fosl2/Tacr1/Igf2/Il12rb1/Cd276/Arg1/Il23a/Sox11/Arg2/Cdkn1a/Cd274/Pdcd1lg2/Cd28/Ihh/Il2ra/Il1a/Csf1/Ccl5/Cfb/Cd6/Foxp3/Cd40lg/Efnb1	29
GO:0003007	GO:0003007	heart morphogenesis	27/565	301/28832	0.089701	4.57745	8.82089	6.56762e-11	4.70241e-09	2.7366e-09	Nrp2/Tgfb2/Col5a1/Acvr1/Aplnr/Snai1/Col11a1/Jun/Nos3/Wnt16/Mical2/Tead1/Tbx20/Sox9/Sox11/Edn1/Wnt5a/Has2/Rbp4/Ihh/Gata3/Bmp2/Heyl/Eva1a/Col2a1/Snai2/Robo2	27
GO:0032609	GO:0032609	type II interferon production	19/565	145/28832	0.131034	6.6867	9.70546	7.47084e-11	5.21293e-09	3.03369e-09	Il10/Il1b/Il21/Clec7a/Il12rb1/Nod2/Cd276/Il23a/Wnt5a/Cd274/Pdcd1lg2/Gata3/Cd160/Il12rb2/Eomes/Lta/Cd14/Foxp3/Cd40lg	19
GO:0071560	GO:0071560	cellular response to transforming growth factor beta stimulus	26/565	281/28832	0.0925267	4.72165	8.86322	7.50464e-11	5.21293e-09	3.03369e-09	Il17f/Tgfb2/Acvr1/Slc2a10/Ctsk/Npnt/Jun/Nos3/Htra3/Cav2/Cav1/Spred3/Myocd/Sox9/Sox11/Fos/Akr1c18/Edn1/Wnt5a/Gdnf/Dcstamp/Lox/Acta2/Adamtsl2/Bmp2/Gdf15	26
GO:0002819	GO:0002819	regulation of adaptive immune response	25/565	260/28832	0.0961538	4.90674	8.94633	7.65455e-11	5.23887e-09	3.04879e-09	Il1b/Ephb2/Tnfrsf1b/Loxl3/Clec7a/Trpm4/Il12rb1/Nod2/Arg1/Il23a/Lgals1/Cd274/Cd28/Gata3/Cd160/Tnfaip3/Nlrp3/Skap1/Tbx21/Lta/H2-Q4/H2-Q6/H2-Q7/H2-Q10/Foxp3	25
GO:1902107	GO:1902107	positive regulation of leukocyte differentiation	23/565	221/28832	0.104072	5.31082	9.09503	9.03771e-11	6.00878e-09	3.49684e-09	Tnfrsf11a/Il10/Il21/Slc9b2/Jun/Il23a/Fos/Gli3/Ror2/Mmp14/Dcstamp/Wnt10b/Ihh/Gata3/Il2ra/Csf1/Lck/Nlrp3/Ccl5/Ccl3/Egr3/Foxp3/Cd40lg	23
GO:1903708	GO:1903708	positive regulation of hemopoiesis	23/565	221/28832	0.104072	5.31082	9.09503	9.03771e-11	6.00878e-09	3.49684e-09	Tnfrsf11a/Il10/Il21/Slc9b2/Jun/Il23a/Fos/Gli3/Ror2/Mmp14/Dcstamp/Wnt10b/Ihh/Gata3/Il2ra/Csf1/Lck/Nlrp3/Ccl5/Ccl3/Egr3/Foxp3/Cd40lg	23
GO:0016055	GO:0016055	Wnt signaling pathway	34/565	474/28832	0.07173	3.66039	8.25677	1.03728e-10	6.7993e-09	3.95689e-09	Tnn/Lmx1a/Frzb/Snai1/Dkk2/Fgfr3/Cav1/Wnt16/Mitf/Trpm4/Tsku/Dixdc1/Gli1/Kremen1/Dlx3/Sox9/Sdc1/Gli3/Edn1/Ror2/Wnt5a/Cthrc1/Wnt7b/Wnt10b/Mcc/Gpc3/Wnt6/Tmem198/Gata3/Bmp2/Tnfaip3/Rspo3/Snai2/Egr1	34
GO:0001822	GO:0001822	kidney development	30/565	377/28832	0.0795756	4.06075	8.45733	1.10699e-10	7.15548e-09	4.16417e-09	Col4a4/Tgfb2/Npnt/Fras1/Pdgfa/C3ar1/Sox9/Sdc1/Sox11/Six4/Arg2/Gli3/Edn1/Rarb/Wnt5a/Gdnf/Has2/Wnt7b/Acta2/Gpc3/Maged1/Wnt6/Gata3/Bmp2/Heyl/Pgf/Basp1/Robo2/Sox8/Egr1	30
GO:0032649	GO:0032649	regulation of type II interferon production	18/565	132/28832	0.136364	6.95865	9.70081	1.20763e-10	7.67509e-09	4.46656e-09	Il10/Il1b/Il21/Clec7a/Il12rb1/Nod2/Cd276/Il23a/Wnt5a/Cd274/Pdcd1lg2/Gata3/Cd160/Il12rb2/Lta/Cd14/Foxp3/Cd40lg	18
GO:0072132	GO:0072132	mesenchyme morphogenesis	13/565	60/28832	0.216667	11.0565	11.0243	1.22036e-10	7.67509e-09	4.46656e-09	Tgfb2/Acvr1/Aplnr/Snai1/Nos3/Tbx20/Sox9/Wnt5a/Acta2/Bmp2/Heyl/Snai2/Robo2	13
GO:0070661	GO:0070661	leukocyte proliferation	30/565	379/28832	0.0791557	4.03932	8.42066	1.2591e-10	7.71416e-09	4.4893e-09	Il10/Il1b/Il21/Ephb2/Tnfrsf1b/Tnfrsf9/Fosl2/Tacr1/Igf2/Il12rb1/Cd276/Arg1/Il23a/Ccl12/Sox11/Arg2/Cdkn1a/Cd274/Pdcd1lg2/Cd28/Ihh/Il2ra/Il1a/Csf1/Ccl5/Cfb/Cd6/Foxp3/Cd40lg/Efnb1	30
GO:0042060	GO:0042060	wound healing	31/565	403/28832	0.0769231	3.92539	8.36123	1.25973e-10	7.71416e-09	4.4893e-09	Tgfb2/Col5a1/Tyro3/Procr/Slc7a11/Rhoc/Grhl3/Ephb2/Arhgef19/Pdgfa/Cav1/Clec7a/Tsku/F7/Plat/Adamts18/Mcam/Plet1/Fkbp10/Plau/Wnt5a/Ajuba/Serpind1/Dcbld2/Cdkn1a/Myof/Il1a/Angpt4/F3/Snai2/Cd40lg	31
GO:0071559	GO:0071559	response to transforming growth factor beta	26/565	288/28832	0.0902778	4.60688	8.69731	1.29074e-10	7.80145e-09	4.5401e-09	Il17f/Tgfb2/Acvr1/Slc2a10/Ctsk/Npnt/Jun/Nos3/Htra3/Cav2/Cav1/Spred3/Myocd/Sox9/Sox11/Fos/Akr1c18/Edn1/Wnt5a/Gdnf/Dcstamp/Lox/Acta2/Adamtsl2/Bmp2/Gdf15	26
GO:0002718	GO:0002718	regulation of cytokine production involved in immune response	18/565	133/28832	0.135338	6.90633	9.65215	1.3716e-10	8.15129e-09	4.74369e-09	Twist2/Il10/Tgfb2/Il1b/Il21/Nr4a3/Tnfrsf1b/Clec7a/Trpm4/Nod2/Arg1/Wnt5a/Lacc1/Gata3/Cd160/Nlrp3/Tbx21/Foxp3	18
GO:0032102	GO:0032102	negative regulation of response to external stimulus	32/565	429/28832	0.0745921	3.80644	8.27974	1.38365e-10	8.15129e-09	4.74369e-09	Il10/Slamf8/Tyro3/Grin3a/Smpdl3b/Tnfrsf1b/Pdgfa/Igf2/Plat/Nod2/Adamts18/Cd276/Nt5e/Arg1/Kremen1/Ccl12/Socs3/Arg2/Plau/Wnt5a/Mefv/Cd200/Gata3/Il2ra/Npy/Tnfaip3/Nlrp3/Metrnl/Nlrc3/Robo2/Ier3/Foxp3	32
GO:0003203	GO:0003203	endocardial cushion morphogenesis	11/565	39/28832	0.282051	14.3931	11.8327	1.51563e-10	8.81718e-09	5.13121e-09	Tgfb2/Acvr1/Aplnr/Snai1/Nos3/Tbx20/Sox9/Bmp2/Heyl/Snai2/Robo2	11
GO:0046651	GO:0046651	lymphocyte proliferation	28/565	337/28832	0.0830861	4.23989	8.45814	1.73337e-10	9.95936e-09	5.79591e-09	Il10/Il1b/Il21/Ephb2/Tnfrsf1b/Tnfrsf9/Fosl2/Tacr1/Igf2/Il12rb1/Cd276/Arg1/Il23a/Sox11/Arg2/Cdkn1a/Cd274/Pdcd1lg2/Cd28/Ihh/Il2ra/Il1a/Ccl5/Cfb/Cd6/Foxp3/Cd40lg/Efnb1	28
GO:0072073	GO:0072073	kidney epithelium development	20/565	173/28832	0.115607	5.89943	9.13803	2.34744e-10	1.33231e-08	7.75347e-09	Npnt/Sox9/Sdc1/Six4/Arg2/Gli3/Edn1/Rarb/Gdnf/Wnt7b/Gpc3/Maged1/Wnt6/Gata3/Bmp2/Heyl/Pgf/Basp1/Robo2/Sox8	20
GO:0061035	GO:0061035	regulation of cartilage development	14/565	77/28832	0.181818	9.2782	10.2834	2.8425e-10	1.59385e-08	9.27552e-09	Tgfb2/Frzb/Ctsk/Smpd3/Sox9/Scin/Gli3/Rarb/Wnt5a/Loxl2/Ihh/Bmp2/Prkg2/Snai2	14
GO:0002699	GO:0002699	positive regulation of immune effector process	27/565	322/28832	0.0838509	4.27892	8.36516	3.00099e-10	1.6448e-08	9.57203e-09	Il17f/Il10/Il1b/Il21/Nr4a3/Ptafr/Ephb2/Clec7a/Nod2/Arg1/Il23a/Wnt5a/Lacc1/Rbp4/Sh2d1a/Cd28/Gata3/Cd160/Klrc1/Nlrp3/Tbx21/Lta/H2-Q4/H2-Q6/H2-Q7/H2-Q10/Foxp3	27
GO:0050671	GO:0050671	positive regulation of lymphocyte proliferation	19/565	157/28832	0.121019	6.17562	9.19336	3.00405e-10	1.6448e-08	9.57203e-09	Il1b/Il21/Ephb2/Tacr1/Igf2/Il12rb1/Cd276/Il23a/Cdkn1a/Cd274/Pdcd1lg2/Cd28/Il2ra/Il1a/Ccl5/Cd6/Foxp3/Cd40lg/Efnb1	19
GO:0070665	GO:0070665	positive regulation of leukocyte proliferation	20/565	176/28832	0.113636	5.79887	9.02822	3.19952e-10	1.73146e-08	1.00763e-08	Il1b/Il21/Ephb2/Tacr1/Igf2/Il12rb1/Cd276/Il23a/Cdkn1a/Cd274/Pdcd1lg2/Cd28/Il2ra/Il1a/Csf1/Ccl5/Cd6/Foxp3/Cd40lg/Efnb1	20
GO:0006816	GO:0006816	calcium ion transport	33/565	470/28832	0.0702128	3.58296	7.98202	3.40273e-10	1.82027e-08	1.05931e-08	Tgfb2/Sestd1/Aplnr/Tspan18/Rem1/Grin3a/Bspry/Gja4/Nos3/Cav1/Trpm4/Grin2d/Panx3/Ccl12/Rgs9/Slc8a3/Bdkrb1/Edn1/Cacna1d/Nalcn/Grin2a/Glp1r/Best1/Trpm6/Wnk3/Ptgs2/Lpar3/Lck/Trpv4/Ccr5/Ccl5/Ccl3/Slc24a4	33
GO:0050728	GO:0050728	negative regulation of inflammatory response	20/565	177/28832	0.112994	5.76611	8.99218	3.54227e-10	1.87338e-08	1.09022e-08	Il10/Slamf8/Tyro3/Smpdl3b/Tnfrsf1b/Nod2/Cd276/Nt5e/Socs3/Mefv/Cd200/Gata3/Il2ra/Npy/Tnfaip3/Nlrp3/Metrnl/Nlrc3/Ier3/Foxp3	20
GO:0030098	GO:0030098	lymphocyte differentiation	33/565	473/28832	0.0697674	3.56024	7.93743	4.00452e-10	2.09405e-08	1.21864e-08	Il10/Slamf8/Tyro3/Il1b/Il21/Tnfrsf9/Fosl2/Loxl3/Clec4d/Clec4e/Mpzl2/Themis/Il23a/Gli3/Prr7/Mmp14/Lgals1/Wnt10b/Fas/Cd28/Ihh/Gata3/Il2ra/Il1a/Lck/Eomes/Tnfaip3/Nlrp3/Tbx21/Egr3/Egr1/Foxp3/Cd40lg	33
GO:0070167	GO:0070167	regulation of biomineral tissue development	16/565	109/28832	0.146789	7.49066	9.59845	4.2611e-10	2.20346e-08	1.28232e-08	Acvr1/Ecm1/Nos3/Fgfr3/Tmem119/Ptn/Trpm4/Nell1/Ifitm5/Cd276/Phospho1/Sox9/Wnt10b/Ostn/Wnt6/Bmp2	16
GO:0030199	GO:0030199	collagen fibril organization	13/565	66/28832	0.19697	10.0514	10.4079	4.33833e-10	2.21875e-08	1.29121e-08	Tgfb2/Col5a1/Col11a1/Antxr2/Loxl3/Serpinh1/Fkbp10/Loxl2/Lox/Efemp2/Loxl4/Adamts14/Col2a1	13
GO:0002688	GO:0002688	regulation of leukocyte chemotaxis	18/565	143/28832	0.125874	6.42337	9.19165	4.60857e-10	2.33133e-08	1.35673e-08	Slamf8/Il1b/Cmklr1/Ptn/C3ar1/F7/Nod2/Il23a/Ccl12/Edn1/Wnt5a/Pla2g7/Trem1/Csf1/Trpv4/Ccl5/Ccl3/Pgf	18
GO:0072006	GO:0072006	nephron development	20/565	180/28832	0.111111	5.67001	8.88568	4.78655e-10	2.39534e-08	1.39398e-08	Col4a4/Npnt/C3ar1/Sox9/Six4/Gli3/Edn1/Gdnf/Wnt7b/Acta2/Gpc3/Maged1/Wnt6/Gata3/Bmp2/Heyl/Pgf/Basp1/Sox8/Egr1	20
GO:0046849	GO:0046849	bone remodeling	16/565	110/28832	0.145455	7.42256	9.54138	4.89729e-10	2.42468e-08	1.41106e-08	Tnfrsf11a/Ctsk/Fgfr3/Tmem119/Wnt16/Ptn/Snx10/Mitf/Htr1b/Pth1r/Efna2/Gpr137b/Cthrc1/Dcstamp/Tnfrsf11b/Ihh	16
GO:0042129	GO:0042129	regulation of T cell proliferation	21/565	200/28832	0.105	5.35816	8.74393	5.05202e-10	2.47496e-08	1.44032e-08	Il1b/Il21/Tnfrsf1b/Tnfrsf9/Igf2/Il12rb1/Cd276/Arg1/Il23a/Arg2/Cd274/Pdcd1lg2/Cd28/Ihh/Il2ra/Il1a/Ccl5/Cd6/Foxp3/Cd40lg/Efnb1	21
GO:0048660	GO:0048660	regulation of smooth muscle cell proliferation	21/565	201/28832	0.104478	5.3315	8.71229	5.53994e-10	2.68572e-08	1.56297e-08	Il10/Nr4a3/Jun/Ptafr/Nos3/Ereg/Cav1/Tacr1/C3ar1/Smpd3/Htr1b/Myocd/Nampt/Edn1/Cdkn1a/Efemp2/Ptgs2/Bmp2/Tnfaip3/Ccl5/Egr1	21
GO:0002822	GO:0002822	regulation of adaptive immune response based on somatic recombination of immune receptors built from immunoglobulin superfamily domains	23/565	244/28832	0.0942623	4.81021	8.45019	6.50977e-10	3.12335e-08	1.81765e-08	Il1b/Ephb2/Tnfrsf1b/Loxl3/Clec7a/Trpm4/Il12rb1/Nod2/Arg1/Il23a/Lgals1/Cd274/Cd28/Gata3/Tnfaip3/Nlrp3/Tbx21/Lta/H2-Q4/H2-Q6/H2-Q7/H2-Q10/Foxp3	23
GO:1903555	GO:1903555	regulation of tumor necrosis factor superfamily cytokine production	21/565	203/28832	0.103448	5.27897	8.64966	6.65023e-10	3.15818e-08	1.83792e-08	Il17f/Twist2/Il10/Tlr5/Ptafr/Ephb2/Clec7a/Nod2/Il23a/Arg2/Wnt5a/Cd274/Il1a/Tnfrsf8/Ccr5/Tnfaip3/Ccl3/Ccl4/Nlrc3/Cd14/Foxp3	21
GO:0001657	GO:0001657	ureteric bud development	16/565	113/28832	0.141593	7.2255	9.37439	7.36746e-10	3.42882e-08	1.99542e-08	Npnt/Sox9/Sdc1/Six4/Arg2/Gli3/Rarb/Gdnf/Gpc3/Maged1/Wnt6/Gata3/Bmp2/Pgf/Robo2/Sox8	16
GO:0042102	GO:0042102	positive regulation of T cell proliferation	16/565	113/28832	0.141593	7.2255	9.37439	7.36746e-10	3.42882e-08	1.99542e-08	Il1b/Il21/Igf2/Il12rb1/Cd276/Il23a/Cd274/Pdcd1lg2/Cd28/Il2ra/Il1a/Ccl5/Cd6/Foxp3/Cd40lg/Efnb1	16
GO:0048839	GO:0048839	inner ear development	23/565	247/28832	0.0931174	4.75179	8.37206	8.2752e-10	3.80326e-08	2.21333e-08	Tgfb2/Frzb/Col11a1/Nr4a3/Grhl3/Ephb2/Fgfr3/Gabra5/Gabrb3/Tsku/Sobp/Sox9/Six4/Gli3/Ror2/Wnt5a/Slitrk6/Cthrc1/Gata3/Myo3b/Bmp2/Aldh1a3/Col2a1	23
GO:0050866	GO:0050866	negative regulation of cell activation	22/565	226/28832	0.0973451	4.96753	8.46565	8.34625e-10	3.80326e-08	2.21333e-08	Il10/Ildr2/Tyro3/Pdgfa/Loxl3/Adamts18/Cd276/Arg1/Sox11/Arg2/Gli3/Lgals1/Cd200/Cd274/Pdcd1lg2/Fas/Ihh/Il2ra/Tnfaip3/Tbx21/Tigit/Foxp3	22
GO:0048008	GO:0048008	platelet-derived growth factor receptor signaling pathway	16/565	114/28832	0.140351	7.16212	9.32008	8.41719e-10	3.80326e-08	2.21333e-08	Tyro3/Insrr/Nr4a3/Ephb2/Fgfr3/Pdgfa/F7/Plat/Smpd3/Cspg4/Mst1r/Myocd/Ror2/Lox/F3/Csrnp1	16
GO:0055074	GO:0055074	calcium ion homeostasis	28/565	366/28832	0.0765027	3.90394	7.90459	1.13297e-09	5.03104e-08	2.92784e-08	Tgfb2/Aplnr/Fgfr3/Cav2/Cav1/Snx10/Abcc6/Bnip3/Htr1b/Nt5e/Pth1r/Plcd1/Tmtc2/Slc8a3/Bdkrb1/Edn1/Erc2/Wnt5a/Cacna1d/Glp1r/Lck/Trpv4/Npy/Ccr5/Ccl5/Ccl3/Slc24a4/Chga	28
GO:0071706	GO:0071706	tumor necrosis factor superfamily cytokine production	21/565	209/28832	0.100478	5.12743	8.4666	1.13506e-09	5.03104e-08	2.92784e-08	Il17f/Twist2/Il10/Tlr5/Ptafr/Ephb2/Clec7a/Nod2/Il23a/Arg2/Wnt5a/Cd274/Il1a/Tnfrsf8/Ccr5/Tnfaip3/Ccl3/Ccl4/Nlrc3/Cd14/Foxp3	21
GO:0048659	GO:0048659	smooth muscle cell proliferation	21/565	210/28832	0.1	5.10301	8.43677	1.2385e-09	5.36375e-08	3.12146e-08	Il10/Nr4a3/Jun/Ptafr/Nos3/Ereg/Cav1/Tacr1/C3ar1/Smpd3/Htr1b/Myocd/Nampt/Edn1/Cdkn1a/Efemp2/Ptgs2/Bmp2/Tnfaip3/Ccl5/Egr1	21
GO:0072163	GO:0072163	mesonephric epithelium development	16/565	117/28832	0.136752	6.97847	9.161	1.2447e-09	5.36375e-08	3.12146e-08	Npnt/Sox9/Sdc1/Six4/Arg2/Gli3/Rarb/Gdnf/Gpc3/Maged1/Wnt6/Gata3/Bmp2/Pgf/Robo2/Sox8	16
GO:0072164	GO:0072164	mesonephric tubule development	16/565	117/28832	0.136752	6.97847	9.161	1.2447e-09	5.36375e-08	3.12146e-08	Npnt/Sox9/Sdc1/Six4/Arg2/Gli3/Rarb/Gdnf/Gpc3/Maged1/Wnt6/Gata3/Bmp2/Pgf/Robo2/Sox8	16
GO:0001837	GO:0001837	epithelial to mesenchymal transition	19/565	172/28832	0.110465	5.63704	8.62346	1.43643e-09	6.13316e-08	3.56923e-08	Tgfb2/Acvr1/Il1b/Snai1/Wnt16/Loxl3/Spred3/Tbx20/Myocd/Sox9/Edn1/Wnt5a/Loxl2/Has2/Gata3/Bmp2/Heyl/Eomes/Snai2	19
GO:0097529	GO:0097529	myeloid leukocyte migration	23/565	255/28832	0.0901961	4.60271	8.16969	1.54128e-09	6.52101e-08	3.79494e-08	Slamf8/Tgfb2/Il1b/Cmklr1/C3ar1/Nod2/Il23a/Ccl12/Edn1/Ror2/Mmp14/Cd200/Pla2g7/Trem1/Il1a/Csf1/Cxcl2/Trpv4/Ccl5/Ccl3/Ccl4/Pgf/Chga	23
GO:0030217	GO:0030217	T cell differentiation	27/565	348/28832	0.0775862	3.95923	7.85203	1.65825e-09	6.95269e-08	4.04615e-08	Il1b/Il21/Tnfrsf9/Fosl2/Loxl3/Clec4d/Clec4e/Mpzl2/Themis/Il23a/Gli3/Prr7/Lgals1/Wnt10b/Fas/Cd28/Ihh/Gata3/Il2ra/Il1a/Lck/Eomes/Nlrp3/Tbx21/Egr3/Egr1/Foxp3	27
GO:0030316	GO:0030316	osteoclast differentiation	17/565	137/28832	0.124088	6.3322	8.84459	1.75425e-09	7.25695e-08	4.22322e-08	Tnfrsf11a/Slc9b2/Fosl2/Fgfr3/Snx10/Mitf/Efna2/Il23a/Fos/Gpr137b/Dcstamp/Tnfrsf11b/Gpc3/Bmp2/Csf1/Ccl5/Ccl3	17
GO:0043583	GO:0043583	ear development	24/565	279/28832	0.0860215	4.38969	8.04359	1.762e-09	7.25695e-08	4.22322e-08	Tgfb2/Frzb/Col11a1/Nr4a3/Grhl3/Ephb2/Fgfr3/Gabra5/Gabrb3/Tsku/Sobp/Sox9/Six4/Gli3/Edn1/Ror2/Wnt5a/Slitrk6/Cthrc1/Gata3/Myo3b/Bmp2/Aldh1a3/Col2a1	24
GO:0001823	GO:0001823	mesonephros development	16/565	120/28832	0.133333	6.80401	9.00744	1.81854e-09	7.42409e-08	4.32049e-08	Npnt/Sox9/Sdc1/Six4/Arg2/Gli3/Rarb/Gdnf/Gpc3/Maged1/Wnt6/Gata3/Bmp2/Pgf/Robo2/Sox8	16
GO:0050920	GO:0050920	regulation of chemotaxis	22/565	236/28832	0.0932203	4.75704	8.19339	1.88955e-09	7.59972e-08	4.4227e-08	Slamf8/Il1b/Cmklr1/Ptn/C3ar1/F7/Nod2/Il23a/Ccl12/Edn1/Wnt5a/Kif21a/Pla2g7/Trem1/Csf1/Trpv4/Ccr4/Ccl5/Ccl3/Pgf/Snai2/Robo2	22
GO:0001894	GO:0001894	tissue homeostasis	25/565	303/28832	0.0825083	4.2104	7.9424	1.91203e-09	7.59972e-08	4.4227e-08	Tnfrsf11a/Ildr2/Map1a/Ctsk/Nos3/Fosl2/Tmem119/Snx10/Abcc6/Nod2/Nt5e/Pth1r/Sox9/Bdkrb2/Gpr137b/Dcstamp/Tnfrsf11b/Rbp4/Wnk3/Col9a1/Ihh/Ptgs2/Csf1/Col2a1/Tff1	25
GO:0060249	GO:0060249	anatomical structure homeostasis	25/565	303/28832	0.0825083	4.2104	7.9424	1.91203e-09	7.59972e-08	4.4227e-08	Tnfrsf11a/Ildr2/Map1a/Ctsk/Nos3/Fosl2/Tmem119/Snx10/Abcc6/Nod2/Nt5e/Pth1r/Sox9/Bdkrb2/Gpr137b/Dcstamp/Tnfrsf11b/Rbp4/Wnk3/Col9a1/Ihh/Ptgs2/Csf1/Col2a1/Tff1	25
GO:0001938	GO:0001938	positive regulation of endothelial cell proliferation	15/565	104/28832	0.144231	7.36011	9.18634	1.92687e-09	7.59972e-08	4.4227e-08	Il10/Aplnr/Ecm1/Jun/Hspg2/Fgfr3/Cav2/Cav1/Igf2/Arg1/Col18a1/Wnt5a/F3/Pgf/Egr3	15
GO:0032496	GO:0032496	response to lipopolysaccharide	32/565	477/28832	0.067086	3.4234	7.54543	1.94343e-09	7.6006e-08	4.42321e-08	Tnfrsf11a/Il10/Il1b/Gbp2b/Ptafr/Ephb2/Tnfrsf1b/Nos3/Fosl2/Tnip3/Palm3/Nod2/Cxcl16/Fos/Bdkrb1/Edn1/Wnt5a/C2/Cd274/Pdcd1lg2/Ptgs2/Il1a/Cxcl2/Il12rb2/Ccr5/Tnfaip3/Nlrp3/Nlrc3/Lta/Cd14/Cd6/Foxp3	32
GO:0003272	GO:0003272	endocardial cushion formation	9/565	28/28832	0.321429	16.4025	11.5281	1.98271e-09	7.68959e-08	4.475e-08	Tgfb2/Acvr1/Aplnr/Snai1/Tbx20/Bmp2/Heyl/Snai2/Robo2	9
GO:0060562	GO:0060562	epithelial tube morphogenesis	29/565	403/28832	0.0719603	3.67214	7.63739	2.32805e-09	8.95432e-08	5.21102e-08	Tgfb2/Acvr1/Aplnr/Npnt/Tnc/Grhl3/Mical2/Tead1/Tbx20/Etv4/Sox9/Six4/Gli3/Edn1/Wnt5a/Mmp14/Gdnf/Cthrc1/Gpc3/Maged1/Wnt6/Ihh/Gata3/Bmp2/Csf1/Hhip/Pgf/Sox8/Lama1	29
GO:0002705	GO:0002705	positive regulation of leukocyte mediated immunity	20/565	197/28832	0.101523	5.18072	8.32434	2.35803e-09	8.99531e-08	5.23487e-08	Il1b/Il21/Ptafr/Clec7a/Nod2/Arg1/Il23a/Sh2d1a/Cd28/Gata3/Cd160/Klrc1/Nlrp3/Tbx21/Lta/H2-Q4/H2-Q6/H2-Q7/H2-Q10/Foxp3	20
GO:0006936	GO:0006936	muscle contraction	26/565	330/28832	0.0787879	4.02055	7.80225	2.41074e-09	9.09208e-08	5.29119e-08	Scn1a/Rem1/Npnt/Ptafr/Cav1/Tacr1/Trpm4/Apbb1/Smpd3/Tbx20/Myocd/Arg2/Slc8a3/Bdkrb2/Edn1/Cacna1d/Gdnf/Acta2/Htr7/Ptgs2/Lck/Kcnh2/Trpv4/Kcne3/Chrnb4/Chga	26
GO:0030500	GO:0030500	regulation of bone mineralization	14/565	90/28832	0.155556	7.93801	9.31992	2.42247e-09	9.09208e-08	5.29119e-08	Acvr1/Ecm1/Fgfr3/Tmem119/Ptn/Trpm4/Nell1/Ifitm5/Cd276/Phospho1/Sox9/Wnt10b/Ostn/Bmp2	14
GO:0002526	GO:0002526	acute inflammatory response	16/565	123/28832	0.130081	6.63806	8.85906	2.62672e-09	9.77979e-08	5.6914e-08	Tnfrsf11a/Ptges/Acvr1/Il1b/Aoc3/Bdkrb2/Ptgs2/Gata3/Il1rn/Il1a/F3/Npy/Ccr5/Nlrp3/Ccl5/Cd6	16
GO:0051250	GO:0051250	negative regulation of lymphocyte activation	19/565	180/28832	0.105556	5.38651	8.34626	3.0914e-09	1.14185e-07	6.64508e-08	Il10/Ildr2/Tyro3/Loxl3/Cd276/Arg1/Sox11/Arg2/Gli3/Lgals1/Cd274/Pdcd1lg2/Fas/Ihh/Il2ra/Tnfaip3/Tbx21/Tigit/Foxp3	19
GO:0003012	GO:0003012	muscle system process	31/565	461/28832	0.0672451	3.43152	7.44057	3.29785e-09	1.20852e-07	7.03305e-08	Scn1a/Rem1/Npnt/Nr4a3/Ptafr/Tnfrsf1b/Nos3/Cav1/Tacr1/Trpm4/Apbb1/Tead1/Smpd3/Tbx20/Myocd/Arg2/Slc8a3/Bdkrb2/Edn1/Cacna1d/Gdnf/Acta2/Htr7/Ptgs2/Bmp2/Lck/Kcnh2/Trpv4/Kcne3/Chrnb4/Chga	31
GO:0090102	GO:0090102	cochlea development	12/565	64/28832	0.1875	9.56814	9.70144	3.71257e-09	1.34987e-07	7.85563e-08	Frzb/Grhl3/Fgfr3/Gabra5/Gabrb3/Sobp/Sox9/Wnt5a/Slitrk6/Cthrc1/Gata3/Myo3b	12
GO:0002706	GO:0002706	regulation of lymphocyte mediated immunity	22/565	246/28832	0.0894309	4.56367	7.93601	4.09623e-09	1.47782e-07	8.60024e-08	Il1b/Il21/Tnfrsf1b/Trpm4/Igf2/Nod2/Arg1/Il23a/Cd274/Sh2d1a/Cd28/Gata3/Cd160/Klrc1/Nlrp3/Tbx21/Lta/H2-Q4/H2-Q6/H2-Q7/H2-Q10/Foxp3	22
GO:0045667	GO:0045667	regulation of osteoblast differentiation	18/565	164/28832	0.109756	5.60086	8.35366	4.30747e-09	1.54133e-07	8.96986e-08	Twist2/Tnn/Acvr1/Npnt/Tmem119/Trpm4/Nell1/Cd276/Gli1/Sox9/Sox11/Gli3/Cthrc1/Wnt7b/Wnt10b/Ostn/Bmp2/Snai2	18
GO:0003197	GO:0003197	endocardial cushion development	11/565	52/28832	0.211538	10.7948	9.99464	4.33851e-09	1.54133e-07	8.96986e-08	Tgfb2/Acvr1/Aplnr/Snai1/Nos3/Tbx20/Sox9/Bmp2/Heyl/Snai2/Robo2	11
GO:0009612	GO:0009612	response to mechanical stimulus	23/565	270/28832	0.0851852	4.34701	7.81193	4.6329e-09	1.63345e-07	9.50594e-08	Tnfrsf11a/Scn1a/Ano3/Il1b/Col11a1/Tnc/Jun/Nos3/Cav1/Ptn/Tacr1/Bnip3/Pkd1l2/Sox9/Fos/Bdkrb1/Edn1/Mmp14/Slitrk6/Htr7/Ihh/Ptgs2/Lck	23
GO:0002237	GO:0002237	response to molecule of bacterial origin	32/565	495/28832	0.0646465	3.29891	7.29395	4.7666e-09	1.66795e-07	9.70673e-08	Tnfrsf11a/Il10/Il1b/Gbp2b/Ptafr/Ephb2/Tnfrsf1b/Nos3/Fosl2/Tnip3/Palm3/Nod2/Cxcl16/Fos/Bdkrb1/Edn1/Wnt5a/C2/Cd274/Pdcd1lg2/Ptgs2/Il1a/Cxcl2/Il12rb2/Ccr5/Tnfaip3/Nlrp3/Nlrc3/Lta/Cd14/Cd6/Foxp3	32
GO:0043491	GO:0043491	phosphatidylinositol 3-kinase/protein kinase B signal transduction	26/565	342/28832	0.0760234	3.87948	7.57347	5.08703e-09	1.76516e-07	1.02724e-07	Nyap2/Col6a3/Tgfb2/Prr5l/Tyro3/Fgfr3/Pdgfa/Wnt16/Rcn3/Igf2/Smpd3/Mst1r/Unc5b/Col6a2/Akr1c18/Edn1/Lox/Cd28/Gata3/Cd160/Plk3/Gdf15/Plxnb1/Osm/Ccl5/Nlrc3	26
GO:0002695	GO:0002695	negative regulation of leukocyte activation	20/565	206/28832	0.0970874	4.95438	8.05278	5.12025e-09	1.76516e-07	1.02724e-07	Il10/Ildr2/Tyro3/Loxl3/Cd276/Arg1/Sox11/Arg2/Gli3/Lgals1/Cd200/Cd274/Pdcd1lg2/Fas/Ihh/Il2ra/Tnfaip3/Tbx21/Tigit/Foxp3	20
GO:0042472	GO:0042472	inner ear morphogenesis	16/565	129/28832	0.124031	6.32931	8.57663	5.3077e-09	1.81632e-07	1.05702e-07	Frzb/Col11a1/Nr4a3/Grhl3/Ephb2/Sobp/Sox9/Six4/Ror2/Wnt5a/Slitrk6/Cthrc1/Gata3/Myo3b/Aldh1a3/Col2a1	16
GO:0001654	GO:0001654	eye development	31/565	475/28832	0.0652632	3.33038	7.24033	6.66525e-09	2.26424e-07	1.31769e-07	Twist2/Tgfb2/Col5a1/Rcn1/Slc7a11/Jun/Grhl3/Ephb2/Fgfr3/Ptn/Mitf/Spred3/Tsku/Adamts18/Sh3pxd2b/Sox9/Sdk2/Sox11/Fos/Gli3/Foxf2/Rarb/Slitrk6/Rbp4/Ihh/Gata3/Mab21l2/Aldh1a3/Lctl/Sox8/Lama1	31
GO:0150063	GO:0150063	visual system development	31/565	478/28832	0.0648536	3.30948	7.1984	7.72053e-09	2.60372e-07	1.51525e-07	Twist2/Tgfb2/Col5a1/Rcn1/Slc7a11/Jun/Grhl3/Ephb2/Fgfr3/Ptn/Mitf/Spred3/Tsku/Adamts18/Sh3pxd2b/Sox9/Sdk2/Sox11/Fos/Gli3/Foxf2/Rarb/Slitrk6/Rbp4/Ihh/Gata3/Mab21l2/Aldh1a3/Lctl/Sox8/Lama1	31
GO:0002690	GO:0002690	positive regulation of leukocyte chemotaxis	15/565	115/28832	0.130435	6.6561	8.59232	7.94349e-09	2.65964e-07	1.54779e-07	Il1b/Cmklr1/Ptn/C3ar1/F7/Il23a/Edn1/Wnt5a/Pla2g7/Trem1/Csf1/Trpv4/Ccl5/Ccl3/Pgf	15
GO:0003170	GO:0003170	heart valve development	12/565	69/28832	0.173913	8.8748	9.25894	9.1167e-09	3.00916e-07	1.7512e-07	Tgfb2/Acvr1/Aplnr/Tnfrsf1b/Nos3/Fam114a1/Tbx20/Sox9/Gata3/Bmp2/Heyl/Robo2	12
GO:1905517	GO:1905517	macrophage migration	12/565	69/28832	0.173913	8.8748	9.25894	9.1167e-09	3.00916e-07	1.7512e-07	Slamf8/Cmklr1/C3ar1/Ccl12/Ror2/Mmp14/Cd200/Trem1/Csf1/Trpv4/Ccl5/Ccl3	12
GO:0042471	GO:0042471	ear morphogenesis	17/565	153/28832	0.111111	5.67001	8.18834	9.61607e-09	3.15163e-07	1.83411e-07	Frzb/Col11a1/Nr4a3/Grhl3/Ephb2/Sobp/Sox9/Six4/Edn1/Ror2/Wnt5a/Slitrk6/Cthrc1/Gata3/Myo3b/Aldh1a3/Col2a1	17
GO:0048880	GO:0048880	sensory system development	31/565	485/28832	0.0639175	3.26172	7.10182	1.08243e-08	3.5228e-07	2.05011e-07	Twist2/Tgfb2/Col5a1/Rcn1/Slc7a11/Jun/Grhl3/Ephb2/Fgfr3/Ptn/Mitf/Spred3/Tsku/Adamts18/Sh3pxd2b/Sox9/Sdk2/Sox11/Fos/Gli3/Foxf2/Rarb/Slitrk6/Rbp4/Ihh/Gata3/Mab21l2/Aldh1a3/Lctl/Sox8/Lama1	31
GO:2000027	GO:2000027	regulation of animal organ morphogenesis	14/565	101/28832	0.138614	7.07348	8.64444	1.12882e-08	3.64829e-07	2.12314e-07	Pdgfa/Sox9/Six4/Edn1/Wnt5a/Gdnf/Tnfrsf11b/Maged1/Gata3/Bmp2/Csf1/Snai2/Robo2/Sox8	14
GO:0072009	GO:0072009	nephron epithelium development	16/565	136/28832	0.117647	6.00354	8.26895	1.14791e-08	3.6844e-07	2.14416e-07	Npnt/Sox9/Six4/Gli3/Edn1/Gdnf/Wnt7b/Gpc3/Maged1/Wnt6/Gata3/Bmp2/Heyl/Pgf/Basp1/Sox8	16
GO:0006939	GO:0006939	smooth muscle contraction	15/565	119/28832	0.12605	6.43236	8.39532	1.27667e-08	4.0696e-07	2.36832e-07	Npnt/Ptafr/Cav1/Tacr1/Apbb1/Smpd3/Myocd/Bdkrb2/Edn1/Gdnf/Acta2/Htr7/Ptgs2/Lck/Chrnb4	15
GO:0060828	GO:0060828	regulation of canonical Wnt signaling pathway	22/565	262/28832	0.0839695	4.28497	7.55164	1.30224e-08	4.12289e-07	2.39934e-07	Tnn/Lmx1a/Frzb/Dkk2/Fgfr3/Cav1/Trpm4/Gli1/Kremen1/Sox9/Gli3/Ror2/Wnt5a/Cthrc1/Wnt10b/Mcc/Gpc3/Tmem198/Bmp2/Rspo3/Snai2/Egr1	22
GO:0001935	GO:0001935	endothelial cell proliferation	18/565	177/28832	0.101695	5.1895	7.90429	1.44698e-08	4.51962e-07	2.63022e-07	Il10/Aplnr/Ecm1/Jun/Hspg2/Fgfr3/Cav2/Cav1/Igf2/Arg1/Col18a1/Ccl12/Wnt5a/Mmp14/Loxl2/F3/Pgf/Egr3	18
GO:0007613	GO:0007613	memory	18/565	177/28832	0.101695	5.1895	7.90429	1.44698e-08	4.51962e-07	2.63022e-07	Lmx1a/Map1a/Il1b/Ptn/Tacr1/Shank1/Trpm4/Gabrb3/Igf2/Slc8a3/Fos/Grin2a/Glp1r/Rin1/Htr7/Ptgs2/Il1rn/Egr1	18
GO:0022408	GO:0022408	negative regulation of cell-cell adhesion	20/565	219/28832	0.0913242	4.66028	7.68722	1.45834e-08	4.52473e-07	2.63319e-07	Il10/Ildr2/Loxl3/Adamts18/Cd276/Arg1/Arg2/Gli3/Lgals1/Cd274/Pdcd1lg2/Ihh/Il2ra/Il1rn/Bmp2/Trpv4/Tnfaip3/Tbx21/Tigit/Foxp3	20
GO:0030111	GO:0030111	regulation of Wnt signaling pathway	25/565	336/28832	0.0744048	3.79688	7.29065	1.54099e-08	4.74952e-07	2.76401e-07	Tnn/Lmx1a/Frzb/Dkk2/Fgfr3/Cav1/Trpm4/Tsku/Dixdc1/Gli1/Kremen1/Sox9/Gli3/Ror2/Wnt5a/Cthrc1/Wnt10b/Mcc/Gpc3/Tmem198/Bmp2/Tnfaip3/Rspo3/Snai2/Egr1	25
GO:0090090	GO:0090090	negative regulation of canonical Wnt signaling pathway	16/565	139/28832	0.115108	5.87397	8.1436	1.57402e-08	4.8194e-07	2.80468e-07	Tnn/Frzb/Dkk2/Cav1/Gli1/Kremen1/Sox9/Gli3/Ror2/Wnt5a/Cthrc1/Mcc/Gpc3/Bmp2/Snai2/Egr1	16
GO:0032680	GO:0032680	regulation of tumor necrosis factor production	19/565	200/28832	0.095	4.84786	7.72009	1.7639e-08	5.36547e-07	3.12247e-07	Twist2/Il10/Tlr5/Ptafr/Ephb2/Clec7a/Nod2/Il23a/Arg2/Wnt5a/Il1a/Tnfrsf8/Ccr5/Tnfaip3/Ccl3/Ccl4/Nlrc3/Cd14/Foxp3	19
GO:0042098	GO:0042098	T cell proliferation	21/565	246/28832	0.0853659	4.35623	7.47406	2.08909e-08	6.31338e-07	3.67411e-07	Il1b/Il21/Tnfrsf1b/Tnfrsf9/Igf2/Il12rb1/Cd276/Arg1/Il23a/Arg2/Cd274/Pdcd1lg2/Cd28/Ihh/Il2ra/Il1a/Ccl5/Cd6/Foxp3/Cd40lg/Efnb1	21
GO:0002703	GO:0002703	regulation of leukocyte mediated immunity	24/565	317/28832	0.0757098	3.86348	7.24771	2.14452e-08	6.43908e-07	3.74726e-07	Il1b/Il21/Ptafr/Tnfrsf1b/Clec7a/Trpm4/Igf2/Nod2/Arg1/Il23a/Cd274/Sh2d1a/Cd28/Gata3/Cd160/Klrc1/Nlrp3/Tbx21/Lta/H2-Q4/H2-Q6/H2-Q7/H2-Q10/Foxp3	24
GO:0031620	GO:0031620	regulation of fever generation	6/565	11/28832	0.545455	27.8346	12.5849	2.34406e-08	6.99311e-07	4.06968e-07	Tnfrsf11a/Ptges/Il1b/Ptgs2/Ccr5/Ccl5	6
GO:0031348	GO:0031348	negative regulation of defense response	23/565	295/28832	0.0779661	3.97862	7.27002	2.45245e-08	7.26987e-07	4.23074e-07	Il10/Slamf8/Tyro3/Smpdl3b/Tnfrsf1b/Igf2/Nod2/Cd276/Nt5e/Arg1/Socs3/Arg2/Mefv/Cd200/Gata3/Il2ra/Npy/Tnfaip3/Nlrp3/Metrnl/Nlrc3/Ier3/Foxp3	23
GO:0141091	GO:0141091	transforming growth factor beta receptor superfamily signaling pathway	26/565	370/28832	0.0702703	3.5859	7.07773	2.55056e-08	7.51285e-07	4.37214e-07	Il17f/Tgfb2/Acvr1/Slc2a10/Npnt/Jun/Htra3/Cav2/Cav1/Spred3/Smpd3/Tbx20/Myocd/Dlx3/Sox11/Fos/Ror2/Wnt5a/Gdnf/Lox/Zcchc12/Gpc3/Adamtsl2/Bmp2/Gdf15/Egr1	26
GO:0045765	GO:0045765	regulation of angiogenesis	24/565	320/28832	0.075	3.82726	7.19019	2.56778e-08	7.51602e-07	4.37399e-07	Il17f/Il10/Tnn/Tgfb2/Aplnr/Creb3l1/Tspan18/Il1b/Efna3/Ecm1/Nos3/Ptn/C3ar1/Igf2/Wnt5a/Ecscr/Ccbe1/Il1a/Angpt4/Cd160/F3/Hhip/Ccl5/Pgf	24
GO:0051336	GO:0051336	regulation of hydrolase activity	28/565	424/28832	0.0660377	3.36991	6.95039	2.81132e-08	8.17743e-07	4.7589e-07	Serpinb8/Efna3/Ecm1/Rhoc/Npnt/Grhl3/Arhgef19/Nos3/Fgfr3/Cav2/Cav1/Rcn3/Serpinh1/Ccdc159/Cstb/Gpr137b/Wnt5a/Ajuba/Sp7/Serpind1/Cd200/Efna5/Fgd1/Sh3bp4/Bmp2/Plxnb1/Ccl5/Spock1	28
GO:0032640	GO:0032640	tumor necrosis factor production	19/565	206/28832	0.092233	4.70666	7.54832	2.84938e-08	8.23666e-07	4.79337e-07	Twist2/Il10/Tlr5/Ptafr/Ephb2/Clec7a/Nod2/Il23a/Arg2/Wnt5a/Il1a/Tnfrsf8/Ccr5/Tnfaip3/Ccl3/Ccl4/Nlrc3/Cd14/Foxp3	19
GO:0071674	GO:0071674	mononuclear cell migration	20/565	229/28832	0.0873362	4.45678	7.42502	3.09372e-08	8.88777e-07	5.17229e-07	Slamf8/Ecm1/Cmklr1/C3ar1/Trpm4/Cxcl16/Ccl12/Ror2/Wnt5a/Mmp14/Cd200/Pla2g7/Trem1/Ch25h/Gata3/Csf1/Trpv4/Ccl5/Ccl3/Tbx21	20
GO:0002709	GO:0002709	regulation of T cell mediated immunity	15/565	127/28832	0.11811	6.02718	8.02715	3.11706e-08	8.89987e-07	5.17933e-07	Il1b/Tnfrsf1b/Trpm4/Nod2/Arg1/Il23a/Cd274/Gata3/Nlrp3/Tbx21/H2-Q4/H2-Q6/H2-Q7/H2-Q10/Foxp3	15
GO:0060675	GO:0060675	ureteric bud morphogenesis	12/565	77/28832	0.155844	7.95274	8.63692	3.29675e-08	9.35552e-07	5.4445e-07	Npnt/Sox9/Six4/Gli3/Gdnf/Gpc3/Maged1/Wnt6/Gata3/Bmp2/Pgf/Sox8	12
GO:0032623	GO:0032623	interleukin-2 production	12/565	78/28832	0.153846	7.85078	8.5655	3.82752e-08	1.07793e-06	6.27307e-07	Il17f/Il1b/Fosl2/Clec7a/Nod2/Cd276/Cd28/Gata3/Il1a/Tnfaip3/Tbx21/Foxp3	12
GO:0098742	GO:0098742	cell-cell adhesion via plasma-membrane adhesion molecules	20/565	232/28832	0.0862069	4.39915	7.34928	3.84478e-08	1.07793e-06	6.27307e-07	Il10/Tgfb2/Acvr1/Elfn1/Mcam/Sdk2/Ajuba/Pcdh17/Cdh10/Lgals1/Igsf11/Efna5/Pcdh1/Lrfn4/Il1rn/Bmp2/Lrfn3/Tnfaip3/Robo2/Cd6	20
GO:1901342	GO:1901342	regulation of vasculature development	24/565	327/28832	0.0733945	3.74533	7.05865	3.87517e-08	1.07994e-06	6.28478e-07	Il17f/Il10/Tnn/Tgfb2/Aplnr/Creb3l1/Tspan18/Il1b/Efna3/Ecm1/Nos3/Ptn/C3ar1/Igf2/Wnt5a/Ecscr/Ccbe1/Il1a/Angpt4/Cd160/F3/Hhip/Ccl5/Pgf	24
GO:0098868	GO:0098868	bone growth	9/565	38/28832	0.236842	12.0861	9.66791	3.93015e-08	1.08874e-06	6.336e-07	Ecm1/Col27a1/Fosl2/Smpd3/Mmp13/Sox9/Rarb/Ostn/Col9a1	9
GO:0002460	GO:0002460	adaptive immune response based on somatic recombination of immune receptors built from immunoglobulin superfamily domains	30/565	487/28832	0.0616016	3.14354	6.74484	4.25437e-08	1.17112e-06	6.81542e-07	Fcrlb/Il1b/Ephb2/Tnfrsf1b/Fosl2/Loxl3/C3ar1/Clec7a/Trpm4/Il12rb1/Nod2/Arg1/Il23a/Lgals1/C2/Cd274/Fas/Cd28/Gata3/Tnfaip3/Nlrp3/Tbx21/Il2rb/Lta/H2-Q4/H2-Q6/H2-Q7/H2-Q10/Foxp3/Cd40lg	30
GO:0097530	GO:0097530	granulocyte migration	17/565	169/28832	0.100592	5.1332	7.61875	4.27785e-08	1.17112e-06	6.81542e-07	Slamf8/Tgfb2/Il1b/Cmklr1/C3ar1/Nod2/Il23a/Ccl12/Edn1/Trem1/Il1a/Csf1/Cxcl2/Trpv4/Ccl5/Ccl3/Ccl4	17
GO:0050921	GO:0050921	positive regulation of chemotaxis	17/565	170/28832	0.1	5.10301	7.58556	4.66822e-08	1.26523e-06	7.36309e-07	Il1b/Cmklr1/Ptn/C3ar1/F7/Il23a/Edn1/Wnt5a/Pla2g7/Trem1/Csf1/Trpv4/Ccr4/Ccl5/Ccl3/Pgf/Snai2	17
GO:0002702	GO:0002702	positive regulation of production of molecular mediator of immune response	16/565	150/28832	0.106667	5.44321	7.71351	4.67598e-08	1.26523e-06	7.36309e-07	Il17f/Il10/Il1b/Il21/Nr4a3/Ephb2/Clec7a/Nod2/Wnt5a/Lacc1/Rbp4/Cd28/Gata3/Cd160/Nlrp3/Tbx21	16
GO:0006814	GO:0006814	sodium ion transport	21/565	258/28832	0.0813953	4.15361	7.19361	4.76514e-08	1.28191e-06	7.46012e-07	Scn3a/Scn1a/Slc4a11/Slc6a17/Slc9b2/Slc9b1/Nkain1/Nos3/Slc6a11/Trpm4/Slc9a5/Kcnk1/Slc8a3/Edn1/Nalcn/Grin2a/Wnk3/Kcne3/Slc6a15/Slc13a5/Slc24a4	21
GO:0060993	GO:0060993	kidney morphogenesis	14/565	113/28832	0.123894	6.32231	8.01436	4.8676e-08	1.2945e-06	7.53344e-07	Npnt/Fras1/Sox9/Six4/Gli3/Gdnf/Wnt7b/Gpc3/Maged1/Wnt6/Gata3/Bmp2/Pgf/Sox8	14
GO:0072080	GO:0072080	nephron tubule development	14/565	113/28832	0.123894	6.32231	8.01436	4.8676e-08	1.2945e-06	7.53344e-07	Npnt/Sox9/Six4/Gli3/Gdnf/Wnt7b/Gpc3/Maged1/Wnt6/Gata3/Bmp2/Heyl/Pgf/Sox8	14
GO:0007611	GO:0007611	learning or memory	25/565	357/28832	0.070028	3.57354	6.91746	5.06002e-08	1.33803e-06	7.78675e-07	Lmx1a/Map1a/Il1b/Slc7a11/Kcnab1/Jun/Ephb2/Ptn/Tacr1/Brsk1/Shank1/Trpm4/Gabra5/Gabrb3/Igf2/Slc8a3/Fos/Grin2a/Glp1r/Rin1/Htr7/Ptgs2/Il1rn/Egr2/Egr1	25
GO:0002708	GO:0002708	positive regulation of lymphocyte mediated immunity	17/565	171/28832	0.0994152	5.07317	7.55264	5.09091e-08	1.33859e-06	7.79001e-07	Il1b/Il21/Nod2/Il23a/Sh2d1a/Cd28/Gata3/Cd160/Klrc1/Nlrp3/Tbx21/Lta/H2-Q4/H2-Q6/H2-Q7/H2-Q10/Foxp3	17
GO:0030178	GO:0030178	negative regulation of Wnt signaling pathway	17/565	172/28832	0.0988372	5.04367	7.51997	5.54831e-08	1.45067e-06	8.44223e-07	Tnn/Frzb/Dkk2/Cav1/Tsku/Gli1/Kremen1/Sox9/Gli3/Ror2/Wnt5a/Cthrc1/Mcc/Gpc3/Bmp2/Snai2/Egr1	17
GO:0072171	GO:0072171	mesonephric tubule morphogenesis	12/565	81/28832	0.148148	7.56001	8.35863	5.9093e-08	1.53642e-06	8.94126e-07	Npnt/Sox9/Six4/Gli3/Gdnf/Gpc3/Maged1/Wnt6/Gata3/Bmp2/Pgf/Sox8	12
GO:0031649	GO:0031649	heat generation	8/565	29/28832	0.275862	14.0773	9.96119	6.18235e-08	1.59848e-06	9.30245e-07	Tnfrsf11a/Ptges/Il1b/Ptgs2/Il1rn/Il1a/Ccr5/Ccl5	8
GO:0090287	GO:0090287	regulation of cellular response to growth factor stimulus	24/565	336/28832	0.0714286	3.64501	6.89475	6.46511e-08	1.66235e-06	9.67416e-07	Il17f/Gpc1/Creb3l1/Slc2a10/Dok5/Npnt/Htra3/Cav2/Cav1/Spred3/Tbx20/Wasf1/Myocd/Sox11/Wnt5a/Lox/Ccbe1/Myof/Gpc3/Gata3/Adamtsl2/Bmp2/Gdf15/Hhip	24
GO:0001936	GO:0001936	regulation of endothelial cell proliferation	16/565	154/28832	0.103896	5.30183	7.56751	6.77911e-08	1.73351e-06	1.00883e-06	Il10/Aplnr/Ecm1/Jun/Hspg2/Fgfr3/Cav2/Cav1/Igf2/Arg1/Col18a1/Ccl12/Wnt5a/F3/Pgf/Egr3	16
GO:0050729	GO:0050729	positive regulation of inflammatory response	16/565	155/28832	0.103226	5.26762	7.53181	7.42464e-08	1.88821e-06	1.09885e-06	Tnfrsf11a/Il1b/Gbp2b/Aoc3/Wnt5a/Lgals1/Mefv/Cd28/Ptgs2/Trpv4/Ccr5/Osm/Nlrp3/Ccl5/Ccl3/Lta	16
GO:0071621	GO:0071621	granulocyte chemotaxis	15/565	136/28832	0.110294	5.62832	7.64885	7.85721e-08	1.98736e-06	1.15656e-06	Tgfb2/Il1b/Cmklr1/C3ar1/Nod2/Il23a/Ccl12/Edn1/Trem1/Csf1/Cxcl2/Trpv4/Ccl5/Ccl3/Ccl4	15
GO:0110110	GO:0110110	positive regulation of animal organ morphogenesis	9/565	41/28832	0.219512	11.2017	9.24169	8.01627e-08	2.01663e-06	1.17359e-06	Sox9/Six4/Edn1/Gdnf/Gata3/Bmp2/Csf1/Robo2/Sox8	9
GO:0010721	GO:0010721	negative regulation of cell development	23/565	315/28832	0.0730159	3.72601	6.87772	8.1656e-08	2.04315e-06	1.18903e-06	Map2/Grb14/Frzb/Il1b/Ephb2/Fgfr3/Ptn/Loxl3/Sox11/Gpr137b/Gli3/Wnt5a/Tnfrsf11b/Lgals1/Wnt7b/Fas/Ihh/Il1a/Ccr5/Ccl3/Tbx21/Snai2/Foxp3	23
GO:0045778	GO:0045778	positive regulation of ossification	11/565	68/28832	0.161765	8.25487	8.46786	8.29695e-08	2.06492e-06	1.20169e-06	Acvr1/Fgfr3/Tmem119/Ptn/Tacr1/Nell1/Cd276/Sox11/Wnt5a/Wnt10b/Bmp2	11
GO:0001666	GO:0001666	response to hypoxia	24/565	342/28832	0.0701754	3.58106	6.78858	9.00081e-08	2.22818e-06	1.2967e-06	Tgfb2/Fosl2/Sod3/Cav1/Hilpda/Bnip3/F7/Plat/Myocd/Slc8a3/Fos/Edn1/Plau/Mmp14/Ajuba/Loxl2/Ptgs2/Il1a/Bmp2/Angpt4/Trpv4/Pgf/Lta/Egr1	24
GO:0061326	GO:0061326	renal tubule development	14/565	119/28832	0.117647	6.00354	7.7326	9.42688e-08	2.32131e-06	1.3509e-06	Npnt/Sox9/Six4/Gli3/Gdnf/Wnt7b/Gpc3/Maged1/Wnt6/Gata3/Bmp2/Heyl/Pgf/Sox8	14
GO:0007204	GO:0007204	positive regulation of cytosolic calcium ion concentration	18/565	200/28832	0.09	4.59271	7.20817	9.574e-08	2.34513e-06	1.36476e-06	Il1b/Cmklr1/Cav1/Tacr1/C3ar1/Trpm4/Pth1r/Slc8a3/Bdkrb2/Edn1/Cacna1d/Glp1r/Cxcl2/Trpv4/Ccrl2/Ccr4/Ccr5/Ccl3	18
GO:0001818	GO:0001818	negative regulation of cytokine production	23/565	318/28832	0.072327	3.69086	6.82164	9.69326e-08	2.35066e-06	1.36798e-06	Twist2/Il10/Tgfb2/Slc2a10/Ephb2/Cmklr1/Tsku/Nod2/Cd276/Arg1/Il23a/Arg2/Mefv/Cd200/Cd274/Pdcd1lg2/Gata3/Tnfaip3/Nlrp3/Tbx21/Nlrc3/Tigit/Foxp3	23
GO:0001658	GO:0001658	branching involved in ureteric bud morphogenesis	11/565	69/28832	0.15942	8.13523	8.38938	9.69761e-08	2.35066e-06	1.36798e-06	Npnt/Sox9/Six4/Gli3/Gdnf/Gpc3/Maged1/Wnt6/Bmp2/Pgf/Sox8	11
GO:1905314	GO:1905314	semi-lunar valve development	9/565	42/28832	0.214286	10.935	9.10934	1.00263e-07	2.41774e-06	1.40702e-06	Tgfb2/Tnfrsf1b/Nos3/Tbx20/Sox9/Gata3/Bmp2/Heyl/Robo2	9
GO:0043010	GO:0043010	camera-type eye development	27/565	425/28832	0.0635294	3.24191	6.58286	1.09212e-07	2.61996e-06	1.5247e-06	Twist2/Tgfb2/Rcn1/Slc7a11/Jun/Grhl3/Ephb2/Fgfr3/Ptn/Mitf/Spred3/Tsku/Sox9/Sdk2/Sox11/Fos/Gli3/Foxf2/Slitrk6/Rbp4/Ihh/Gata3/Mab21l2/Aldh1a3/Lctl/Sox8/Lama1	27
GO:0032663	GO:0032663	regulation of interleukin-2 production	11/565	70/28832	0.157143	8.01901	8.31246	1.13041e-07	2.69792e-06	1.57007e-06	Il17f/Il1b/Clec7a/Nod2/Cd276/Cd28/Gata3/Il1a/Tnfaip3/Tbx21/Foxp3	11
GO:2001233	GO:2001233	regulation of apoptotic signaling pathway	27/565	428/28832	0.0630841	3.21919	6.53944	1.25798e-07	2.98182e-06	1.73529e-06	Il10/Tgfb2/Atf3/Traf1/Acvr1/Creb3l1/Il1b/Snai1/Cav1/Wnt16/Unc5b/Bdkrb2/Wnt5a/Gdnf/Fas/Maged1/Ptgs2/G0s2/Lck/Tnfaip3/Osm/Inca1/Col2a1/Snai2/Lta/Ier3/Cd40lg	27
GO:0048706	GO:0048706	embryonic skeletal system development	16/565	161/28832	0.0993789	5.07131	7.32386	1.26218e-07	2.98182e-06	1.73529e-06	Twist2/Tgfb2/Etl4/Slc2a10/Col11a1/Hspg2/Dlx3/Sox11/Six4/Gli3/Wnt5a/Mmp14/Hoxc5/Rbp4/Ihh/Col2a1	16
GO:0032729	GO:0032729	positive regulation of type II interferon production	12/565	87/28832	0.137931	7.03863	7.97501	1.33216e-07	3.13125e-06	1.82225e-06	Il1b/Il21/Clec7a/Il12rb1/Cd276/Il23a/Wnt5a/Cd160/Il12rb2/Lta/Cd14/Cd40lg	12
GO:0050890	GO:0050890	cognition	26/565	403/28832	0.0645161	3.29226	6.55165	1.39113e-07	3.25342e-06	1.89334e-06	Lmx1a/Map1a/Il1b/Slc7a11/Kcnab1/Jun/Ephb2/Ptn/Tacr1/Brsk1/Shank1/Trpm4/Gabra5/Gabrb3/Igf2/Sobp/Slc8a3/Fos/Grin2a/Glp1r/Rin1/Htr7/Ptgs2/Il1rn/Egr2/Egr1	26
GO:0003179	GO:0003179	heart valve morphogenesis	10/565	57/28832	0.175439	8.95265	8.49681	1.45708e-07	3.38056e-06	1.96734e-06	Tgfb2/Acvr1/Nos3/Fam114a1/Tbx20/Sox9/Gata3/Bmp2/Heyl/Robo2	10
GO:0007178	GO:0007178	cell surface receptor protein serine/threonine kinase signaling pathway	26/565	404/28832	0.0643564	3.28411	6.53657	1.46002e-07	3.38056e-06	1.96734e-06	Il17f/Tgfb2/Acvr1/Slc2a10/Npnt/Jun/Htra3/Cav2/Cav1/Spred3/Smpd3/Tbx20/Myocd/Dlx3/Sox11/Fos/Ror2/Wnt5a/Gdnf/Lox/Zcchc12/Gpc3/Adamtsl2/Bmp2/Gdf15/Egr1	26
GO:0060021	GO:0060021	roof of mouth development	13/565	105/28832	0.12381	6.31801	7.71815	1.47621e-07	3.40114e-06	1.97931e-06	Tgfb2/Snai1/Ephb2/Fras1/Loxl3/Gabrb3/Sox11/Gli3/Foxf2/Wnt5a/Csrnp1/Col2a1/Snai2	13
GO:0046631	GO:0046631	alpha-beta T cell activation	18/565	206/28832	0.0873786	4.45894	7.04386	1.49757e-07	3.43335e-06	1.99806e-06	Il21/Fosl2/Loxl3/Il23a/Arg2/Gli3/Prr7/Lgals1/Cd274/Cd28/Ihh/Gata3/Il2ra/Cd160/Eomes/Nlrp3/Tbx21/Foxp3	18
GO:2000514	GO:2000514	regulation of CD4-positive, alpha-beta T cell activation	12/565	88/28832	0.136364	6.95865	7.91461	1.51535e-07	3.45709e-06	2.01187e-06	Loxl3/Il23a/Arg2/Lgals1/Cd274/Cd28/Gata3/Il2ra/Cd160/Nlrp3/Tbx21/Foxp3	12
GO:0001667	GO:0001667	ameboidal-type cell migration	21/565	278/28832	0.0755396	3.85479	6.76204	1.69191e-07	3.84105e-06	2.23532e-06	Nrp2/Tgfb2/Acvr1/Prr5l/Snai1/Jun/Fam114a1/Tacr1/Sema3b/Sox9/Edn1/Wnt5a/Gdnf/Has2/Mcc/Acta2/Gpc3/Snai2/Sox8/Sema4g/Efnb1	21
GO:0003416	GO:0003416	endochondral bone growth	8/565	33/28832	0.242424	12.3709	9.24014	1.86652e-07	4.15635e-06	2.41881e-06	Ecm1/Col27a1/Fosl2/Mmp13/Sox9/Rarb/Ostn/Col9a1	8
GO:0031295	GO:0031295	T cell costimulation	8/565	33/28832	0.242424	12.3709	9.24014	1.86652e-07	4.15635e-06	2.41881e-06	Cav1/Lgals1/Cd274/Pdcd1lg2/Cd28/Cd160/Cd5/Efnb1	8
GO:0060317	GO:0060317	cardiac epithelial to mesenchymal transition	8/565	33/28832	0.242424	12.3709	9.24014	1.86652e-07	4.15635e-06	2.41881e-06	Tgfb2/Acvr1/Snai1/Wnt16/Has2/Bmp2/Heyl/Snai2	8
GO:0061037	GO:0061037	negative regulation of cartilage development	8/565	33/28832	0.242424	12.3709	9.24014	1.86652e-07	4.15635e-06	2.41881e-06	Tgfb2/Frzb/Ctsk/Sox9/Gli3/Rarb/Ihh/Snai2	8
GO:0072078	GO:0072078	nephron tubule morphogenesis	12/565	90/28832	0.133333	6.80401	7.7966	1.95048e-07	4.32264e-06	2.51558e-06	Npnt/Sox9/Six4/Gli3/Gdnf/Gpc3/Maged1/Wnt6/Gata3/Bmp2/Pgf/Sox8	12
GO:0045619	GO:0045619	regulation of lymphocyte differentiation	19/565	233/28832	0.0815451	4.16125	6.84977	2.01032e-07	4.43413e-06	2.58046e-06	Il10/Slamf8/Il21/Loxl3/Il23a/Gli3/Mmp14/Lgals1/Wnt10b/Fas/Cd28/Ihh/Gata3/Il2ra/Lck/Nlrp3/Tbx21/Egr3/Foxp3	19
GO:0046634	GO:0046634	regulation of alpha-beta T cell activation	14/565	127/28832	0.110236	5.62536	7.38556	2.13991e-07	4.69772e-06	2.73386e-06	Loxl3/Il23a/Arg2/Gli3/Lgals1/Cd274/Cd28/Ihh/Gata3/Il2ra/Cd160/Nlrp3/Tbx21/Foxp3	14
GO:0002833	GO:0002833	positive regulation of response to biotic stimulus	27/565	441/28832	0.0612245	3.12429	6.35561	2.28446e-07	4.9915e-06	2.90483e-06	Il17f/Ifi205/Tlr5/Tyro3/Il21/Gbp2b/Smpdl3b/Ereg/Cav1/Tnip3/Clec4e/Clec7a/Nod2/Arg1/Wnt5a/Lacc1/Mefv/Slc15a3/Cd274/Sh2d1a/Cd160/Klrc1/Tnfaip3/Nlrp3/Nlrc3/Cd14/Cd40lg	27
GO:0071772	GO:0071772	response to BMP	17/565	190/28832	0.0894737	4.56585	6.97192	2.35913e-07	5.10669e-06	2.97186e-06	Acvr1/Htra3/Cav1/Smpd3/Tbx20/Dlx3/Sox9/Sox11/Ror2/Wnt5a/Zcchc12/Gpc3/Gata3/Bmp2/Heyl/Col2a1/Egr1	17
GO:0071773	GO:0071773	cellular response to BMP stimulus	17/565	190/28832	0.0894737	4.56585	6.97192	2.35913e-07	5.10669e-06	2.97186e-06	Acvr1/Htra3/Cav1/Smpd3/Tbx20/Dlx3/Sox9/Sox11/Ror2/Wnt5a/Zcchc12/Gpc3/Gata3/Bmp2/Heyl/Col2a1/Egr1	17
GO:0072088	GO:0072088	nephron epithelium morphogenesis	12/565	92/28832	0.130435	6.6561	7.68213	2.49366e-07	5.37291e-06	3.12679e-06	Npnt/Sox9/Six4/Gli3/Gdnf/Gpc3/Maged1/Wnt6/Gata3/Bmp2/Pgf/Sox8	12
GO:0070482	GO:0070482	response to oxygen levels	27/565	444/28832	0.0608108	3.10318	6.31415	2.61227e-07	5.60254e-06	3.26043e-06	Tgfb2/Fosl2/Sod3/Cav1/Hilpda/Bnip3/F7/Plat/Gucy1a2/Myocd/Slc8a3/Fos/Edn1/Plau/Mmp14/Ajuba/Loxl2/Cdkn1a/Fas/Ptgs2/Il1a/Bmp2/Angpt4/Trpv4/Pgf/Lta/Egr1	27
GO:0006937	GO:0006937	regulation of muscle contraction	16/565	170/28832	0.0941176	4.80283	7.0306	2.67358e-07	5.70773e-06	3.32164e-06	Rem1/Npnt/Ptafr/Cav1/Tacr1/Trpm4/Myocd/Arg2/Slc8a3/Edn1/Htr7/Ptgs2/Lck/Trpv4/Chrnb4/Chga	16
GO:0002456	GO:0002456	T cell mediated immunity	16/565	171/28832	0.0935673	4.77475	6.99929	2.89701e-07	6.15648e-06	3.5828e-06	Il1b/Tnfrsf1b/Fosl2/Trpm4/Nod2/Arg1/Il23a/Cd274/Gata3/Nlrp3/Tbx21/H2-Q4/H2-Q6/H2-Q7/H2-Q10/Foxp3	16
GO:0006874	GO:0006874	intracellular calcium ion homeostasis	23/565	339/28832	0.0678466	3.46222	6.44721	3.03479e-07	6.41996e-06	3.73613e-06	Tgfb2/Aplnr/Cav2/Cav1/Bnip3/Htr1b/Pth1r/Plcd1/Slc8a3/Bdkrb1/Edn1/Erc2/Wnt5a/Cacna1d/Glp1r/Lck/Trpv4/Npy/Ccr5/Ccl5/Ccl3/Slc24a4/Chga	23
GO:0031294	GO:0031294	lymphocyte costimulation	8/565	35/28832	0.228571	11.664	8.92474	3.05681e-07	6.43728e-06	3.74621e-06	Cav1/Lgals1/Cd274/Pdcd1lg2/Cd28/Cd160/Cd5/Efnb1	8
GO:0050680	GO:0050680	negative regulation of epithelial cell proliferation	16/565	172/28832	0.0930233	4.74698	6.96823	3.13724e-07	6.57689e-06	3.82746e-06	Tgfb2/Fgfr3/Cav2/Cav1/Ptn/Ccl12/Etv4/Sox9/Wnt5a/Wnt10b/Mcc/Gpc3/Maged1/Gata3/Nlrc3/Snai2	16
GO:0072028	GO:0072028	nephron morphogenesis	12/565	94/28832	0.12766	6.51448	7.57102	3.16763e-07	6.61083e-06	3.84721e-06	Npnt/Sox9/Six4/Gli3/Gdnf/Gpc3/Maged1/Wnt6/Gata3/Bmp2/Pgf/Sox8	12
GO:0002449	GO:0002449	lymphocyte mediated immunity	28/565	477/28832	0.0587002	2.99548	6.21306	3.21514e-07	6.68004e-06	3.88748e-06	Fcrlb/Il1b/Il21/Tnfrsf1b/Fosl2/Trpm4/Igf2/Nod2/Arg1/Il23a/C2/Cd274/Fas/Sh2d1a/Cd28/Gata3/Cd160/Klrc1/Nlrp3/Tbx21/Il2rb/Lta/H2-Q4/H2-Q6/H2-Q7/H2-Q10/Foxp3/Cd40lg	28
GO:0048246	GO:0048246	macrophage chemotaxis	9/565	48/28832	0.1875	9.56814	8.39935	3.39695e-07	7.02641e-06	4.08906e-06	Slamf8/Cmklr1/C3ar1/Ccl12/Trem1/Csf1/Trpv4/Ccl5/Ccl3	9
GO:0021700	GO:0021700	developmental maturation	26/565	423/28832	0.0614657	3.1366	6.25864	3.54518e-07	7.30055e-06	4.2486e-06	Tgfb2/Lhx6/Grb14/Il21/Bcan/Fgfr3/Ereg/Snx10/Clec7a/Shank1/Cspg4/Pth1r/Phospho1/Edn1/Wnt5a/Sybu/Wnt10b/Cdkn1a/Ihh/Ptgs2/Gata3/Bmp2/Plxnb1/Slc24a4/Robo2/Sox8	26
GO:0061333	GO:0061333	renal tubule morphogenesis	12/565	96/28832	0.125	6.37876	7.46309	3.99909e-07	8.19902e-06	4.77147e-06	Npnt/Sox9/Six4/Gli3/Gdnf/Gpc3/Maged1/Wnt6/Gata3/Bmp2/Pgf/Sox8	12
GO:0045669	GO:0045669	positive regulation of osteoblast differentiation	11/565	79/28832	0.139241	7.10546	7.68253	4.02724e-07	8.22052e-06	4.78398e-06	Acvr1/Npnt/Tmem119/Nell1/Cd276/Sox11/Gli3/Cthrc1/Wnt7b/Wnt10b/Bmp2	11
GO:0002369	GO:0002369	T cell cytokine production	9/565	49/28832	0.183673	9.37287	8.29314	4.08946e-07	8.27494e-06	4.81565e-06	Il1b/Tnfrsf1b/Fosl2/Trpm4/Arg1/Gata3/Nlrp3/Tbx21/Foxp3	9
GO:1905521	GO:1905521	regulation of macrophage migration	9/565	49/28832	0.183673	9.37287	8.29314	4.08946e-07	8.27494e-06	4.81565e-06	Slamf8/Cmklr1/C3ar1/Mmp14/Cd200/Trem1/Csf1/Trpv4/Ccl5	9
GO:0002821	GO:0002821	positive regulation of adaptive immune response	16/565	176/28832	0.0909091	4.6391	6.84631	4.28939e-07	8.64192e-06	5.02921e-06	Il1b/Clec7a/Il12rb1/Nod2/Il23a/Cd28/Gata3/Nlrp3/Skap1/Tbx21/Lta/H2-Q4/H2-Q6/H2-Q7/H2-Q10/Foxp3	16
GO:0002768	GO:0002768	immune response-regulating cell surface receptor signaling pathway	22/565	320/28832	0.06875	3.50832	6.37908	4.37972e-07	8.78587e-06	5.11299e-06	Tlr5/Nr4a3/Fosl2/Cmklr1/Tnip3/C3ar1/Clec4d/Clec4e/Clec7a/Nod2/Cd276/Themis/Sh2d1a/Cd28/Gata3/Cd160/Lck/Klrc1/Tnfaip3/Skap1/Cd14/Foxp3	22
GO:0050777	GO:0050777	negative regulation of immune response	18/565	222/28832	0.0810811	4.13757	6.63477	4.56383e-07	9.11591e-06	5.30506e-06	Il10/Fcrlb/Slamf8/Tyro3/Smpdl3b/Loxl3/Igf2/Nod2/Arg1/Arg2/Lgals1/Cd274/Cd160/Npy/Tnfaip3/Tbx21/Nlrc3/Foxp3	18
GO:0002724	GO:0002724	regulation of T cell cytokine production	8/565	37/28832	0.216216	11.0335	8.63397	4.8445e-07	9.59418e-06	5.58338e-06	Il1b/Tnfrsf1b/Trpm4/Arg1/Gata3/Nlrp3/Tbx21/Foxp3	8
GO:2000316	GO:2000316	regulation of T-helper 17 type immune response	8/565	37/28832	0.216216	11.0335	8.63397	4.8445e-07	9.59418e-06	5.58338e-06	Ephb2/Loxl3/Clec7a/Il23a/Lgals1/Nlrp3/Tbx21/Foxp3	8
GO:0051896	GO:0051896	regulation of phosphatidylinositol 3-kinase/protein kinase B signal transduction	21/565	297/28832	0.0707071	3.60819	6.38767	5.05681e-07	9.9722e-06	5.80338e-06	Tgfb2/Prr5l/Tyro3/Fgfr3/Pdgfa/Wnt16/Rcn3/Igf2/Smpd3/Mst1r/Unc5b/Akr1c18/Lox/Cd28/Gata3/Plk3/Gdf15/Plxnb1/Osm/Ccl5/Nlrc3	21
GO:0032653	GO:0032653	regulation of interleukin-10 production	10/565	65/28832	0.153846	7.85078	7.81743	5.24922e-07	1.02647e-05	5.97357e-06	Il21/Clec7a/Nod2/Il23a/Cd274/Pdcd1lg2/Cd28/Tigit/Foxp3/Cd40lg	10
GO:0045058	GO:0045058	T cell selection	10/565	65/28832	0.153846	7.85078	7.81743	5.24922e-07	1.02647e-05	5.97357e-06	Loxl3/Themis/Il23a/Gli3/Lgals1/Fas/Cd28/Gata3/Tbx21/Foxp3	10
GO:0090257	GO:0090257	regulation of muscle system process	20/565	273/28832	0.0732601	3.73847	6.42735	5.40007e-07	1.05154e-05	6.11952e-06	Rem1/Npnt/Nr4a3/Ptafr/Tnfrsf1b/Nos3/Cav1/Tacr1/Trpm4/Tead1/Myocd/Arg2/Slc8a3/Edn1/Htr7/Ptgs2/Lck/Trpv4/Chrnb4/Chga	20
GO:0036293	GO:0036293	response to decreased oxygen levels	24/565	378/28832	0.0634921	3.24001	6.1978	5.60291e-07	1.0865e-05	6.32293e-06	Tgfb2/Fosl2/Sod3/Cav1/Hilpda/Bnip3/F7/Plat/Myocd/Slc8a3/Fos/Edn1/Plau/Mmp14/Ajuba/Loxl2/Ptgs2/Il1a/Bmp2/Angpt4/Trpv4/Pgf/Lta/Egr1	24
GO:0031650	GO:0031650	regulation of heat generation	6/565	17/28832	0.352941	18.0106	9.91858	5.67986e-07	1.09685e-05	6.38318e-06	Tnfrsf11a/Ptges/Il1b/Ptgs2/Ccr5/Ccl5	6
GO:0043271	GO:0043271	negative regulation of monoatomic ion transport	14/565	138/28832	0.101449	5.17697	6.95375	5.97967e-07	1.14998e-05	6.69235e-06	Tgfb2/Sestd1/Rem1/Kcnab1/Ephb2/Nos3/Cav1/Htr1b/Htr7/Wnk3/Ptgs2/Kcnh2/Prkg2/Kcne3	14
GO:0001958	GO:0001958	endochondral ossification	8/565	38/28832	0.210526	10.7432	8.4968	6.03157e-07	1.15045e-05	6.69509e-06	Hspg2/Tmem119/Smpd3/Mmp13/Phospho1/Mmp14/Col10a1/Col2a1	8
GO:0036075	GO:0036075	replacement ossification	8/565	38/28832	0.210526	10.7432	8.4968	6.03157e-07	1.15045e-05	6.69509e-06	Hspg2/Tmem119/Smpd3/Mmp13/Phospho1/Mmp14/Col10a1/Col2a1	8
GO:0060688	GO:0060688	regulation of morphogenesis of a branching structure	10/565	66/28832	0.151515	7.73183	7.74069	6.07905e-07	1.15477e-05	6.72025e-06	Il1b/Pdgfa/Sox9/Six4/Wnt5a/Gdnf/Maged1/Pgf/Snai2/Sox8	10
GO:0031960	GO:0031960	response to corticosteroid	16/565	183/28832	0.0874317	4.46165	6.64153	7.25789e-07	1.3731e-05	7.99082e-06	Il10/Ptafr/Fosl2/Htr1b/Sdc1/Fos/Akr1c18/Edn1/Gdnf/Cdkn1a/Cdo1/Fas/Htr7/Ptgs2/Il1rn/Cxcl2	16
GO:0050878	GO:0050878	regulation of body fluid levels	24/565	384/28832	0.0625	3.18938	6.10626	7.42027e-07	1.39813e-05	8.13652e-06	Aplnr/Tspan18/Tyro3/Procr/Slc7a11/Ephb2/Fosl2/Pdgfa/Cav1/Sytl2/F7/Plat/Adamts18/Mmp13/Edn1/Plau/Has2/Serpind1/Cdo1/Wnk3/Angpt4/F3/Trpv4/Cd40lg	24
GO:0032613	GO:0032613	interleukin-10 production	10/565	68/28832	0.147059	7.50442	7.59194	8.08888e-07	1.51797e-05	8.83391e-06	Il21/Clec7a/Nod2/Il23a/Cd274/Pdcd1lg2/Cd28/Tigit/Foxp3/Cd40lg	10
GO:0010038	GO:0010038	response to metal ion	24/565	386/28832	0.0621762	3.17286	6.07614	8.13735e-07	1.52093e-05	8.85116e-06	Cybrd1/Jun/Sod3/Rasa4/Cav1/Abcc6/Gabrb3/Bnip3/Smpd3/Plcd1/Sdc1/Fos/Akr1c18/Edn1/Wnt5a/Loxl2/Tnfrsf11b/Grin2a/Fas/Ptgs2/Il1a/Lck/Slc13a5/Cd14	24
GO:0007389	GO:0007389	pattern specification process	28/565	500/28832	0.056	2.85768	5.92424	8.21454e-07	1.52804e-05	8.89253e-06	Nrp2/Acvr1/Aplnr/Snai1/Grhl3/Pcsk6/Mical2/Tbx20/Gli1/Gli3/Edn1/Ror2/Wnt5a/Gdnf/Wnt7b/Hoxc10/Hoxc5/Gpc3/Wnt6/Ihh/Bmp2/Heyl/Hhip/Eomes/Egr2/Dnah5/Robo2/Efnb1	28
GO:0070588	GO:0070588	calcium ion transmembrane transport	23/565	359/28832	0.0640669	3.26934	6.11708	8.24105e-07	1.52804e-05	8.89253e-06	Tgfb2/Sestd1/Aplnr/Rem1/Grin3a/Cav1/Trpm4/Grin2d/Panx3/Rgs9/Slc8a3/Bdkrb1/Edn1/Cacna1d/Nalcn/Grin2a/Glp1r/Trpm6/Lck/Trpv4/Ccr5/Ccl3/Slc24a4	23
GO:0035725	GO:0035725	sodium ion transmembrane transport	16/565	185/28832	0.0864865	4.41341	6.5849	8.39461e-07	1.54478e-05	8.98995e-06	Scn3a/Scn1a/Slc4a11/Slc6a17/Slc9b2/Slc6a11/Trpm4/Slc9a5/Kcnk1/Slc8a3/Nalcn/Grin2a/Wnk3/Slc6a15/Slc13a5/Slc24a4	16
GO:0022612	GO:0022612	gland morphogenesis	15/565	163/28832	0.0920245	4.69602	6.69015	8.39772e-07	1.54478e-05	8.98995e-06	Tgfb2/Tnc/Pdgfa/Cav1/Ptn/Gli1/Etv4/Sox9/Gli3/Plau/Wnt5a/Csf1/Tnfaip3/Snai2/Lama1	15
GO:0007369	GO:0007369	gastrulation	17/565	209/28832	0.0813397	4.15077	6.46319	9.07313e-07	1.66245e-05	9.67474e-06	Il10/Col5a1/Acvr1/Aplnr/Snai1/Col11a1/Nr4a3/Dusp4/Mmp15/Wnt5a/Mmp14/Gpc3/Lamb3/Il1rn/Eomes/Tnfaip3/Dusp5	17
GO:0050868	GO:0050868	negative regulation of T cell activation	14/565	143/28832	0.0979021	4.99595	6.77244	9.22532e-07	1.68371e-05	9.79846e-06	Ildr2/Loxl3/Cd276/Arg1/Arg2/Gli3/Lgals1/Cd274/Pdcd1lg2/Ihh/Il2ra/Tbx21/Tigit/Foxp3	14
GO:0071622	GO:0071622	regulation of granulocyte chemotaxis	10/565	69/28832	0.144928	7.39566	7.51982	9.29551e-07	1.6899e-05	9.83444e-06	Il1b/Cmklr1/C3ar1/Nod2/Il23a/Edn1/Trem1/Csf1/Trpv4/Ccl5	10
GO:0071695	GO:0071695	anatomical structure maturation	22/565	336/28832	0.0654762	3.34126	6.10296	9.93732e-07	1.79954e-05	1.04725e-05	Tgfb2/Lhx6/Grb14/Il21/Fgfr3/Ereg/Snx10/Clec7a/Cspg4/Pth1r/Phospho1/Edn1/Wnt5a/Wnt10b/Cdkn1a/Ihh/Ptgs2/Gata3/Bmp2/Plxnb1/Slc24a4/Sox8	22
GO:1903557	GO:1903557	positive regulation of tumor necrosis factor superfamily cytokine production	13/565	124/28832	0.104839	5.34993	6.86287	1.03409e-06	1.86537e-05	1.08556e-05	Il17f/Ptafr/Ephb2/Clec7a/Nod2/Il23a/Wnt5a/Il1a/Tnfrsf8/Ccr5/Ccl3/Ccl4/Cd14	13
GO:0035914	GO:0035914	skeletal muscle cell differentiation	12/565	105/28832	0.114286	5.83201	7.0128	1.06513e-06	1.90749e-05	1.11007e-05	Gpc1/Atf3/Myocd/Sox11/Six4/Fos/Maff/Heyl/Eomes/Egr2/Sox8/Egr1	12
GO:0006940	GO:0006940	regulation of smooth muscle contraction	10/565	70/28832	0.142857	7.29001	7.44912	1.06564e-06	1.90749e-05	1.11007e-05	Npnt/Ptafr/Cav1/Tacr1/Myocd/Edn1/Htr7/Ptgs2/Lck/Chrnb4	10
GO:0045637	GO:0045637	regulation of myeloid cell differentiation	18/565	236/28832	0.0762712	3.89213	6.30717	1.11289e-06	1.98444e-05	1.15485e-05	Twist2/Tnfrsf11a/Slc9b2/Jun/Fgfr3/Mitf/Il23a/Scin/Fos/Gpr137b/Ror2/Dcstamp/Tnfrsf11b/Lox/Fas/Csf1/Ccl5/Ccl3	18
GO:0033077	GO:0033077	T cell differentiation in thymus	12/565	106/28832	0.113208	5.77699	6.96601	1.18e-06	2.09608e-05	1.21983e-05	Il1b/Tnfrsf9/Mpzl2/Gli3/Prr7/Fas/Cd28/Ihh/Gata3/Il1a/Egr3/Foxp3	12
GO:0032695	GO:0032695	negative regulation of interleukin-12 production	6/565	19/28832	0.315789	16.1148	9.31747	1.2043e-06	2.13111e-05	1.24021e-05	Il10/Cmklr1/Nod2/Mefv/Nlrc3/Tigit	6
GO:0002824	GO:0002824	positive regulation of adaptive immune response based on somatic recombination of immune receptors built from immunoglobulin superfamily domains	15/565	168/28832	0.0892857	4.55626	6.53572	1.23291e-06	2.17347e-05	1.26486e-05	Il1b/Clec7a/Il12rb1/Nod2/Il23a/Cd28/Gata3/Nlrp3/Tbx21/Lta/H2-Q4/H2-Q6/H2-Q7/H2-Q10/Foxp3	15
GO:0030900	GO:0030900	forebrain development	27/565	482/28832	0.0560166	2.85853	5.81743	1.28231e-06	2.25202e-05	1.31058e-05	Nrp2/Lmx1a/Lhx6/Tyro3/Slc7a11/Bcan/Nr4a3/Ephb2/Fgfr3/Tsku/Bnip3/Fez1/Dixdc1/Efna2/Gli1/Fos/Gli3/Pitx1/Rarb/Wnt5a/Wnt7b/Bmp2/Npy/Aldh1a3/Eomes/Dnah5/Robo2	27
GO:0032963	GO:0032963	collagen metabolic process	13/565	127/28832	0.102362	5.22355	6.74396	1.35911e-06	2.37793e-05	1.38385e-05	Col5a1/Creb3l1/Ctsk/Fosl2/Fgfr3/Rcn3/Serpinh1/Mmp15/Smpd3/Mmp13/Arg1/Mmp14/Ihh	13
GO:0021675	GO:0021675	nerve development	12/565	108/28832	0.111111	5.67001	6.87419	1.44312e-06	2.50608e-05	1.45843e-05	Nrp2/Scn1a/Ephb2/Fgfr3/Gabra5/Gabrb3/Six4/Gli3/Edn1/Slitrk6/Egr2/Slc24a4	12
GO:0031343	GO:0031343	positive regulation of cell killing	12/565	108/28832	0.111111	5.67001	6.87419	1.44312e-06	2.50608e-05	1.45843e-05	Il21/Clec7a/Arg1/Il23a/Sh2d1a/Cd160/Klrc1/Ccr5/H2-Q4/H2-Q6/H2-Q7/H2-Q10	12
GO:0032602	GO:0032602	chemokine production	13/565	128/28832	0.101562	5.18274	6.70516	1.48607e-06	2.57106e-05	1.49624e-05	Il17f/Il1b/Fosl2/Clec7a/Nod2/Arg2/Wnt5a/Mefv/Trem1/Trpv4/Ccl5/Snai2/Egr1	13
GO:0002292	GO:0002292	T cell differentiation involved in immune response	11/565	90/28832	0.122222	6.23701	7.03494	1.52707e-06	2.63222e-05	1.53184e-05	Il21/Loxl3/Clec4d/Clec4e/Il23a/Lgals1/Gata3/Eomes/Nlrp3/Tbx21/Foxp3	11
GO:0002673	GO:0002673	regulation of acute inflammatory response	9/565	57/28832	0.157895	8.05738	7.54028	1.55817e-06	2.67591e-05	1.55726e-05	Tnfrsf11a/Ptges/Il1b/Aoc3/Ptgs2/Npy/Ccr5/Nlrp3/Ccl5	9
GO:0007179	GO:0007179	transforming growth factor beta receptor signaling pathway	17/565	218/28832	0.0779817	3.97941	6.24286	1.62554e-06	2.78135e-05	1.61862e-05	Il17f/Tgfb2/Acvr1/Slc2a10/Npnt/Jun/Htra3/Cav2/Spred3/Myocd/Sox11/Fos/Gdnf/Lox/Adamtsl2/Bmp2/Gdf15	17
GO:0032675	GO:0032675	regulation of interleukin-6 production	15/565	172/28832	0.0872093	4.4503	6.41648	1.65884e-06	2.82792e-05	1.64572e-05	Il17f/Il10/Il1b/Ptafr/Ereg/Clec7a/Nod2/Wnt5a/Cd200/Il1a/Trpv4/Ccr5/Tnfaip3/Nlrc3/Foxp3	15
GO:0002720	GO:0002720	positive regulation of cytokine production involved in immune response	11/565	91/28832	0.120879	6.16847	6.98146	1.7067e-06	2.89889e-05	1.68703e-05	Il1b/Il21/Nr4a3/Clec7a/Nod2/Wnt5a/Lacc1/Gata3/Cd160/Nlrp3/Tbx21	11
GO:0032611	GO:0032611	interleukin-1 beta production	12/565	110/28832	0.109091	5.56692	6.78464	1.75686e-06	2.97324e-05	1.73029e-05	Il1b/Clec7a/Nod2/Arg2/Wnt5a/Mefv/Ccr5/Tnfaip3/Nlrp3/Ccl3/Nlrc3/Egr1	12
GO:0002573	GO:0002573	myeloid leukocyte differentiation	20/565	295/28832	0.0677966	3.45967	6.0034	1.80483e-06	3.03446e-05	1.76592e-05	Tnfrsf11a/Slc9b2/Jun/Fosl2/Fgfr3/Snx10/Mitf/Efna2/Il23a/Fos/Gpr137b/Ror2/Dcstamp/Tnfrsf11b/Gpc3/Gata3/Bmp2/Csf1/Ccl5/Ccl3	20
GO:0045933	GO:0045933	positive regulation of muscle contraction	9/565	58/28832	0.155172	7.91846	7.45655	1.81259e-06	3.03446e-05	1.76592e-05	Npnt/Ptafr/Tacr1/Myocd/Edn1/Ptgs2/Lck/Trpv4/Chga	9
GO:1902895	GO:1902895	positive regulation of miRNA transcription	9/565	58/28832	0.155172	7.91846	7.45655	1.81259e-06	3.03446e-05	1.76592e-05	Il10/Tgfb2/Jun/Tead1/Myocd/Fos/Gata3/Bmp2/Egr1	9
GO:0033688	GO:0033688	regulation of osteoblast proliferation	7/565	31/28832	0.225806	11.5229	8.28758	1.86924e-06	3.10694e-05	1.8081e-05	Tnn/Tmem119/Nell1/Cthrc1/Bmp2/Plxnb1/Sox8	7
GO:1905523	GO:1905523	positive regulation of macrophage migration	7/565	31/28832	0.225806	11.5229	8.28758	1.86924e-06	3.10694e-05	1.8081e-05	Cmklr1/C3ar1/Mmp14/Trem1/Csf1/Trpv4/Ccl5	7
GO:0018108	GO:0018108	peptidyl-tyrosine phosphorylation	20/565	296/28832	0.0675676	3.44798	5.9851	1.90094e-06	3.14839e-05	1.83223e-05	Acvr1/Il21/Ephb2/Fgfr3/Pdgfa/Cav2/Cav1/Clec7a/Il12rb1/Nod2/Cspg4/Il23a/Socs3/Gdnf/Efna5/Angpt4/Lck/Il12rb2/Osm/Ccl5	20
GO:0032612	GO:0032612	interleukin-1 production	13/565	131/28832	0.0992366	5.06405	6.59115	1.93258e-06	3.18944e-05	1.85612e-05	Il1b/Clec7a/Nod2/Panx3/Arg2/Wnt5a/Mefv/Ccr5/Tnfaip3/Nlrp3/Ccl3/Nlrc3/Egr1	13
GO:0032733	GO:0032733	positive regulation of interleukin-10 production	8/565	44/28832	0.181818	9.2782	7.7691	1.97142e-06	3.24204e-05	1.88672e-05	Il21/Clec7a/Nod2/Il23a/Cd274/Cd28/Tigit/Cd40lg	8
GO:0046942	GO:0046942	carboxylic acid transport	23/565	378/28832	0.0608466	3.10501	5.82427	1.98385e-06	3.25099e-05	1.89193e-05	Slc16a14/Tnfrsf11a/Ptges/Il1b/Slc7a11/Crabp2/Slc16a4/Slc6a17/Slc26a7/Slc6a11/Abcc6/Kcnk1/Htr1b/Arg1/Arg2/Bdkrb2/Edn1/Best1/Ptgs2/Il1rn/Il1a/Slc6a15/Slc13a5	23
GO:0021537	GO:0021537	telencephalon development	21/565	324/28832	0.0648148	3.30751	5.90536	2.0508e-06	3.34892e-05	1.94892e-05	Lmx1a/Lhx6/Slc7a11/Bcan/Nr4a3/Ephb2/Tsku/Bnip3/Fez1/Dixdc1/Efna2/Fos/Gli3/Rarb/Wnt5a/Bmp2/Npy/Aldh1a3/Eomes/Dnah5/Robo2	21
GO:0048736	GO:0048736	appendage development	17/565	222/28832	0.0765766	3.90771	6.14869	2.0851e-06	3.38121e-05	1.96771e-05	Tgfb2/Slc7a11/Crabp2/Fras1/Kremen1/Tbx4/Sox9/Gli3/Ror2/Pitx1/Rarb/Wnt5a/Hoxc10/Gpc3/Ihh/Rspo3/Col2a1	17
GO:0060173	GO:0060173	limb development	17/565	222/28832	0.0765766	3.90771	6.14869	2.0851e-06	3.38121e-05	1.96771e-05	Tgfb2/Slc7a11/Crabp2/Fras1/Kremen1/Tbx4/Sox9/Gli3/Ror2/Pitx1/Rarb/Wnt5a/Hoxc10/Gpc3/Ihh/Rspo3/Col2a1	17
GO:0070169	GO:0070169	positive regulation of biomineral tissue development	9/565	59/28832	0.152542	7.78425	7.37479	2.10201e-06	3.38504e-05	1.96994e-05	Acvr1/Fgfr3/Tmem119/Ptn/Nell1/Cd276/Wnt10b/Wnt6/Bmp2	9
GO:2000351	GO:2000351	regulation of endothelial cell apoptotic process	9/565	59/28832	0.152542	7.78425	7.37479	2.10201e-06	3.38504e-05	1.96994e-05	Il10/Col18a1/Ccl12/Akr1c18/Ecscr/Gata3/Cd160/Tnfaip3/Cd40lg	9
GO:0045670	GO:0045670	regulation of osteoclast differentiation	11/565	93/28832	0.11828	6.03582	6.87685	2.12237e-06	3.40604e-05	1.98216e-05	Tnfrsf11a/Slc9b2/Fgfr3/Mitf/Il23a/Fos/Gpr137b/Tnfrsf11b/Csf1/Ccl5/Ccl3	11
GO:0002761	GO:0002761	regulation of myeloid leukocyte differentiation	14/565	154/28832	0.0909091	4.6391	6.40168	2.24538e-06	3.59107e-05	2.08984e-05	Tnfrsf11a/Slc9b2/Jun/Fgfr3/Mitf/Il23a/Fos/Gpr137b/Ror2/Dcstamp/Tnfrsf11b/Csf1/Ccl5/Ccl3	14
GO:0015849	GO:0015849	organic acid transport	23/565	381/28832	0.0603675	3.08056	5.77973	2.26585e-06	3.61139e-05	2.10167e-05	Slc16a14/Tnfrsf11a/Ptges/Il1b/Slc7a11/Crabp2/Slc16a4/Slc6a17/Slc26a7/Slc6a11/Abcc6/Kcnk1/Htr1b/Arg1/Arg2/Bdkrb2/Edn1/Best1/Ptgs2/Il1rn/Il1a/Slc6a15/Slc13a5	23
GO:0048013	GO:0048013	ephrin receptor signaling pathway	10/565	76/28832	0.131579	6.71449	7.05235	2.30827e-06	3.66644e-05	2.13371e-05	Tyro3/Insrr/Efna3/Ephb2/Fgfr3/Mst1r/Efna2/Ror2/Efna5/Efnb1	10
GO:0032310	GO:0032310	prostaglandin secretion	6/565	21/28832	0.285714	14.58	8.80127	2.32955e-06	3.67696e-05	2.13983e-05	Tnfrsf11a/Ptges/Il1b/Edn1/Ptgs2/Il1a	6
GO:0018212	GO:0018212	peptidyl-tyrosine modification	20/565	300/28832	0.0666667	3.40201	5.91266	2.33372e-06	3.67696e-05	2.13983e-05	Acvr1/Il21/Ephb2/Fgfr3/Pdgfa/Cav2/Cav1/Clec7a/Il12rb1/Nod2/Cspg4/Il23a/Socs3/Gdnf/Efna5/Angpt4/Lck/Il12rb2/Osm/Ccl5	20
GO:0045089	GO:0045089	positive regulation of innate immune response	24/565	410/28832	0.0585366	2.98713	5.72934	2.33859e-06	3.67696e-05	2.13983e-05	Ifi205/Tlr5/Tyro3/Il21/Gbp2b/Smpdl3b/Ereg/Cav1/Tnip3/Clec4e/Clec7a/Nod2/Wnt5a/Lacc1/Mefv/Slc15a3/Cd274/Sh2d1a/Cd160/Klrc1/Tnfaip3/Nlrp3/Nlrc3/Cd14	24
GO:0007519	GO:0007519	skeletal muscle tissue development	17/565	224/28832	0.0758929	3.87282	6.10243	2.35624e-06	3.69224e-05	2.14872e-05	Gpc1/Atf3/Cav2/Cav1/Igf2/Myocd/Sox11/Six4/Fos/Pitx1/Maff/Wnt10b/Heyl/Eomes/Egr2/Sox8/Egr1	17
GO:0003206	GO:0003206	cardiac chamber morphogenesis	14/565	155/28832	0.0903226	4.60917	6.36972	2.42467e-06	3.77404e-05	2.19633e-05	Nrp2/Tgfb2/Acvr1/Aplnr/Col11a1/Nos3/Tbx20/Sox11/Rbp4/Gata3/Bmp2/Heyl/Eva1a/Robo2	14
GO:0071675	GO:0071675	regulation of mononuclear cell migration	14/565	155/28832	0.0903226	4.60917	6.36972	2.42467e-06	3.77404e-05	2.19633e-05	Slamf8/Ecm1/Cmklr1/C3ar1/Ccl12/Wnt5a/Mmp14/Cd200/Pla2g7/Trem1/Csf1/Trpv4/Ccl5/Ccl3	14
GO:0045444	GO:0045444	fat cell differentiation	19/565	275/28832	0.0690909	3.52572	5.94989	2.46918e-06	3.83052e-05	2.22919e-05	Frzb/Nr4a3/Fosl2/Cmklr1/Creb5/Trpm4/Bnip3/Sh3pxd2b/Wnt5a/Wnt10b/Dlk2/Ptgs2/Lamb3/Bmp2/Trpv4/Egr2/Metrnl/Snai2/Sox8	19
GO:0097191	GO:0097191	extrinsic apoptotic signaling pathway	18/565	250/28832	0.072	3.67417	6.0038	2.53475e-06	3.91918e-05	2.28079e-05	Tgfb2/Atf3/Traf1/Acvr1/Il1b/Tnfrsf1b/Fgfr3/Cav1/Unc5b/Gdnf/Fas/G0s2/Il1a/Tnfaip3/Col2a1/Snai2/Lta/Cd40lg	18
GO:0042063	GO:0042063	gliogenesis	24/565	412/28832	0.0582524	2.97263	5.70159	2.54325e-06	3.91931e-05	2.28086e-05	Gpc1/Tgfb2/Il1b/Tnfrsf1b/Fgfr3/Ptn/Bnip3/Cspg4/Zfp365/Ccl12/Sox9/Sox11/Slc8a3/Gli3/Ror2/Mmp14/Fas/Bmp2/Csf1/Eomes/Egr2/Ccl3/Sox8/Lta	24
GO:0048545	GO:0048545	response to steroid hormone	22/565	356/28832	0.0617978	3.15354	5.78034	2.56942e-06	3.94656e-05	2.29672e-05	Il10/Tgfb2/Jun/Ptafr/Fosl2/Cav1/Tacr1/Htr1b/Sdc1/Fos/Akr1c18/Edn1/Gdnf/Cdkn1a/Cdo1/Lox/Fas/Htr7/Ptgs2/Il1rn/Heyl/Cxcl2	22
GO:0048592	GO:0048592	eye morphogenesis	16/565	202/28832	0.0792079	4.04199	6.1339	2.67535e-06	4.09575e-05	2.38354e-05	Col5a1/Ephb2/Fgfr3/Ptn/Tsku/Sox9/Sdk2/Sox11/Gli3/Foxf2/Rarb/Rbp4/Ihh/Aldh1a3/Lctl/Sox8	16
GO:0002429	GO:0002429	immune response-activating cell surface receptor signaling pathway	20/565	303/28832	0.0660066	3.36832	5.85913	2.71504e-06	4.14288e-05	2.41097e-05	Tlr5/Nr4a3/Fosl2/Cmklr1/Tnip3/C3ar1/Clec7a/Nod2/Cd276/Themis/Sh2d1a/Cd28/Gata3/Cd160/Lck/Klrc1/Tnfaip3/Skap1/Cd14/Foxp3	20
GO:0035791	GO:0035791	platelet-derived growth factor receptor-beta signaling pathway	9/565	61/28832	0.147541	7.52903	7.21689	2.80191e-06	4.26147e-05	2.47999e-05	Tyro3/Insrr/Ephb2/Fgfr3/Pdgfa/Mst1r/Myocd/Ror2/Lox	9
GO:0002763	GO:0002763	positive regulation of myeloid leukocyte differentiation	10/565	78/28832	0.128205	6.54232	6.92953	2.93821e-06	4.43975e-05	2.58373e-05	Tnfrsf11a/Slc9b2/Jun/Il23a/Fos/Ror2/Dcstamp/Csf1/Ccl5/Ccl3	10
GO:1902893	GO:1902893	regulation of miRNA transcription	10/565	78/28832	0.128205	6.54232	6.92953	2.93821e-06	4.43975e-05	2.58373e-05	Il10/Tgfb2/Jun/Tead1/Myocd/Sox9/Fos/Gata3/Bmp2/Egr1	10
GO:0003205	GO:0003205	cardiac chamber development	16/565	204/28832	0.0784314	4.00236	6.0841	3.04034e-06	4.5792e-05	2.66489e-05	Nrp2/Tgfb2/Acvr1/Aplnr/Col11a1/Nos3/Tbx20/Myocd/Sox11/Wnt5a/Rbp4/Gata3/Bmp2/Heyl/Eva1a/Robo2	16
GO:0042310	GO:0042310	vasoconstriction	12/565	116/28832	0.103448	5.27897	6.52861	3.08917e-06	4.63775e-05	2.69896e-05	Cav1/Tacr1/Trpm4/Smpd3/Htr1b/Bdkrb2/Edn1/Acta2/Htr7/Ptgs2/Chga/Dusp5	12
GO:0032635	GO:0032635	interleukin-6 production	15/565	181/28832	0.0828729	4.22901	6.16103	3.13355e-06	4.68925e-05	2.72893e-05	Il17f/Il10/Il1b/Ptafr/Ereg/Clec7a/Nod2/Wnt5a/Cd200/Il1a/Trpv4/Ccr5/Tnfaip3/Nlrc3/Foxp3	15
GO:0015711	GO:0015711	organic anion transport	26/565	477/28832	0.0545073	2.78151	5.54687	3.30637e-06	4.932e-05	2.8702e-05	Slc16a14/Tnfrsf11a/Ptges/Il1b/Slc4a11/Slc2a10/Slc7a11/Crabp2/Slc16a4/Slc6a17/Slc26a7/Slc6a11/Abcc6/Kcnk1/Htr1b/Arg1/Arg2/Bdkrb2/Edn1/Best1/Ptgs2/Il1rn/Il1a/Slc37a2/Slc6a15/Slc13a5	26
GO:0007612	GO:0007612	learning	16/565	206/28832	0.0776699	3.9635	6.03494	3.4494e-06	5.12892e-05	2.9848e-05	Map1a/Slc7a11/Jun/Ephb2/Ptn/Tacr1/Brsk1/Shank1/Gabra5/Gabrb3/Slc8a3/Fos/Grin2a/Glp1r/Rin1/Ptgs2	16
GO:1903038	GO:1903038	negative regulation of leukocyte cell-cell adhesion	14/565	160/28832	0.0875	4.46513	6.21391	3.52692e-06	5.22748e-05	3.04216e-05	Ildr2/Loxl3/Cd276/Arg1/Arg2/Gli3/Lgals1/Cd274/Pdcd1lg2/Ihh/Il2ra/Tbx21/Tigit/Foxp3	14
GO:0002828	GO:0002828	regulation of type 2 immune response	7/565	34/28832	0.205882	10.5062	7.84114	3.63425e-06	5.35247e-05	3.1149e-05	Ecm1/Nod2/Arg1/Arg2/Gata3/Nlrp3/Tbx21	7
GO:0010758	GO:0010758	regulation of macrophage chemotaxis	7/565	34/28832	0.205882	10.5062	7.84114	3.63425e-06	5.35247e-05	3.1149e-05	Slamf8/Cmklr1/C3ar1/Trem1/Csf1/Trpv4/Ccl5	7
GO:0072577	GO:0072577	endothelial cell apoptotic process	9/565	63/28832	0.142857	7.29001	7.066	3.69347e-06	5.42252e-05	3.15567e-05	Il10/Col18a1/Ccl12/Akr1c18/Ecscr/Gata3/Cd160/Tnfaip3/Cd40lg	9
GO:0061614	GO:0061614	miRNA transcription	10/565	80/28832	0.125	6.37876	6.81095	3.71237e-06	5.43313e-05	3.16184e-05	Il10/Tgfb2/Jun/Tead1/Myocd/Sox9/Fos/Gata3/Bmp2/Egr1	10
GO:0035710	GO:0035710	CD4-positive, alpha-beta T cell activation	13/565	139/28832	0.0935252	4.7726	6.30339	3.75746e-06	5.48189e-05	3.19021e-05	Il21/Loxl3/Il23a/Arg2/Lgals1/Cd274/Cd28/Gata3/Il2ra/Cd160/Nlrp3/Tbx21/Foxp3	13
GO:0045766	GO:0045766	positive regulation of angiogenesis	15/565	184/28832	0.0815217	4.16006	6.07955	3.83841e-06	5.57375e-05	3.24368e-05	Il10/Tnn/Aplnr/Il1b/Ecm1/Nos3/C3ar1/Igf2/Wnt5a/Ccbe1/Il1a/Angpt4/F3/Ccl5/Pgf	15
GO:0051090	GO:0051090	regulation of DNA-binding transcription factor activity	22/565	365/28832	0.060274	3.07579	5.64251	3.84438e-06	5.57375e-05	3.24368e-05	Tnfrsf11a/Il10/Traf1/Il1b/Cmklr1/Clec7a/Nod2/Myocd/Edn1/Wnt5a/Wnt10b/Cd200/Bmp2/Foxs1/Heyl/Ankrd42/Eomes/Tnfaip3/Nlrp3/Nlrc3/Foxp3/Cd40lg	22
GO:0003002	GO:0003002	regionalization	25/565	452/28832	0.0553097	2.82246	5.52122	3.94786e-06	5.68886e-05	3.31066e-05	Nrp2/Acvr1/Aplnr/Snai1/Pcsk6/Mical2/Tbx20/Gli1/Gli3/Edn1/Ror2/Wnt5a/Gdnf/Wnt7b/Hoxc10/Hoxc5/Gpc3/Ihh/Bmp2/Heyl/Hhip/Eomes/Egr2/Dnah5/Robo2	25
GO:0048864	GO:0048864	stem cell development	11/565	99/28832	0.111111	5.67001	6.5805	3.94822e-06	5.68886e-05	3.31066e-05	Nrp2/Acvr1/Sema3b/Sox9/Edn1/Gdnf/Wnt7b/Snai2/Sox8/Sema4g/Efnb1	11
GO:0007517	GO:0007517	muscle organ development	23/565	395/28832	0.0582278	2.97137	5.5775	4.13146e-06	5.93451e-05	3.45362e-05	Gpc1/Tgfb2/Atf3/Col11a1/Cav2/Cav1/Igf2/Tbx20/Myocd/Sox11/Six4/Fos/Pitx1/Maff/Wnt10b/Lox/Efemp2/Bmp2/Heyl/Eomes/Egr2/Sox8/Egr1	23
GO:0051897	GO:0051897	positive regulation of phosphatidylinositol 3-kinase/protein kinase B signal transduction	16/565	209/28832	0.076555	3.90661	5.96234	4.15586e-06	5.94139e-05	3.45762e-05	Tgfb2/Prr5l/Tyro3/Fgfr3/Pdgfa/Wnt16/Igf2/Mst1r/Unc5b/Akr1c18/Cd28/Gata3/Gdf15/Plxnb1/Osm/Ccl5	16
GO:0002437	GO:0002437	inflammatory response to antigenic stimulus	10/565	81/28832	0.123457	6.30001	6.75316	4.16178e-06	5.94139e-05	3.45762e-05	Il10/Fosl2/Nod2/Bdkrb2/Cd28/Gata3/Il2ra/Npy/Lta/Cd6	10
GO:0072079	GO:0072079	nephron tubule formation	6/565	23/28832	0.26087	13.3122	8.35121	4.19151e-06	5.96553e-05	3.47167e-05	Sox9/Six4/Gdnf/Wnt6/Gata3/Sox8	6
GO:0032655	GO:0032655	regulation of interleukin-12 production	9/565	64/28832	0.140625	7.17611	6.99301	4.22389e-06	5.99328e-05	3.48782e-05	Il10/Cmklr1/Clec7a/Nod2/Il23a/Mefv/Nlrc3/Tigit/Cd40lg	9
GO:0051384	GO:0051384	response to glucocorticoid	14/565	163/28832	0.0858896	4.38295	6.12347	4.38448e-06	6.16477e-05	3.58762e-05	Il10/Ptafr/Fosl2/Sdc1/Fos/Edn1/Gdnf/Cdkn1a/Cdo1/Fas/Htr7/Ptgs2/Il1rn/Cxcl2	14
GO:0071774	GO:0071774	response to fibroblast growth factor	14/565	163/28832	0.0858896	4.38295	6.12347	4.38448e-06	6.16477e-05	3.58762e-05	Gpc1/Creb3l1/Tyro3/Insrr/Tnc/Ephb2/Fgfr3/Mst1r/Ror2/Wnt5a/Gata3/Hhip/Ccl5/Egr3	14
GO:0071887	GO:0071887	leukocyte apoptotic process	14/565	163/28832	0.0858896	4.38295	6.12347	4.38448e-06	6.16477e-05	3.58762e-05	Il10/Tgfb2/Il21/Slc7a11/Nr4a3/Nod2/Arg2/Gli3/Wnt5a/Cd274/Fas/Il2ra/Ccr5/Ccl5	14
GO:0002719	GO:0002719	negative regulation of cytokine production involved in immune response	7/565	35/28832	0.2	10.206	7.70453	4.4664e-06	6.26103e-05	3.64364e-05	Twist2/Il10/Tgfb2/Nod2/Arg1/Tbx21/Foxp3	7
GO:0002366	GO:0002366	leukocyte activation involved in immune response	21/565	341/28832	0.0615836	3.14262	5.62706	4.5644e-06	6.3792e-05	3.71241e-05	Il10/Il21/Nr4a3/Ptafr/Loxl3/Clec4d/Clec4e/Clec7a/Il23a/Lgals1/Cd28/Gata3/Cd160/Eomes/Tnfaip3/Nlrp3/Ccl3/Tbx21/Chga/Foxp3/Cd40lg	21
GO:0030501	GO:0030501	positive regulation of bone mineralization	8/565	49/28832	0.163265	8.33144	7.26162	4.60314e-06	6.41408e-05	3.73271e-05	Acvr1/Fgfr3/Tmem119/Ptn/Nell1/Cd276/Wnt10b/Bmp2	8
GO:1904018	GO:1904018	positive regulation of vasculature development	15/565	187/28832	0.0802139	4.09332	5.99979	4.6816e-06	6.50394e-05	3.785e-05	Il10/Tnn/Aplnr/Il1b/Ecm1/Nos3/C3ar1/Igf2/Wnt5a/Ccbe1/Il1a/Angpt4/F3/Ccl5/Pgf	15
GO:0071222	GO:0071222	cellular response to lipopolysaccharide	21/565	342/28832	0.0614035	3.13343	5.61124	4.77584e-06	6.61511e-05	3.8497e-05	Il10/Il1b/Gbp2b/Ptafr/Ephb2/Tnfrsf1b/Nos3/Tnip3/Nod2/Cxcl16/Wnt5a/Cd274/Pdcd1lg2/Ptgs2/Il1a/Cxcl2/Ccr5/Tnfaip3/Nlrp3/Cd14/Cd6	21
GO:0001656	GO:0001656	metanephros development	11/565	101/28832	0.108911	5.55773	6.48707	4.80616e-06	6.63451e-05	3.86099e-05	Fras1/Pdgfa/Sox9/Six4/Gli3/Gdnf/Wnt7b/Gpc3/Robo2/Sox8/Egr1	11
GO:2000630	GO:2000630	positive regulation of miRNA metabolic process	9/565	65/28832	0.138462	7.0657	6.92157	4.81836e-06	6.63451e-05	3.86099e-05	Il10/Tgfb2/Jun/Tead1/Myocd/Fos/Gata3/Bmp2/Egr1	9
GO:0031652	GO:0031652	positive regulation of heat generation	5/565	14/28832	0.357143	18.225	9.11394	4.91018e-06	6.74099e-05	3.92296e-05	Tnfrsf11a/Il1b/Ptgs2/Ccr5/Ccl5	5
GO:0098739	GO:0098739	import across plasma membrane	16/565	212/28832	0.0754717	3.85133	5.89107	4.98928e-06	6.82945e-05	3.97444e-05	Slc2a10/Slc7a11/Steap2/Cav1/Trpm4/Slc9a5/Arg1/Arg2/Slc8a3/Cacna1d/Slc39a4/Slc15a3/Wnk3/Kcnh2/Trpv4/Slc24a4	16
GO:1903532	GO:1903532	positive regulation of secretion by cell	23/565	400/28832	0.0575	2.93423	5.50743	5.08171e-06	6.93556e-05	4.03619e-05	Tnfrsf11a/Tgfb2/Ptges/Il1b/Ptafr/Tacr1/Trpm4/Apbb1/Syt9/Smpd3/Mmp13/Plcd1/Sdc1/Sox11/Edn1/Cacna1d/Sybu/Glp1r/Rbp4/Il1a/Bmp2/Cd160/Slc18a1	23
GO:0032760	GO:0032760	positive regulation of tumor necrosis factor production	12/565	122/28832	0.0983607	5.01935	6.28975	5.24258e-06	7.1134e-05	4.13968e-05	Ptafr/Ephb2/Clec7a/Nod2/Il23a/Wnt5a/Il1a/Tnfrsf8/Ccr5/Ccl3/Ccl4/Cd14	12
GO:0048661	GO:0048661	positive regulation of smooth muscle cell proliferation	12/565	122/28832	0.0983607	5.01935	6.28975	5.24258e-06	7.1134e-05	4.13968e-05	Nr4a3/Jun/Ptafr/Ereg/C3ar1/Smpd3/Htr1b/Nampt/Edn1/Ptgs2/Ccl5/Egr1	12
GO:0014033	GO:0014033	neural crest cell differentiation	11/565	102/28832	0.107843	5.50324	6.44128	5.29313e-06	7.16111e-05	4.16745e-05	Nrp2/Acvr1/Frzb/Sema3b/Sox9/Edn1/Gdnf/Snai2/Sox8/Sema4g/Efnb1	11
GO:0003176	GO:0003176	aortic valve development	7/565	36/28832	0.194444	9.92252	7.57333	5.45125e-06	7.28769e-05	4.24111e-05	Tnfrsf1b/Nos3/Tbx20/Sox9/Gata3/Bmp2/Robo2	7
GO:0045987	GO:0045987	positive regulation of smooth muscle contraction	7/565	36/28832	0.194444	9.92252	7.57333	5.45125e-06	7.28769e-05	4.24111e-05	Npnt/Ptafr/Tacr1/Myocd/Edn1/Ptgs2/Lck	7
GO:0002263	GO:0002263	cell activation involved in immune response	21/565	345/28832	0.0608696	3.10618	5.56411	5.46456e-06	7.28769e-05	4.24111e-05	Il10/Il21/Nr4a3/Ptafr/Loxl3/Clec4d/Clec4e/Clec7a/Il23a/Lgals1/Cd28/Gata3/Cd160/Eomes/Tnfaip3/Nlrp3/Ccl3/Tbx21/Chga/Foxp3/Cd40lg	21
GO:0032615	GO:0032615	interleukin-12 production	9/565	66/28832	0.136364	6.95865	6.85163	5.48317e-06	7.28769e-05	4.24111e-05	Il10/Cmklr1/Clec7a/Nod2/Il23a/Mefv/Nlrc3/Tigit/Cd40lg	9
GO:0003177	GO:0003177	pulmonary valve development	6/565	24/28832	0.25	12.7575	8.14665	5.4963e-06	7.28769e-05	4.24111e-05	Tgfb2/Tnfrsf1b/Nos3/Tbx20/Heyl/Robo2	6
GO:0034114	GO:0034114	regulation of heterotypic cell-cell adhesion	6/565	24/28832	0.25	12.7575	8.14665	5.4963e-06	7.28769e-05	4.24111e-05	Il10/Il1b/Il1rn/Lck/Tnfaip3/Skap1	6
GO:2000353	GO:2000353	positive regulation of endothelial cell apoptotic process	6/565	24/28832	0.25	12.7575	8.14665	5.4963e-06	7.28769e-05	4.24111e-05	Col18a1/Ccl12/Akr1c18/Ecscr/Cd160/Cd40lg	6
GO:0060538	GO:0060538	skeletal muscle organ development	17/565	239/28832	0.0711297	3.62976	5.77163	5.63676e-06	7.45269e-05	4.33713e-05	Gpc1/Atf3/Cav2/Cav1/Igf2/Myocd/Sox11/Six4/Fos/Pitx1/Maff/Wnt10b/Heyl/Eomes/Egr2/Sox8/Egr1	17
GO:0046632	GO:0046632	alpha-beta T cell differentiation	13/565	145/28832	0.0896552	4.57511	6.10162	5.99652e-06	7.9059e-05	4.60088e-05	Il21/Fosl2/Loxl3/Il23a/Gli3/Prr7/Lgals1/Ihh/Gata3/Eomes/Nlrp3/Tbx21/Foxp3	13
GO:0031589	GO:0031589	cell-substrate adhesion	22/565	376/28832	0.0585106	2.9858	5.47971	6.17144e-06	8.11353e-05	4.72171e-05	Tnn/Tyro3/Bcan/Npnt/Ptn/Col5a3/Plet1/Nid2/Plau/Mmp14/Ajuba/Has2/Lgals1/Trem1/Efna5/Efemp2/Lamb3/Itga10/Csf1/Npy/Skap1/Spock1	22
GO:1903053	GO:1903053	regulation of extracellular matrix organization	9/565	67/28832	0.134328	6.85479	6.78314	6.22505e-06	8.13992e-05	4.73707e-05	Tgfb2/Slc2a10/Tnfrsf1b/Fscn1/Sox9/Has2/Efemp2/Bmp2/Lama1	9
GO:0048593	GO:0048593	camera-type eye morphogenesis	14/565	168/28832	0.0833333	4.25251	5.97749	6.23066e-06	8.13992e-05	4.73707e-05	Ephb2/Fgfr3/Ptn/Tsku/Sox9/Sdk2/Sox11/Gli3/Foxf2/Rbp4/Ihh/Aldh1a3/Lctl/Sox8	14
GO:0006953	GO:0006953	acute-phase response	8/565	51/28832	0.156863	8.00472	7.07843	6.27992e-06	8.13992e-05	4.73707e-05	Tnfrsf11a/Ptges/Il1b/Ptgs2/Il1rn/Il1a/Ccr5/Ccl5	8
GO:0046636	GO:0046636	negative regulation of alpha-beta T cell activation	8/565	51/28832	0.156863	8.00472	7.07843	6.27992e-06	8.13992e-05	4.73707e-05	Loxl3/Arg2/Gli3/Lgals1/Cd274/Ihh/Tbx21/Foxp3	8
GO:0085029	GO:0085029	extracellular matrix assembly	8/565	51/28832	0.156863	8.00472	7.07843	6.27992e-06	8.13992e-05	4.73707e-05	Smpd3/Fkbp10/Sox9/Has2/Lox/Efemp2/Ihh/Lamb3	8
GO:0050730	GO:0050730	regulation of peptidyl-tyrosine phosphorylation	17/565	241/28832	0.0705394	3.59963	5.72954	6.29646e-06	8.13992e-05	4.73707e-05	Acvr1/Il21/Fgfr3/Pdgfa/Cav2/Cav1/Clec7a/Nod2/Cspg4/Il23a/Socs3/Gdnf/Efna5/Angpt4/Lck/Osm/Ccl5	17
GO:0032651	GO:0032651	regulation of interleukin-1 beta production	11/565	104/28832	0.105769	5.39741	6.35149	6.39774e-06	8.24794e-05	4.79994e-05	Clec7a/Nod2/Arg2/Wnt5a/Mefv/Ccr5/Tnfaip3/Nlrp3/Ccl3/Nlrc3/Egr1	11
GO:0045621	GO:0045621	positive regulation of lymphocyte differentiation	13/565	146/28832	0.0890411	4.54378	6.06906	6.46675e-06	8.31388e-05	4.83831e-05	Il10/Il21/Il23a/Gli3/Mmp14/Wnt10b/Ihh/Gata3/Il2ra/Lck/Nlrp3/Egr3/Foxp3	13
GO:0033687	GO:0033687	osteoblast proliferation	7/565	37/28832	0.189189	9.65434	7.44716	6.61017e-06	8.47485e-05	4.93199e-05	Tnn/Tmem119/Nell1/Cthrc1/Bmp2/Plxnb1/Sox8	7
GO:0032652	GO:0032652	regulation of interleukin-1 production	12/565	125/28832	0.096	4.89889	6.17613	6.74707e-06	8.62661e-05	5.02031e-05	Clec7a/Nod2/Panx3/Arg2/Wnt5a/Mefv/Ccr5/Tnfaip3/Nlrp3/Ccl3/Nlrc3/Egr1	12
GO:0062197	GO:0062197	cellular response to chemical stress	21/565	350/28832	0.06	3.06181	5.48669	6.81472e-06	8.68924e-05	5.05675e-05	Prr5l/Slc4a11/Slc7a11/Jun/Nos3/Sod3/Cav1/Wnt16/Bnip3/Smpd3/Fos/Bdkrb2/Edn1/Fas/Wnk3/Ptgs2/Prkg2/Trpv4/Gdf15/Tnfaip3/Nlrp3	21
GO:0070664	GO:0070664	negative regulation of leukocyte proliferation	11/565	105/28832	0.104762	5.34601	6.30746	7.02177e-06	8.92877e-05	5.19615e-05	Il10/Cd276/Arg1/Ccl12/Sox11/Arg2/Cd274/Pdcd1lg2/Ihh/Il2ra/Foxp3	11
GO:0002011	GO:0002011	morphogenesis of an epithelial sheet	9/565	68/28832	0.132353	6.75398	6.71603	7.05125e-06	8.94183e-05	5.20375e-05	Col5a1/Rhoc/Tbx20/Plet1/Sox11/Wnt5a/Ajuba/Snai2/Lama1	9
GO:0003417	GO:0003417	growth plate cartilage development	6/565	25/28832	0.24	12.2472	7.95391	7.11249e-06	8.95392e-05	5.21079e-05	Col27a1/Fosl2/Mmp13/Sox9/Rarb/Col9a1	6
GO:0010759	GO:0010759	positive regulation of macrophage chemotaxis	6/565	25/28832	0.24	12.2472	7.95391	7.11249e-06	8.95392e-05	5.21079e-05	Cmklr1/C3ar1/Trem1/Csf1/Trpv4/Ccl5	6
GO:0071219	GO:0071219	cellular response to molecule of bacterial origin	21/565	351/28832	0.0598291	3.05308	5.47138	7.1185e-06	8.95392e-05	5.21079e-05	Il10/Il1b/Gbp2b/Ptafr/Ephb2/Tnfrsf1b/Nos3/Tnip3/Nod2/Cxcl16/Wnt5a/Cd274/Pdcd1lg2/Ptgs2/Il1a/Cxcl2/Ccr5/Tnfaip3/Nlrp3/Cd14/Cd6	21
GO:0050731	GO:0050731	positive regulation of peptidyl-tyrosine phosphorylation	14/565	170/28832	0.0823529	4.20248	5.92068	7.1438e-06	8.96153e-05	5.21521e-05	Acvr1/Il21/Fgfr3/Cav2/Clec7a/Nod2/Cspg4/Il23a/Gdnf/Efna5/Angpt4/Lck/Osm/Ccl5	14
GO:0032308	GO:0032308	positive regulation of prostaglandin secretion	5/565	15/28832	0.333333	17.01	8.76855	7.24651e-06	9.04163e-05	5.26183e-05	Tnfrsf11a/Ptges/Il1b/Edn1/Il1a	5
GO:0035860	GO:0035860	glial cell-derived neurotrophic factor receptor signaling pathway	5/565	15/28832	0.333333	17.01	8.76855	7.24651e-06	9.04163e-05	5.26183e-05	Mmp14/Gdnf/Gata3/Gfra4/Gdf15	5
GO:0071216	GO:0071216	cellular response to biotic stimulus	22/565	380/28832	0.0578947	2.95437	5.42197	7.29402e-06	9.05401e-05	5.26903e-05	Il10/Il1b/Gbp2b/Ptafr/Ephb2/Tnfrsf1b/Nos3/Tnip3/Clec7a/Nod2/Cxcl16/Wnt5a/Cd274/Pdcd1lg2/Ptgs2/Il1a/Cxcl2/Ccr5/Tnfaip3/Nlrp3/Cd14/Cd6	22
GO:0042092	GO:0042092	type 2 immune response	8/565	52/28832	0.153846	7.85078	6.99054	7.29534e-06	9.05401e-05	5.26903e-05	Ecm1/Fosl2/Nod2/Arg1/Arg2/Gata3/Nlrp3/Tbx21	8
GO:0002698	GO:0002698	negative regulation of immune effector process	13/565	148/28832	0.0878378	4.48237	6.00483	7.50583e-06	9.26582e-05	5.39229e-05	Twist2/Il10/Slamf8/Tgfb2/Loxl3/Igf2/Nod2/Arg1/Lgals1/Cd274/Tnfaip3/Tbx21/Foxp3	13
GO:0050864	GO:0050864	regulation of B cell activation	13/565	148/28832	0.0878378	4.48237	6.00483	7.50583e-06	9.26582e-05	5.39229e-05	Il10/Slamf8/Il21/Ephb2/Nod2/Mmp14/Cdkn1a/Fas/Cd28/Tnfaip3/Tbx21/Foxp3/Cd40lg	13
GO:0042476	GO:0042476	odontogenesis	13/565	149/28832	0.0872483	4.45229	5.97313	8.07855e-06	9.94645e-05	5.78839e-05	Tnc/Snx10/Smpd3/Dlx3/Gli3/Edn1/Tnfrsf11b/Wnt7b/Sp7/Wnt6/Bmp2/Csf1/Slc24a4	13
GO:0072538	GO:0072538	T-helper 17 type immune response	8/565	53/28832	0.150943	7.70265	6.90496	8.44601e-06	0.000103714	6.03571e-05	Ephb2/Loxl3/Clec7a/Il23a/Lgals1/Nlrp3/Tbx21/Foxp3	8
GO:0001704	GO:0001704	formation of primary germ layer	12/565	128/28832	0.09375	4.78407	6.06607	8.61786e-06	0.000105546	6.14231e-05	Col5a1/Acvr1/Snai1/Col11a1/Nr4a3/Dusp4/Mmp15/Wnt5a/Mmp14/Lamb3/Eomes/Dusp5	12
GO:0050767	GO:0050767	regulation of neurogenesis	25/565	473/28832	0.0528541	2.69715	5.26162	8.65316e-06	0.0001057	6.15129e-05	Map2/Il1b/Crabp2/Ephb2/Tnfrsf1b/Fgfr3/Ptn/Dixdc1/Zfp365/Sox11/Gli3/Wnt5a/Wnt7b/Tiam2/Efna5/Fas/Bmp2/Lpar3/Heyl/Plxnb1/Ccr5/Egr2/Robo2/Sox8/Lta	25
GO:0030177	GO:0030177	positive regulation of Wnt signaling pathway	13/565	150/28832	0.0866667	4.42261	5.94172	8.68945e-06	0.000105866	6.16091e-05	Lmx1a/Dkk2/Fgfr3/Trpm4/Dixdc1/Ror2/Wnt5a/Wnt10b/Gpc3/Tmem198/Bmp2/Tnfaip3/Rspo3	13
GO:0014032	GO:0014032	neural crest cell development	10/565	88/28832	0.113636	5.79887	6.37414	8.84835e-06	0.00010752	6.2572e-05	Nrp2/Acvr1/Sema3b/Sox9/Edn1/Gdnf/Snai2/Sox8/Sema4g/Efnb1	10
GO:2000319	GO:2000319	regulation of T-helper 17 cell differentiation	6/565	26/28832	0.230769	11.7762	7.77184	9.09351e-06	0.000110212	6.41382e-05	Loxl3/Il23a/Lgals1/Nlrp3/Tbx21/Foxp3	6
GO:0045580	GO:0045580	regulation of T cell differentiation	15/565	198/28832	0.0757576	3.86592	5.72096	9.36688e-06	0.00011323	6.58947e-05	Loxl3/Il23a/Gli3/Lgals1/Wnt10b/Fas/Cd28/Ihh/Gata3/Il2ra/Lck/Nlrp3/Tbx21/Egr3/Foxp3	15
GO:0090092	GO:0090092	regulation of transmembrane receptor protein serine/threonine kinase signaling pathway	18/565	276/28832	0.0652174	3.32805	5.4943	1.0006e-05	0.000120642	7.02085e-05	Il17f/Tgfb2/Acvr1/Slc2a10/Npnt/Htra3/Cav2/Cav1/Spred3/Tbx20/Myocd/Sox11/Wnt5a/Lox/Gpc3/Adamtsl2/Bmp2/Gdf15	18
GO:0003413	GO:0003413	chondrocyte differentiation involved in endochondral bone morphogenesis	5/565	16/28832	0.3125	15.9469	8.4549	1.03705e-05	0.000124393	7.2391e-05	Col27a1/Serpinh1/Smpd3/Sox9/Ihh	5
GO:0033084	GO:0033084	regulation of immature T cell proliferation in thymus	5/565	16/28832	0.3125	15.9469	8.4549	1.03705e-05	0.000124393	7.2391e-05	Il1b/Tnfrsf9/Ihh/Il1a/Foxp3	5
GO:0048863	GO:0048863	stem cell differentiation	19/565	304/28832	0.0625	3.18938	5.42546	1.04613e-05	0.000125159	7.28369e-05	Nrp2/Tgfb2/Acvr1/Frzb/Slc4a11/Ptn/Sema3b/Myocd/Etv4/Sox9/Edn1/Gdnf/Wnt7b/Sp7/Eomes/Snai2/Sox8/Sema4g/Efnb1	19
GO:0048608	GO:0048608	reproductive structure development	22/565	389/28832	0.0565553	2.88602	5.29478	1.05251e-05	0.000125599	7.30933e-05	Lhx9/Tgfb2/Tyro3/Sycp2/Tnc/Nos3/Ereg/Antxr2/Gli1/Myocd/Sox9/Sdc1/Six4/Gli3/Foxf2/Ror2/Wnt5a/Mmp14/Rbp4/Gata3/Il1a/Sox8	22
GO:0007416	GO:0007416	synapse assembly	19/565	305/28832	0.0622951	3.17892	5.40852	1.0957e-05	0.000130419	7.5898e-05	Ephb2/Lgi2/Elfn1/Gabra5/Gabrb3/Hapln4/Sdk2/Six4/Wnt5a/Pcdh17/Slitrk6/Farp1/Nptxr/Igsf11/Efna5/Lrfn4/Lrfn3/Plxnb1/Efnb1	19
GO:0001706	GO:0001706	endoderm formation	8/565	55/28832	0.145455	7.42256	6.74033	1.1211e-05	0.0001325	7.71092e-05	Col5a1/Col11a1/Dusp4/Mmp15/Mmp14/Lamb3/Eomes/Dusp5	8
GO:0001659	GO:0001659	temperature homeostasis	15/565	201/28832	0.0746269	3.80822	5.64839	1.12172e-05	0.0001325	7.71092e-05	Tnfrsf11a/Ptges/Il1b/Cmklr1/Cav1/Nod2/Wnt10b/Hoxc10/Ptgs2/G0s2/Il1rn/Il1a/Ccr5/Ccl5/Egr1	15
GO:0007599	GO:0007599	hemostasis	15/565	201/28832	0.0746269	3.80822	5.64839	1.12172e-05	0.0001325	7.71092e-05	Tspan18/Tyro3/Procr/Slc7a11/Ephb2/Pdgfa/Cav1/F7/Plat/Adamts18/Plau/Serpind1/Angpt4/F3/Cd40lg	15
GO:0030856	GO:0030856	regulation of epithelial cell differentiation	14/565	177/28832	0.079096	4.03628	5.72852	1.13448e-05	0.00013333	7.75922e-05	Tgfb2/Frzb/Il1b/Fgfr3/Cav1/Spred3/Etv4/Sox9/Gdnf/Maff/Wnt10b/Gata3/Il1a/Bmp2	14
GO:2001236	GO:2001236	regulation of extrinsic apoptotic signaling pathway	14/565	177/28832	0.079096	4.03628	5.72852	1.13448e-05	0.00013333	7.75922e-05	Tgfb2/Atf3/Traf1/Acvr1/Il1b/Cav1/Unc5b/Gdnf/G0s2/Tnfaip3/Col2a1/Snai2/Lta/Cd40lg	14
GO:0045672	GO:0045672	positive regulation of osteoclast differentiation	7/565	40/28832	0.175	8.93027	7.09571	1.13767e-05	0.000133368	7.76141e-05	Tnfrsf11a/Slc9b2/Il23a/Fos/Csf1/Ccl5/Ccl3	7
GO:0035743	GO:0035743	CD4-positive, alpha-beta T cell cytokine production	6/565	27/28832	0.222222	11.34	7.59947	1.14986e-05	0.000134459	7.8249e-05	Il1b/Fosl2/Arg1/Gata3/Nlrp3/Tbx21	6
GO:0031341	GO:0031341	regulation of cell killing	13/565	154/28832	0.0844156	4.30773	5.81877	1.15596e-05	0.000134833	7.84669e-05	Il21/Clec7a/Igf2/Arg1/Il23a/Sh2d1a/Cd160/Klrc1/Ccr5/H2-Q4/H2-Q6/H2-Q7/H2-Q10	13
GO:0035265	GO:0035265	organ growth	16/565	227/28832	0.0704846	3.59683	5.55329	1.18403e-05	0.000137761	8.0171e-05	Tgfb2/Ecm1/Col27a1/Fosl2/Igf2/Smpd3/Mmp13/Tbx20/Gli1/Myocd/Sox9/Edn1/Rarb/Ostn/Rbp4/Col9a1	16
GO:0051047	GO:0051047	positive regulation of secretion	24/565	452/28832	0.0530973	2.70956	5.17919	1.21016e-05	0.000140451	8.17365e-05	Tnfrsf11a/Tgfb2/Ptges/Il1b/Ptafr/Tacr1/Trpm4/Sytl2/Apbb1/Syt9/Smpd3/Mmp13/Plcd1/Sdc1/Sox11/Edn1/Cacna1d/Sybu/Glp1r/Rbp4/Il1a/Bmp2/Cd160/Slc18a1	24
GO:0061458	GO:0061458	reproductive system development	22/565	394/28832	0.0558376	2.8494	5.22568	1.28339e-05	0.000148477	8.64069e-05	Lhx9/Tgfb2/Tyro3/Sycp2/Tnc/Nos3/Ereg/Antxr2/Gli1/Myocd/Sox9/Sdc1/Six4/Gli3/Foxf2/Ror2/Wnt5a/Mmp14/Rbp4/Gata3/Il1a/Sox8	22
GO:0010718	GO:0010718	positive regulation of epithelial to mesenchymal transition	8/565	56/28832	0.142857	7.29001	6.66108	1.28569e-05	0.000148477	8.64069e-05	Tgfb2/Acvr1/Il1b/Snai1/Tbx20/Myocd/Loxl2/Bmp2	8
GO:0003231	GO:0003231	cardiac ventricle development	13/565	156/28832	0.0833333	4.25251	5.75885	1.32849e-05	0.000152662	8.88425e-05	Tgfb2/Acvr1/Aplnr/Col11a1/Nos3/Tbx20/Myocd/Sox11/Wnt5a/Gata3/Heyl/Eva1a/Robo2	13
GO:0044344	GO:0044344	cellular response to fibroblast growth factor stimulus	13/565	156/28832	0.0833333	4.25251	5.75885	1.32849e-05	0.000152662	8.88425e-05	Gpc1/Creb3l1/Tyro3/Insrr/Ephb2/Fgfr3/Mst1r/Ror2/Wnt5a/Gata3/Hhip/Ccl5/Egr3	13
GO:0034612	GO:0034612	response to tumor necrosis factor	16/565	230/28832	0.0695652	3.54992	5.48917	1.39441e-05	0.000159842	9.30208e-05	Tnfrsf11a/Traf1/Ctsk/Npnt/Tnfrsf1b/Smpd3/Cxcl16/Fos/Edn1/Dcstamp/Tnfrsf11b/Has2/Ptgs2/Gata3/Ccl5/Cd14	16
GO:0032703	GO:0032703	negative regulation of interleukin-2 production	6/565	28/28832	0.214286	10.935	7.43593	1.43931e-05	0.000164482	9.57212e-05	Nod2/Cd276/Gata3/Tnfaip3/Tbx21/Foxp3	6
GO:0032306	GO:0032306	regulation of prostaglandin secretion	5/565	17/28832	0.294118	15.0088	8.1683	1.44549e-05	0.000164482	9.57212e-05	Tnfrsf11a/Ptges/Il1b/Edn1/Il1a	5
GO:0033083	GO:0033083	regulation of immature T cell proliferation	5/565	17/28832	0.294118	15.0088	8.1683	1.44549e-05	0.000164482	9.57212e-05	Il1b/Tnfrsf9/Ihh/Il1a/Foxp3	5
GO:0002711	GO:0002711	positive regulation of T cell mediated immunity	10/565	93/28832	0.107527	5.48711	6.12754	1.45136e-05	0.000164748	9.58758e-05	Il1b/Il23a/Gata3/Nlrp3/Tbx21/H2-Q4/H2-Q6/H2-Q7/H2-Q10/Foxp3	10
GO:0032330	GO:0032330	regulation of chondrocyte differentiation	8/565	57/28832	0.140351	7.16212	6.58376	1.47016e-05	0.000166475	9.68812e-05	Sox9/Scin/Gli3/Rarb/Loxl2/Ihh/Prkg2/Snai2	8
GO:0051924	GO:0051924	regulation of calcium ion transport	18/565	285/28832	0.0631579	3.22295	5.33196	1.54425e-05	0.000174441	0.000101517	Tgfb2/Sestd1/Aplnr/Tspan18/Rem1/Nos3/Cav1/Ccl12/Rgs9/Bdkrb1/Cacna1d/Glp1r/Best1/Wnk3/Ptgs2/Lpar3/Ccl5/Ccl3	18
GO:0035107	GO:0035107	appendage morphogenesis	14/565	182/28832	0.0769231	3.92539	5.59721	1.5558e-05	0.000174896	0.000101782	Tgfb2/Crabp2/Fras1/Tbx4/Sox9/Gli3/Ror2/Pitx1/Rarb/Wnt5a/Hoxc10/Gpc3/Ihh/Col2a1	14
GO:0035108	GO:0035108	limb morphogenesis	14/565	182/28832	0.0769231	3.92539	5.59721	1.5558e-05	0.000174896	0.000101782	Tgfb2/Crabp2/Fras1/Tbx4/Sox9/Gli3/Ror2/Pitx1/Rarb/Wnt5a/Hoxc10/Gpc3/Ihh/Col2a1	14
GO:0050919	GO:0050919	negative chemotaxis	7/565	42/28832	0.166667	8.50501	6.88129	1.59144e-05	0.000178075	0.000103632	Nrp2/Pdgfa/Sema3b/Wnt5a/Efna5/Robo2/Sema4g	7
GO:1905330	GO:1905330	regulation of morphogenesis of an epithelium	9/565	75/28832	0.12	6.12361	6.28129	1.59173e-05	0.000178075	0.000103632	Pdgfa/Sox9/Six4/Wnt5a/Gdnf/Maged1/Gata3/Snai2/Sox8	9
GO:0060560	GO:0060560	developmental growth involved in morphogenesis	18/565	287/28832	0.0627178	3.20049	5.29676	1.69612e-05	0.000189299	0.000110163	Nrp2/Map2/Tnn/Crabp2/Bcan/Tnc/Auts2/Wasf1/Sox9/Six4/Edn1/Wnt5a/Wnt7b/Ostn/Efna5/Csf1/Lpar3/Ccr5	18
GO:0071214	GO:0071214	cellular response to abiotic stimulus	22/565	402/28832	0.0547264	2.79269	5.11734	1.74912e-05	0.000194241	0.00011304	Il1b/Slc4a11/Insrr/Ptafr/Nos3/Cav1/Bnip3/Kcnk1/Rgs9/Sox9/Bdkrb2/Cdkn1a/Wnk3/Ptgs2/Gata3/Prkg2/Trpv4/Nlrp3/Slc24a4/Ciita/Snai2/Egr1	22
GO:0104004	GO:0104004	cellular response to environmental stimulus	22/565	402/28832	0.0547264	2.79269	5.11734	1.74912e-05	0.000194241	0.00011304	Il1b/Slc4a11/Insrr/Ptafr/Nos3/Cav1/Bnip3/Kcnk1/Rgs9/Sox9/Bdkrb2/Cdkn1a/Wnk3/Ptgs2/Gata3/Prkg2/Trpv4/Nlrp3/Slc24a4/Ciita/Snai2/Egr1	22
GO:2000628	GO:2000628	regulation of miRNA metabolic process	10/565	95/28832	0.105263	5.37159	6.03385	1.75293e-05	0.000194241	0.00011304	Il10/Tgfb2/Jun/Tead1/Myocd/Sox9/Fos/Gata3/Bmp2/Egr1	10
GO:0014812	GO:0014812	muscle cell migration	12/565	138/28832	0.0869565	4.4374	5.72253	1.85317e-05	0.000204862	0.00011922	Nr4a3/Pdgfa/Cav1/Tacr1/Plat/Myocd/Six4/Plau/Has2/F3/Ccl5/Egr1	12
GO:0032689	GO:0032689	negative regulation of type II interferon production	7/565	43/28832	0.162791	8.30722	6.77934	1.86898e-05	0.000205633	0.000119669	Il10/Nod2/Cd276/Cd274/Pdcd1lg2/Gata3/Foxp3	7
GO:0046006	GO:0046006	regulation of activated T cell proliferation	7/565	43/28832	0.162791	8.30722	6.77934	1.86898e-05	0.000205633	0.000119669	Igf2/Il12rb1/Arg1/Il23a/Cd274/Pdcd1lg2/Il2ra	7
GO:0008217	GO:0008217	regulation of blood pressure	16/565	236/28832	0.0677966	3.45967	5.36406	1.91735e-05	0.000210456	0.000122476	Ptafr/Nos3/Tacr1/C3ar1/Anpep/Aoc3/Nampt/Bdkrb2/Bdkrb1/Edn1/Glp1r/Acta2/Ptgs2/Npy/Pgf/Ier3	16
GO:0033080	GO:0033080	immature T cell proliferation in thymus	5/565	18/28832	0.277778	14.175	7.90497	1.96922e-05	0.000215135	0.000125199	Il1b/Tnfrsf9/Ihh/Il1a/Foxp3	5
GO:0035745	GO:0035745	T-helper 2 cell cytokine production	5/565	18/28832	0.277778	14.175	7.90497	1.96922e-05	0.000215135	0.000125199	Fosl2/Arg1/Gata3/Nlrp3/Tbx21	5
GO:0032642	GO:0032642	regulation of chemokine production	11/565	117/28832	0.0940171	4.7977	5.81934	1.9802e-05	0.000215828	0.000125603	Il17f/Il1b/Clec7a/Nod2/Arg2/Wnt5a/Mefv/Trpv4/Ccl5/Snai2/Egr1	11
GO:0050769	GO:0050769	positive regulation of neurogenesis	19/565	319/28832	0.0595611	3.03941	5.17836	2.04923e-05	0.00022283	0.000129677	Il1b/Crabp2/Ephb2/Tnfrsf1b/Ptn/Dixdc1/Zfp365/Sox11/Gli3/Wnt5a/Tiam2/Efna5/Bmp2/Lpar3/Plxnb1/Egr2/Robo2/Sox8/Lta	19
GO:0050672	GO:0050672	negative regulation of lymphocyte proliferation	10/565	97/28832	0.103093	5.26083	5.94277	2.10682e-05	0.000228558	0.000133011	Il10/Cd276/Arg1/Sox11/Arg2/Cd274/Pdcd1lg2/Ihh/Il2ra/Foxp3	10
GO:0060065	GO:0060065	uterus development	6/565	30/28832	0.2	10.206	7.13239	2.19424e-05	0.000236938	0.000137887	Tgfb2/Antxr2/Myocd/Wnt5a/Rbp4/Gata3	6
GO:0090103	GO:0090103	cochlea morphogenesis	6/565	30/28832	0.2	10.206	7.13239	2.19424e-05	0.000236938	0.000137887	Frzb/Grhl3/Sox9/Wnt5a/Cthrc1/Myo3b	6
GO:0045639	GO:0045639	positive regulation of myeloid cell differentiation	11/565	119/28832	0.092437	4.71707	5.74445	2.32314e-05	0.000250276	0.000145649	Tnfrsf11a/Slc9b2/Jun/Il23a/Scin/Fos/Ror2/Dcstamp/Csf1/Ccl5/Ccl3	11
GO:0055123	GO:0055123	digestive system development	13/565	165/28832	0.0787879	4.02055	5.50112	2.41656e-05	0.000259738	0.000151156	Tgfb2/Fgfr3/Pdgfa/Igf2/Myocd/Sox9/Sox11/Gli3/Foxf2/Rarb/Wnt5a/Cdkn1a/Ihh	13
GO:0032732	GO:0032732	positive regulation of interleukin-1 production	9/565	79/28832	0.113924	5.81355	6.05692	2.43378e-05	0.000260387	0.000151534	Clec7a/Nod2/Panx3/Wnt5a/Mefv/Ccr5/Nlrp3/Ccl3/Egr1	9
GO:1904705	GO:1904705	regulation of vascular associated smooth muscle cell proliferation	9/565	79/28832	0.113924	5.81355	6.05692	2.43378e-05	0.000260387	0.000151534	Il10/Nr4a3/Jun/Cav1/Htr1b/Myocd/Edn1/Cdkn1a/Efemp2	9
GO:0036006	GO:0036006	cellular response to macrophage colony-stimulating factor stimulus	8/565	61/28832	0.131148	6.69247	6.2922	2.44636e-05	0.000261132	0.000151967	Tyro3/Insrr/Ephb2/Fgfr3/Mst1r/Ror2/Dcstamp/Csf1	8
GO:0002285	GO:0002285	lymphocyte activation involved in immune response	16/565	241/28832	0.06639	3.38789	5.26287	2.47912e-05	0.000264023	0.00015365	Il10/Il21/Loxl3/Clec4d/Clec4e/Il23a/Lgals1/Cd28/Gata3/Cd160/Eomes/Tnfaip3/Nlrp3/Tbx21/Foxp3/Cd40lg	16
GO:0001912	GO:0001912	positive regulation of leukocyte mediated cytotoxicity	10/565	99/28832	0.10101	5.15455	5.85418	2.52034e-05	0.00026719	0.000155493	Il21/Arg1/Il23a/Sh2d1a/Cd160/Klrc1/H2-Q4/H2-Q6/H2-Q7/H2-Q10	10
GO:0032945	GO:0032945	negative regulation of mononuclear cell proliferation	10/565	99/28832	0.10101	5.15455	5.85418	2.52034e-05	0.00026719	0.000155493	Il10/Cd276/Arg1/Sox11/Arg2/Cd274/Pdcd1lg2/Ihh/Il2ra/Foxp3	10
GO:0033079	GO:0033079	immature T cell proliferation	5/565	19/28832	0.263158	13.429	7.66182	2.6295e-05	0.00027813	0.000161859	Il1b/Tnfrsf9/Ihh/Il1a/Foxp3	5
GO:0015732	GO:0015732	prostaglandin transport	6/565	31/28832	0.193548	9.87679	6.99113	2.676e-05	0.000281767	0.000163976	Tnfrsf11a/Ptges/Il1b/Edn1/Ptgs2/Il1a	6
GO:0060004	GO:0060004	reflex	6/565	31/28832	0.193548	9.87679	6.99113	2.676e-05	0.000281767	0.000163976	Npnt/Nr4a3/Auts2/Shank1/Slitrk6/Aldh1a3	6
GO:0001755	GO:0001755	neural crest cell migration	8/565	62/28832	0.129032	6.58453	6.22338	2.76106e-05	0.000289414	0.000168426	Nrp2/Acvr1/Sema3b/Edn1/Gdnf/Sox8/Sema4g/Efnb1	8
GO:1900015	GO:1900015	regulation of cytokine production involved in inflammatory response	8/565	62/28832	0.129032	6.58453	6.22338	2.76106e-05	0.000289414	0.000168426	Il17f/Ephb2/Clec7a/Nod2/Mefv/Ankrd42/Nlrc3/Cd6	8
GO:0051091	GO:0051091	positive regulation of DNA-binding transcription factor activity	15/565	217/28832	0.0691244	3.52743	5.28355	2.76878e-05	0.000289571	0.000168518	Tnfrsf11a/Il10/Traf1/Il1b/Clec7a/Nod2/Myocd/Edn1/Wnt5a/Wnt10b/Cd200/Bmp2/Ankrd42/Nlrp3/Cd40lg	15
GO:2000328	GO:2000328	regulation of T-helper 17 cell lineage commitment	4/565	10/28832	0.4	20.412	8.68007	2.78973e-05	0.000291108	0.000169412	Loxl3/Il23a/Lgals1/Tbx21	4
GO:0032868	GO:0032868	response to insulin	20/565	356/28832	0.0561798	2.86686	5.01085	2.88811e-05	0.0003007	0.000174994	Tnfrsf11a/Il10/Grb14/Tyro3/Il1b/Insrr/Ctsk/Ephb2/Fgfr3/Cav2/Igf2/Mst1r/Socs3/Fos/Ror2/Sp7/Rbp4/Trpv4/Egr2/Egr1	20
GO:0045471	GO:0045471	response to ethanol	13/565	168/28832	0.077381	3.94876	5.41925	2.92207e-05	0.000303556	0.000176656	Tnfrsf11a/Ctsk/Grin3a/Tnc/Tacr1/Htr1b/Fos/Grin2a/Cdo1/Gata3/Nlrp3/Unc79/Cd14	13
GO:0014909	GO:0014909	smooth muscle cell migration	11/565	122/28832	0.0901639	4.60107	5.6352	2.93349e-05	0.000304063	0.000176951	Nr4a3/Pdgfa/Cav1/Tacr1/Plat/Myocd/Plau/Has2/F3/Ccl5/Egr1	11
GO:0032970	GO:0032970	regulation of actin filament-based process	22/565	416/28832	0.0528846	2.69871	4.93398	2.94209e-05	0.000304277	0.000177076	Tgfb2/Rhoc/Kank4/Grhl3/Arhgef19/Fscn1/Cav1/Tacr1/Shank1/Trpm4/Dixdc1/Cgnl1/Wasf1/Sh3pxd2b/Scin/Edn1/Efna5/Acta2/Myo3b/Il1a/Cdc42ep1/Baiap2l2	22
GO:0002701	GO:0002701	negative regulation of production of molecular mediator of immune response	7/565	46/28832	0.152174	7.76545	6.49231	2.95077e-05	0.000304499	0.000177205	Twist2/Il10/Tgfb2/Nod2/Arg1/Tbx21/Foxp3	7
GO:0051480	GO:0051480	regulation of cytosolic calcium ion concentration	9/565	81/28832	0.111111	5.67001	5.95043	2.98012e-05	0.000306846	0.000178571	Cav2/Cav1/Htr1b/Plcd1/Erc2/Wnt5a/Cacna1d/Npy/Chga	9
GO:0030326	GO:0030326	embryonic limb morphogenesis	12/565	145/28832	0.0827586	4.22318	5.50098	3.03894e-05	0.000311525	0.000181294	Tgfb2/Crabp2/Fras1/Tbx4/Gli3/Ror2/Pitx1/Rarb/Wnt5a/Hoxc10/Gpc3/Ihh	12
GO:0035113	GO:0035113	embryonic appendage morphogenesis	12/565	145/28832	0.0827586	4.22318	5.50098	3.03894e-05	0.000311525	0.000181294	Tgfb2/Crabp2/Fras1/Tbx4/Gli3/Ror2/Pitx1/Rarb/Wnt5a/Hoxc10/Gpc3/Ihh	12
GO:0097305	GO:0097305	response to alcohol	21/565	387/28832	0.0542636	2.76907	4.95351	3.05826e-05	0.000312816	0.000182045	Tnfrsf11a/Ctsk/Grin3a/Tnc/Tacr1/F7/Htr1b/Fos/Akr1c18/Grin2a/Cdkn1a/Efna5/Cdo1/Htr7/Gata3/Ccr5/Nlrp3/Ccl3/Unc79/Cd14/Foxp3	21
GO:0036005	GO:0036005	response to macrophage colony-stimulating factor	8/565	63/28832	0.126984	6.48001	6.15607	3.10895e-05	0.000316713	0.000184313	Tyro3/Insrr/Ephb2/Fgfr3/Mst1r/Ror2/Dcstamp/Csf1	8
GO:2001235	GO:2001235	positive regulation of apoptotic signaling pathway	13/565	169/28832	0.0769231	3.92539	5.39238	3.10996e-05	0.000316713	0.000184313	Tgfb2/Atf3/Cav1/Unc5b/Wnt5a/Fas/Maged1/G0s2/Lck/Osm/Inca1/Lta/Cd40lg	13
GO:0003171	GO:0003171	atrioventricular valve development	6/565	32/28832	0.1875	9.56814	6.85614	3.23925e-05	0.000329159	0.000191556	Tgfb2/Acvr1/Aplnr/Tbx20/Bmp2/Heyl	6
GO:0045453	GO:0045453	bone resorption	9/565	82/28832	0.109756	5.60086	5.8985	3.2901e-05	0.000332873	0.000193717	Tnfrsf11a/Ctsk/Tmem119/Snx10/Pth1r/Gpr137b/Dcstamp/Tnfrsf11b/Ihh	9
GO:0046637	GO:0046637	regulation of alpha-beta T cell differentiation	9/565	82/28832	0.109756	5.60086	5.8985	3.2901e-05	0.000332873	0.000193717	Loxl3/Il23a/Gli3/Lgals1/Ihh/Gata3/Nlrp3/Tbx21/Foxp3	9
GO:0035296	GO:0035296	regulation of tube diameter	14/565	195/28832	0.0717949	3.6637	5.27658	3.35869e-05	0.000338341	0.000196899	Nos3/Sod3/Cav1/Tacr1/Trpm4/Smpd3/Htr1b/Bdkrb2/Edn1/Acta2/Htr7/Ptgs2/Chga/Dusp5	14
GO:0097746	GO:0097746	blood vessel diameter maintenance	14/565	195/28832	0.0717949	3.6637	5.27658	3.35869e-05	0.000338341	0.000196899	Nos3/Sod3/Cav1/Tacr1/Trpm4/Smpd3/Htr1b/Bdkrb2/Edn1/Acta2/Htr7/Ptgs2/Chga/Dusp5	14
GO:0002218	GO:0002218	activation of innate immune response	19/565	331/28832	0.0574018	2.92922	4.99091	3.39806e-05	0.000341567	0.000198777	Ifi205/Tlr5/Tyro3/Gbp2b/Smpdl3b/Cav1/Tnip3/Clec4e/Clec7a/Nod2/Lacc1/Mefv/Slc15a3/Cd274/Klrc1/Tnfaip3/Nlrp3/Nlrc3/Cd14	19
GO:0045622	GO:0045622	regulation of T-helper cell differentiation	7/565	47/28832	0.148936	7.60023	6.40234	3.40902e-05	0.000341931	0.000198989	Loxl3/Il23a/Lgals1/Gata3/Nlrp3/Tbx21/Foxp3	7
GO:0003184	GO:0003184	pulmonary valve morphogenesis	5/565	20/28832	0.25	12.7575	7.43632	3.44961e-05	0.000345258	0.000200925	Tgfb2/Nos3/Tbx20/Heyl/Robo2	5
GO:0090497	GO:0090497	mesenchymal cell migration	8/565	64/28832	0.125	6.37876	6.0902	3.49275e-05	0.000348825	0.000203001	Nrp2/Acvr1/Sema3b/Edn1/Gdnf/Sox8/Sema4g/Efnb1	8
GO:0035150	GO:0035150	regulation of tube size	14/565	196/28832	0.0714286	3.64501	5.25307	3.55329e-05	0.000354111	0.000206077	Nos3/Sod3/Cav1/Tacr1/Trpm4/Smpd3/Htr1b/Bdkrb2/Edn1/Acta2/Htr7/Ptgs2/Chga/Dusp5	14
GO:0002293	GO:0002293	alpha-beta T cell differentiation involved in immune response	9/565	83/28832	0.108434	5.53338	5.84742	3.62696e-05	0.000360681	0.0002099	Il21/Loxl3/Il23a/Lgals1/Gata3/Eomes/Nlrp3/Tbx21/Foxp3	9
GO:0017015	GO:0017015	regulation of transforming growth factor beta receptor signaling pathway	12/565	148/28832	0.0810811	4.13757	5.41027	3.72127e-05	0.00036927	0.000214899	Il17f/Slc2a10/Npnt/Htra3/Cav2/Spred3/Myocd/Sox11/Lox/Adamtsl2/Bmp2/Gdf15	12
GO:0007596	GO:0007596	blood coagulation	14/565	197/28832	0.071066	3.6265	5.2297	3.7577e-05	0.000372092	0.000216541	Tyro3/Procr/Slc7a11/Ephb2/Pdgfa/Cav1/F7/Plat/Adamts18/Plau/Serpind1/Angpt4/F3/Cd40lg	14
GO:0046639	GO:0046639	negative regulation of alpha-beta T cell differentiation	6/565	33/28832	0.181818	9.2782	6.72695	3.89386e-05	0.000383941	0.000223436	Loxl3/Gli3/Lgals1/Ihh/Tbx21/Foxp3	6
GO:0060669	GO:0060669	embryonic placenta morphogenesis	6/565	33/28832	0.181818	9.2782	6.72695	3.89386e-05	0.000383941	0.000223436	Il10/Gjb5/Igf2/Socs3/Wnt7b/Rspo3	6
GO:0070371	GO:0070371	ERK1 and ERK2 cascade	20/565	364/28832	0.0549451	2.80385	4.89652	3.94716e-05	0.000388374	0.000226016	Tnfrsf11a/Atf3/Il1b/Npnt/Jun/Ephb2/Fgfr3/Pdgfa/Cav1/Spred3/Dusp4/Nod2/Sox9/Edn1/Acta2/Il1a/Bmp2/Trpv4/Npy/Ccl3	20
GO:0002287	GO:0002287	alpha-beta T cell activation involved in immune response	9/565	84/28832	0.107143	5.46751	5.79716	3.99254e-05	0.000391185	0.000227652	Il21/Loxl3/Il23a/Lgals1/Gata3/Eomes/Nlrp3/Tbx21/Foxp3	9
GO:1990874	GO:1990874	vascular associated smooth muscle cell proliferation	9/565	84/28832	0.107143	5.46751	5.79716	3.99254e-05	0.000391185	0.000227652	Il10/Nr4a3/Jun/Cav1/Htr1b/Myocd/Edn1/Cdkn1a/Efemp2	9
GO:0042475	GO:0042475	odontogenesis of dentin-containing tooth	10/565	105/28832	0.0952381	4.86001	5.60211	4.20333e-05	0.000410111	0.000238666	Tnc/Smpd3/Dlx3/Gli3/Tnfrsf11b/Wnt7b/Wnt6/Bmp2/Csf1/Slc24a4	10
GO:0072676	GO:0072676	lymphocyte migration	10/565	105/28832	0.0952381	4.86001	5.60211	4.20333e-05	0.000410111	0.000238666	Ecm1/Cxcl16/Ccl12/Wnt5a/Cd200/Ch25h/Gata3/Ccl5/Ccl3/Tbx21	10
GO:0048565	GO:0048565	digestive tract development	12/565	150/28832	0.08	4.08241	5.35113	4.24667e-05	0.000412011	0.000239772	Tgfb2/Fgfr3/Pdgfa/Myocd/Sox9/Sox11/Gli3/Foxf2/Rarb/Wnt5a/Cdkn1a/Ihh	12
GO:0060840	GO:0060840	artery development	11/565	127/28832	0.0866142	4.41993	5.46078	4.25924e-05	0.000412011	0.000239772	Tgfb2/Aplnr/Slc2a10/Myocd/Fkbp10/Gli3/Edn1/Lox/Efemp2/Egr2/Robo2	11
GO:0098659	GO:0098659	inorganic cation import across plasma membrane	11/565	127/28832	0.0866142	4.41993	5.46078	4.25924e-05	0.000412011	0.000239772	Steap2/Cav1/Trpm4/Slc9a5/Slc8a3/Cacna1d/Slc39a4/Wnk3/Kcnh2/Trpv4/Slc24a4	11
GO:0099587	GO:0099587	inorganic ion import across plasma membrane	11/565	127/28832	0.0866142	4.41993	5.46078	4.25924e-05	0.000412011	0.000239772	Steap2/Cav1/Trpm4/Slc9a5/Slc8a3/Cacna1d/Slc39a4/Wnk3/Kcnh2/Trpv4/Slc24a4	11
GO:0051402	GO:0051402	neuron apoptotic process	21/565	396/28832	0.0530303	2.70614	4.83329	4.26707e-05	0.000412011	0.000239772	Col6a3/Il10/Tgfb2/Tyro3/Il1b/Nr4a3/Jun/Fgfr3/Ptpn5/Bnip3/Unc5b/Col6a2/Ccl12/Six4/Gdnf/Glp1r/Fas/Gata3/Ccr5/Ccl3/Egr1	21
GO:0002676	GO:0002676	regulation of chronic inflammatory response	4/565	11/28832	0.363636	18.5564	8.23363	4.31587e-05	0.00041586	0.000242012	Il10/Tnfaip3/Lta/Foxp3	4
GO:0002820	GO:0002820	negative regulation of adaptive immune response	8/565	66/28832	0.121212	6.18547	5.96258	4.37975e-05	0.000420275	0.000244581	Loxl3/Nod2/Arg1/Lgals1/Cd274/Cd160/Tbx21/Foxp3	8
GO:0042509	GO:0042509	regulation of tyrosine phosphorylation of STAT protein	8/565	66/28832	0.121212	6.18547	5.96258	4.37975e-05	0.000420275	0.000244581	Il21/Fgfr3/Cav1/Il23a/Socs3/Lck/Osm/Ccl5	8
GO:0060411	GO:0060411	cardiac septum morphogenesis	9/565	85/28832	0.105882	5.40319	5.7477	4.38879e-05	0.000420276	0.000244582	Nrp2/Tgfb2/Acvr1/Aplnr/Nos3/Tbx20/Sox11/Heyl/Robo2	9
GO:0050817	GO:0050817	coagulation	14/565	200/28832	0.07	3.57211	5.16051	4.43406e-05	0.00042374	0.000246598	Tyro3/Procr/Slc7a11/Ephb2/Pdgfa/Cav1/F7/Plat/Adamts18/Plau/Serpind1/Angpt4/F3/Cd40lg	14
GO:0045926	GO:0045926	negative regulation of growth	16/565	253/28832	0.0632411	3.2272	5.03049	4.46086e-05	0.000425427	0.00024758	Map2/Tgfb2/Frzb/Cgref1/Fgfr3/Bdkrb1/Wnt5a/Dcstamp/Ostn/Dcbld2/Cdkn1a/Rbp4/Gpc3/Sh3bp4/Gdf15/Ccr5	16
GO:0045840	GO:0045840	positive regulation of mitotic nuclear division	7/565	49/28832	0.142857	7.29001	6.23011	4.50146e-05	0.000428421	0.000249322	Il1b/Ereg/Igf2/Smpd3/Edn1/Cd28/Il1a	7
GO:0045598	GO:0045598	regulation of fat cell differentiation	12/565	151/28832	0.0794702	4.05537	5.32193	4.53265e-05	0.000429633	0.000250027	Frzb/Cmklr1/Trpm4/Sh3pxd2b/Wnt5a/Wnt10b/Dlk2/Ptgs2/Bmp2/Trpv4/Metrnl/Snai2	12
GO:1903844	GO:1903844	regulation of cellular response to transforming growth factor beta stimulus	12/565	151/28832	0.0794702	4.05537	5.32193	4.53265e-05	0.000429633	0.000250027	Il17f/Slc2a10/Npnt/Htra3/Cav2/Spred3/Myocd/Sox11/Lox/Adamtsl2/Bmp2/Gdf15	12
GO:0030509	GO:0030509	BMP signaling pathway	13/565	176/28832	0.0738636	3.76927	5.20988	4.74693e-05	0.000449029	0.000261315	Acvr1/Htra3/Cav1/Smpd3/Tbx20/Dlx3/Sox11/Ror2/Wnt5a/Zcchc12/Gpc3/Bmp2/Egr1	13
GO:0032731	GO:0032731	positive regulation of interleukin-1 beta production	8/565	67/28832	0.119403	6.09314	5.90073	4.8892e-05	0.000461549	0.000268601	Clec7a/Nod2/Wnt5a/Mefv/Ccr5/Nlrp3/Ccl3/Egr1	8
GO:1990266	GO:1990266	neutrophil migration	11/565	129/28832	0.0852713	4.3514	5.39352	4.91846e-05	0.000462991	0.00026944	Slamf8/Tgfb2/Il1b/C3ar1/Nod2/Il23a/Edn1/Trem1/Il1a/Cxcl2/Ccl3	11
GO:0097553	GO:0097553	calcium ion transmembrane import into cytosol	14/565	202/28832	0.0693069	3.53674	5.11511	4.94207e-05	0.000462991	0.00026944	Tgfb2/Aplnr/Cav1/Grin2d/Slc8a3/Bdkrb1/Cacna1d/Grin2a/Glp1r/Lck/Trpv4/Ccr5/Ccl3/Slc24a4	14
GO:0035924	GO:0035924	cellular response to vascular endothelial growth factor stimulus	10/565	107/28832	0.0934579	4.76917	5.52232	4.94427e-05	0.000462991	0.00026944	Nrp2/Tyro3/Insrr/Ephb2/Fgfr3/Mst1r/Ror2/Ccbe1/Pgf/Egr3	10
GO:0071677	GO:0071677	positive regulation of mononuclear cell migration	10/565	107/28832	0.0934579	4.76917	5.52232	4.94427e-05	0.000462991	0.00026944	Cmklr1/C3ar1/Wnt5a/Mmp14/Pla2g7/Trem1/Csf1/Trpv4/Ccl5/Ccl3	10
GO:0003279	GO:0003279	cardiac septum development	11/565	130/28832	0.0846154	4.31793	5.3604	5.27971e-05	0.000490625	0.000285522	Nrp2/Tgfb2/Acvr1/Aplnr/Nos3/Tbx20/Sox11/Wnt5a/Gata3/Heyl/Robo2	11
GO:0008543	GO:0008543	fibroblast growth factor receptor signaling pathway	11/565	130/28832	0.0846154	4.31793	5.3604	5.27971e-05	0.000490625	0.000285522	Gpc1/Creb3l1/Tyro3/Insrr/Ephb2/Fgfr3/Mst1r/Ror2/Wnt5a/Gata3/Hhip	11
GO:1990868	GO:1990868	response to chemokine	9/565	87/28832	0.103448	5.27897	5.65109	5.28155e-05	0.000490625	0.000285522	Ccl12/Edn1/Lox/Ccrl2/Ccr4/Ccr5/Ccl5/Ccl3/Ccl4	9
GO:1990869	GO:1990869	cellular response to chemokine	9/565	87/28832	0.103448	5.27897	5.65109	5.28155e-05	0.000490625	0.000285522	Ccl12/Edn1/Lox/Ccrl2/Ccr4/Ccr5/Ccl5/Ccl3/Ccl4	9
GO:0010717	GO:0010717	regulation of epithelial to mesenchymal transition	10/565	108/28832	0.0925926	4.72501	5.48316	5.35468e-05	0.000496428	0.000288899	Tgfb2/Acvr1/Il1b/Snai1/Spred3/Tbx20/Myocd/Loxl2/Gata3/Bmp2	10
GO:0071900	GO:0071900	regulation of protein serine/threonine kinase activity	16/565	257/28832	0.0622568	3.17697	4.9561	5.37897e-05	0.000497689	0.000289633	Tnfrsf11a/Il1b/Pdgfa/Cav1/Tead1/Mst1r/Myocd/Slc8a3/Edn1/Wnt5a/Ajuba/Cdkn1a/Maged1/Bmp2/Tnfaip3/Inca1	16
GO:0002534	GO:0002534	cytokine production involved in inflammatory response	8/565	68/28832	0.117647	6.00354	5.84011	5.44708e-05	0.00050299	0.000292718	Il17f/Ephb2/Clec7a/Nod2/Mefv/Ankrd42/Nlrc3/Cd6	8
GO:0002675	GO:0002675	positive regulation of acute inflammatory response	6/565	35/28832	0.171429	8.74802	6.48433	5.52011e-05	0.000506718	0.000294887	Tnfrsf11a/Il1b/Aoc3/Ptgs2/Ccr5/Ccl5	6
GO:0048799	GO:0048799	animal organ maturation	6/565	35/28832	0.171429	8.74802	6.48433	5.52011e-05	0.000506718	0.000294887	Fgfr3/Snx10/Phospho1/Gata3/Bmp2/Plxnb1	6
GO:0061036	GO:0061036	positive regulation of cartilage development	6/565	35/28832	0.171429	8.74802	6.48433	5.52011e-05	0.000506718	0.000294887	Sox9/Gli3/Wnt5a/Loxl2/Bmp2/Prkg2	6
GO:0001502	GO:0001502	cartilage condensation	5/565	22/28832	0.227273	11.5977	7.0302	5.6724e-05	0.000519672	0.000302426	Tgfb2/Col11a1/Sox9/Ror2/Col2a1	5
GO:0038084	GO:0038084	vascular endothelial growth factor signaling pathway	9/565	88/28832	0.102273	5.21899	5.6039	5.78244e-05	0.000528713	0.000307687	Nrp2/Tyro3/Insrr/Ephb2/Fgfr3/Mst1r/Ror2/Ccbe1/Pgf	9
GO:0050798	GO:0050798	activated T cell proliferation	7/565	51/28832	0.137255	7.00413	6.06731	5.86543e-05	0.00053525	0.000311491	Igf2/Il12rb1/Arg1/Il23a/Cd274/Pdcd1lg2/Il2ra	7
GO:0003018	GO:0003018	vascular process in circulatory system	16/565	259/28832	0.0617761	3.15244	4.91945	5.89752e-05	0.000537124	0.000312582	Nos3/Sod3/Cav1/Tacr1/Trpm4/Smpd3/Htr1b/Bdkrb2/Edn1/Acta2/Htr7/Ptgs2/Trpv4/Ccl4/Chga/Dusp5	16
GO:0051785	GO:0051785	positive regulation of nuclear division	8/565	69/28832	0.115942	5.91653	5.7807	6.05693e-05	0.000550566	0.000320405	Il1b/Ereg/Igf2/Smpd3/Edn1/Wnt5a/Cd28/Il1a	8
GO:0034763	GO:0034763	negative regulation of transmembrane transport	11/565	132/28832	0.0833333	4.25251	5.29515	6.071e-05	0.000550769	0.000320523	Tgfb2/Sestd1/Il1b/Rem1/Kcnab1/Cttnbp2nl/Ephb2/Cav1/Ostn/Kcnh2/Kcne3	11
GO:0006979	GO:0006979	response to oxidative stress	22/565	437/28832	0.0503432	2.56902	4.67264	6.11457e-05	0.000553643	0.000322195	Prr5l/Slc4a11/Ggt7/Slc7a11/Nr4a3/Jun/Gpx7/Nos3/Sod3/Wnt16/Tacr1/Bnip3/Smpd3/Sdc1/Fos/Edn1/Mmp14/Ptgs2/Il1a/Plk3/Lck/Tnfaip3	22
GO:0010586	GO:0010586	miRNA metabolic process	10/565	110/28832	0.0909091	4.6391	5.40626	6.26307e-05	0.000563798	0.000328105	Il10/Tgfb2/Jun/Tead1/Myocd/Sox9/Fos/Gata3/Bmp2/Egr1	10
GO:0014910	GO:0014910	regulation of smooth muscle cell migration	10/565	110/28832	0.0909091	4.6391	5.40626	6.26307e-05	0.000563798	0.000328105	Nr4a3/Pdgfa/Cav1/Tacr1/Myocd/Plau/Has2/F3/Ccl5/Egr1	10
GO:0051899	GO:0051899	membrane depolarization	10/565	110/28832	0.0909091	4.6391	5.40626	6.26307e-05	0.000563798	0.000328105	Scn3a/Scn1a/Jun/Cav1/Trpm4/Chrna6/Edn1/Cacna1d/Kcnh2/Chrnb4	10
GO:0003281	GO:0003281	ventricular septum development	9/565	89/28832	0.101124	5.16035	5.55741	6.32276e-05	0.000568072	0.000330593	Tgfb2/Acvr1/Aplnr/Nos3/Sox11/Wnt5a/Gata3/Heyl/Robo2	9
GO:1903010	GO:1903010	regulation of bone development	4/565	12/28832	0.333333	17.01	7.84242	6.37347e-05	0.000570426	0.000331962	Tnn/Tmem119/Gli3/Lox	4
GO:2000551	GO:2000551	regulation of T-helper 2 cell cytokine production	4/565	12/28832	0.333333	17.01	7.84242	6.37347e-05	0.000570426	0.000331962	Arg1/Gata3/Nlrp3/Tbx21	4
GO:0048566	GO:0048566	embryonic digestive tract development	6/565	36/28832	0.166667	8.50501	6.37017	6.51511e-05	0.000580868	0.00033804	Tgfb2/Sox11/Gli3/Foxf2/Rarb/Ihh	6
GO:2000108	GO:2000108	positive regulation of leukocyte apoptotic process	6/565	36/28832	0.166667	8.50501	6.37017	6.51511e-05	0.000580868	0.00033804	Il10/Tgfb2/Nr4a3/Wnt5a/Cd274/Ccl5	6
GO:0007260	GO:0007260	tyrosine phosphorylation of STAT protein	8/565	70/28832	0.114286	5.83201	5.72244	6.7225e-05	0.00059707	0.000347468	Il21/Fgfr3/Cav1/Il23a/Socs3/Lck/Osm/Ccl5	8
GO:0070231	GO:0070231	T cell apoptotic process	8/565	70/28832	0.114286	5.83201	5.72244	6.7225e-05	0.00059707	0.000347468	Tgfb2/Arg2/Gli3/Wnt5a/Cd274/Fas/Il2ra/Ccl5	8
GO:0002637	GO:0002637	regulation of immunoglobulin production	9/565	90/28832	0.1	5.10301	5.51162	6.90497e-05	0.000612109	0.00035622	Il10/Il21/Ephb2/Rbp4/Cd28/Tnfaip3/Tbx21/Foxp3/Cd40lg	9
GO:0030903	GO:0030903	notochord development	5/565	23/28832	0.217391	11.0935	6.8463	7.13163e-05	0.000627422	0.000365132	Tead1/Gli1/Sox9/Wnt5a/Col2a1	5
GO:0070230	GO:0070230	positive regulation of lymphocyte apoptotic process	5/565	23/28832	0.217391	11.0935	6.8463	7.13163e-05	0.000627422	0.000365132	Il10/Tgfb2/Wnt5a/Cd274/Ccl5	5
GO:0072111	GO:0072111	cell proliferation involved in kidney development	5/565	23/28832	0.217391	11.0935	6.8463	7.13163e-05	0.000627422	0.000365132	C3ar1/Gpc3/Gata3/Bmp2/Egr1	5
GO:0090190	GO:0090190	positive regulation of branching involved in ureteric bud morphogenesis	5/565	23/28832	0.217391	11.0935	6.8463	7.13163e-05	0.000627422	0.000365132	Sox9/Six4/Gdnf/Maged1/Sox8	5
GO:0010959	GO:0010959	regulation of metal ion transport	22/565	442/28832	0.0497738	2.53996	4.61266	7.2198e-05	0.00063398	0.000368948	Tgfb2/Sestd1/Aplnr/Tspan18/Rem1/Kcnab1/Nkain1/Nos3/Cav1/Ccl12/Rgs9/Bdkrb1/Cacna1d/Glp1r/Best1/Wnk3/Ptgs2/Lpar3/Kcnh2/Kcne3/Ccl5/Ccl3	22
GO:0032755	GO:0032755	positive regulation of interleukin-6 production	10/565	112/28832	0.0892857	4.55626	5.33119	7.29932e-05	0.000639755	0.000372309	Il17f/Il1b/Ptafr/Ereg/Clec7a/Nod2/Wnt5a/Il1a/Trpv4/Ccr5	10
GO:0071715	GO:0071715	icosanoid transport	8/565	71/28832	0.112676	5.74987	5.6653	7.44769e-05	0.000650322	0.000378459	Tnfrsf11a/Ptges/Il1b/Abcc6/Bdkrb2/Edn1/Ptgs2/Il1a	8
GO:0001910	GO:0001910	regulation of leukocyte mediated cytotoxicity	11/565	135/28832	0.0814815	4.15801	5.19967	7.44782e-05	0.000650322	0.000378459	Il21/Igf2/Arg1/Il23a/Sh2d1a/Cd160/Klrc1/H2-Q4/H2-Q6/H2-Q7/H2-Q10	11
GO:0060412	GO:0060412	ventricular septum morphogenesis	7/565	53/28832	0.132075	6.73982	5.91307	7.54996e-05	0.000658006	0.00038293	Tgfb2/Acvr1/Aplnr/Nos3/Sox11/Heyl/Robo2	7
GO:0002063	GO:0002063	chondrocyte development	6/565	37/28832	0.162162	8.27515	6.26035	7.64816e-05	0.000665319	0.000387186	Ecm1/Col11a1/Col27a1/Serpinh1/Smpd3/Sox9	6
GO:0051952	GO:0051952	regulation of amine transport	10/565	113/28832	0.0884956	4.51594	5.29432	7.86978e-05	0.00068332	0.000397662	Il1b/Chrna6/Htr1b/Plcd1/Arg1/Arg2/Gdnf/Il1rn/Slc18a1/Chga	10
GO:0016331	GO:0016331	morphogenesis of embryonic epithelium	13/565	185/28832	0.0702703	3.5859	4.98852	7.91794e-05	0.000686221	0.00039935	Tgfb2/Grhl3/Sox9/Sox11/Six4/Wnt5a/Gdnf/Cthrc1/Wnt7b/Wnt6/Gata3/Aldh1a3/Sox8	13
GO:0009636	GO:0009636	response to toxic substance	15/565	238/28832	0.0630252	3.21618	4.85367	7.95756e-05	0.000688373	0.000400603	Ptges/Scn3a/Slc7a11/Gpx7/Nos3/Sod3/Htr1b/Sdc1/Fos/Cdkn1a/Trpm6/Fas/Ptgs2/Ccl5/Ccl3	15
GO:0007492	GO:0007492	endoderm development	9/565	92/28832	0.0978261	4.99207	5.42205	8.20536e-05	0.000708493	0.000412311	Col5a1/Col11a1/Dusp4/Mmp15/Mmp14/Lamb3/Angpt4/Eomes/Dusp5	9
GO:0045600	GO:0045600	positive regulation of fat cell differentiation	8/565	72/28832	0.111111	5.67001	5.60924	8.23662e-05	0.000709875	0.000413116	Frzb/Cmklr1/Trpm4/Sh3pxd2b/Ptgs2/Bmp2/Metrnl/Snai2	8
GO:0051962	GO:0051962	positive regulation of nervous system development	20/565	384/28832	0.0520833	2.65782	4.62371	8.25298e-05	0.00070997	0.000413171	Il1b/Crabp2/Ephb2/Tnfrsf1b/Ptn/Dixdc1/Zfp365/Sox11/Gli3/Wnt5a/Slitrk6/Tiam2/Efna5/Bmp2/Lpar3/Plxnb1/Egr2/Robo2/Sox8/Lta	20
GO:0070227	GO:0070227	lymphocyte apoptotic process	10/565	114/28832	0.0877193	4.47632	5.25787	8.47764e-05	0.000727951	0.000423635	Il10/Tgfb2/Il21/Arg2/Gli3/Wnt5a/Cd274/Fas/Il2ra/Ccl5	10
GO:0038145	GO:0038145	macrophage colony-stimulating factor signaling pathway	7/565	54/28832	0.12963	6.61501	5.83891	8.52927e-05	0.000731036	0.00042543	Tyro3/Insrr/Ephb2/Fgfr3/Mst1r/Ror2/Csf1	7
GO:0007160	GO:0007160	cell-matrix adhesion	15/565	240/28832	0.0625	3.18938	4.81525	8.73945e-05	0.000747673	0.000435112	Tnn/Bcan/Npnt/Col5a3/Plet1/Nid2/Plau/Mmp14/Ajuba/Trem1/Efna5/Efemp2/Itga10/Csf1/Skap1	15
GO:0032305	GO:0032305	positive regulation of icosanoid secretion	5/565	24/28832	0.208333	10.6313	6.67339	8.86374e-05	0.000756915	0.000440491	Tnfrsf11a/Ptges/Il1b/Edn1/Il1a	5
GO:0045665	GO:0045665	negative regulation of neuron differentiation	9/565	93/28832	0.0967742	4.9384	5.37823	8.92901e-05	0.000761091	0.000442921	Lmx1a/Il1b/Fgfr3/Cav1/Apbb1/Dixdc1/Sox9/Gli3/Sox8	9
GO:1903556	GO:1903556	negative regulation of tumor necrosis factor superfamily cytokine production	8/565	73/28832	0.109589	5.59234	5.55421	9.09359e-05	0.000773703	0.000450261	Twist2/Il10/Nod2/Arg2/Cd274/Tnfaip3/Nlrc3/Foxp3	8
GO:0035790	GO:0035790	platelet-derived growth factor receptor-alpha signaling pathway	7/565	55/28832	0.127273	6.49474	5.7666	9.60963e-05	0.000816117	0.000474944	Tyro3/Insrr/Ephb2/Fgfr3/Pdgfa/Mst1r/Ror2	7
GO:0019722	GO:0019722	calcium-mediated signaling	15/565	243/28832	0.0617284	3.15001	4.75836	0.00010038	0.000850943	0.000495211	Rem1/Car8/Cmklr1/C3ar1/Clec7a/Trpm4/Grin2d/Edn1/Cacna1d/Grin2a/Ccrl2/Ccr4/Ccr5/Ccl3/Slc24a4	15
GO:0032872	GO:0032872	regulation of stress-activated MAPK cascade	6/565	39/28832	0.153846	7.85078	6.05262	0.000103834	0.000874667	0.000509017	Tgfb2/Il1b/Clec7a/Nod2/Fas/Il1a	6
GO:0072539	GO:0072539	T-helper 17 cell differentiation	6/565	39/28832	0.153846	7.85078	6.05262	0.000103834	0.000874667	0.000509017	Loxl3/Il23a/Lgals1/Nlrp3/Tbx21/Foxp3	6
GO:0090183	GO:0090183	regulation of kidney development	6/565	39/28832	0.153846	7.85078	6.05262	0.000103834	0.000874667	0.000509017	Sox9/Six4/Gdnf/Maged1/Gata3/Sox8	6
GO:0043523	GO:0043523	regulation of neuron apoptotic process	18/565	330/28832	0.0545455	2.78346	4.60677	0.00010393	0.000874667	0.000509017	Il10/Tgfb2/Tyro3/Il1b/Nr4a3/Jun/Fgfr3/Ptpn5/Unc5b/Ccl12/Six4/Gdnf/Glp1r/Fas/Gata3/Ccr5/Ccl3/Egr1	18
GO:0050871	GO:0050871	positive regulation of B cell activation	9/565	95/28832	0.0947368	4.83443	5.29244	0.000105377	0.000884303	0.000514625	Il10/Il21/Ephb2/Nod2/Mmp14/Cdkn1a/Cd28/Tbx21/Cd40lg	9
GO:0046330	GO:0046330	positive regulation of JNK cascade	10/565	117/28832	0.0854701	4.36155	5.151	0.000105455	0.000884303	0.000514625	Il1b/Wnt16/Nod2/Dixdc1/Gadd45b/Edn1/Wnt5a/Wnt7b/Il1a/Trpv4	10
GO:0002758	GO:0002758	innate immune response-activating signaling pathway	17/565	301/28832	0.0564784	2.8821	4.64068	0.000105684	0.000884632	0.000514817	Tlr5/Tyro3/Smpdl3b/Cav1/Tnip3/Clec4e/Clec7a/Nod2/Lacc1/Mefv/Slc15a3/Cd274/Klrc1/Tnfaip3/Nlrp3/Nlrc3/Cd14	17
GO:0032309	GO:0032309	icosanoid secretion	7/565	56/28832	0.125	6.37876	5.69607	0.000107988	0.000900671	0.000524151	Tnfrsf11a/Ptges/Il1b/Bdkrb2/Edn1/Ptgs2/Il1a	7
GO:0035094	GO:0035094	response to nicotine	7/565	56/28832	0.125	6.37876	5.69607	0.000107988	0.000900671	0.000524151	Slc7a11/Tacr1/Igf2/Chrna6/Kcnk1/Edn1/Chrnb4	7
GO:0032874	GO:0032874	positive regulation of stress-activated MAPK cascade	5/565	25/28832	0.2	10.206	6.51039	0.000109019	0.000904408	0.000526325	Tgfb2/Il1b/Clec7a/Nod2/Il1a	5
GO:0070304	GO:0070304	positive regulation of stress-activated protein kinase signaling cascade	5/565	25/28832	0.2	10.206	6.51039	0.000109019	0.000904408	0.000526325	Tgfb2/Il1b/Clec7a/Nod2/Il1a	5
GO:0090189	GO:0090189	regulation of branching involved in ureteric bud morphogenesis	5/565	25/28832	0.2	10.206	6.51039	0.000109019	0.000904408	0.000526325	Sox9/Six4/Gdnf/Maged1/Sox8	5
GO:0008347	GO:0008347	glial cell migration	8/565	75/28832	0.106667	5.44321	5.44716	0.000110298	0.000910156	0.00052967	Tgfb2/Cspg4/Ccl12/Gli3/Mmp14/Fas/Csf1/Ccl3	8
GO:0048662	GO:0048662	negative regulation of smooth muscle cell proliferation	8/565	75/28832	0.106667	5.44321	5.44716	0.000110298	0.000910156	0.00052967	Il10/Nos3/Cav1/Myocd/Cdkn1a/Efemp2/Bmp2/Tnfaip3	8
GO:0050818	GO:0050818	regulation of coagulation	8/565	75/28832	0.106667	5.44321	5.44716	0.000110298	0.000910156	0.00052967	Procr/Ephb2/Pdgfa/Cav1/F7/Plat/Adamts18/Plau	8
GO:0042692	GO:0042692	muscle cell differentiation	23/565	488/28832	0.0471311	2.40511	4.42591	0.000112687	0.00092822	0.000540183	Acvr1/Aplnr/Npnt/Ereg/Tmem119/Cav2/Igf2/Csrp2/Myocd/Sox9/Sdc1/Six4/Edn1/Rarb/Mmp14/Wnt7b/Wnt10b/Lox/Efemp2/Myof/Bmp2/Gdf15/Lama1	23
GO:0001558	GO:0001558	regulation of cell growth	22/565	456/28832	0.0482456	2.46198	4.44899	0.000113207	0.000930859	0.000541719	Map2/Lmx1a/Tgfb2/Frzb/Crabp2/Tnc/Cgref1/Tead1/Myocd/Cxcl16/Bdkrb1/Edn1/Wnt5a/Mmp14/Dcstamp/Ostn/Dcbld2/Cdkn1a/Efna5/Sh3bp4/Lpar3/Ccr5	22
GO:0070372	GO:0070372	regulation of ERK1 and ERK2 cascade	18/565	333/28832	0.0540541	2.75838	4.56284	0.000116411	0.000955517	0.000556068	Tnfrsf11a/Atf3/Il1b/Npnt/Jun/Ephb2/Fgfr3/Pdgfa/Cav1/Spred3/Dusp4/Nod2/Acta2/Il1a/Bmp2/Trpv4/Npy/Ccl3	18
GO:0002040	GO:0002040	sprouting angiogenesis	11/565	142/28832	0.0774648	3.95304	4.98726	0.000117348	0.000959824	0.000558575	Il10/Tnn/Aplnr/Creb3l1/Tspan18/Loxl2/Ccbe1/Ptgs2/Rspo3/Pgf/Egr3	11
GO:0002286	GO:0002286	T cell activation involved in immune response	11/565	142/28832	0.0774648	3.95304	4.98726	0.000117348	0.000959824	0.000558575	Il21/Loxl3/Clec4d/Clec4e/Il23a/Lgals1/Gata3/Eomes/Nlrp3/Tbx21/Foxp3	11
GO:2000515	GO:2000515	negative regulation of CD4-positive, alpha-beta T cell activation	6/565	40/28832	0.15	7.65451	5.95422	0.00012015	0.000980456	0.000570582	Loxl3/Arg2/Lgals1/Cd274/Tbx21/Foxp3	6
GO:0045664	GO:0045664	regulation of neuron differentiation	15/565	247/28832	0.0607287	3.09899	4.68387	0.000120292	0.000980456	0.000570582	Lmx1a/Il1b/Efna3/Fgfr3/Cav1/Apbb1/Dixdc1/Sox9/Sox11/Gli3/Bmp2/Heyl/Ccr5/Ccl5/Sox8	15
GO:0070098	GO:0070098	chemokine-mediated signaling pathway	8/565	76/28832	0.105263	5.37159	5.39506	0.000121187	0.00098602	0.00057382	Ccl12/Edn1/Ccrl2/Ccr4/Ccr5/Ccl5/Ccl3/Ccl4	8
GO:0090130	GO:0090130	tissue migration	10/565	119/28832	0.0840336	4.28824	5.08174	0.00012149	0.000986759	0.00057425	Tgfb2/Snai1/Jun/Tacr1/Sox9/Wnt5a/Has2/Mcc/Acta2/Snai2	10
GO:0034341	GO:0034341	response to type II interferon	11/565	143/28832	0.0769231	3.92539	4.95802	0.000124922	0.00101287	0.000589444	Gbp2b/Gbp9/Il12rb1/Arg1/Cxcl16/Edn1/Wnt5a/Mefv/Ccl5/Ciita/H2-Q7	11
GO:0032956	GO:0032956	regulation of actin cytoskeleton organization	19/565	366/28832	0.0519126	2.6491	4.48889	0.000128678	0.00104151	0.000606114	Tgfb2/Rhoc/Kank4/Grhl3/Arhgef19/Fscn1/Tacr1/Shank1/Dixdc1/Cgnl1/Wasf1/Sh3pxd2b/Scin/Edn1/Efna5/Myo3b/Il1a/Cdc42ep1/Baiap2l2	19
GO:0006887	GO:0006887	exocytosis	20/565	397/28832	0.0503778	2.57079	4.45553	0.00012925	0.00104432	0.000607747	Tspan18/Nr4a3/Ptafr/Steap2/Brsk1/Sytl2/Syt9/Syt8/Smpd3/Htr1b/Sdc1/Erc2/Cacna1d/Lgi3/Cd160/Npy/Syt5/Ccl5/Ccl3/Chga	20
GO:0032331	GO:0032331	negative regulation of chondrocyte differentiation	5/565	26/28832	0.192308	9.81348	6.35633	0.00013281	0.00106647	0.000620635	Sox9/Gli3/Rarb/Ihh/Snai2	5
GO:0043373	GO:0043373	CD4-positive, alpha-beta T cell lineage commitment	5/565	26/28832	0.192308	9.81348	6.35633	0.00013281	0.00106647	0.000620635	Loxl3/Il23a/Lgals1/Tbx21/Foxp3	5
GO:2000561	GO:2000561	regulation of CD4-positive, alpha-beta T cell proliferation	5/565	26/28832	0.192308	9.81348	6.35633	0.00013281	0.00106647	0.000620635	Arg2/Cd274/Cd28/Il2ra/Foxp3	5
GO:0014013	GO:0014013	regulation of gliogenesis	11/565	144/28832	0.0763889	3.89813	4.92905	0.000132907	0.00106647	0.000620635	Il1b/Tnfrsf1b/Fgfr3/Ptn/Zfp365/Sox11/Fas/Bmp2/Egr2/Sox8/Lta	11
GO:0048638	GO:0048638	regulation of developmental growth	20/565	398/28832	0.0502513	2.56433	4.44287	0.000133661	0.00107067	0.00062308	Map2/Crabp2/Fosl2/Fgfr3/Igf2/Tbx20/Gli1/Sh3pxd2b/Six4/Edn1/Wnt5a/Ostn/Cdkn1a/Efna5/Rbp4/Foxs1/Csf1/Lpar3/Gdf15/Ccr5	20
GO:0046209	GO:0046209	nitric oxide metabolic process	9/565	98/28832	0.0918367	4.68644	5.16816	0.000134012	0.00107164	0.000623646	Il10/Tlr5/Il1b/Nos3/Cav1/Clec7a/Smpd3/Ptgs2/Npy	9
GO:0010463	GO:0010463	mesenchymal cell proliferation	7/565	58/28832	0.12069	6.1588	5.56003	0.000135361	0.00108057	0.000628842	Pdgfa/Ptn/Sox9/Wnt5a/Gpc3/Ihh/Bmp2	7
GO:0070302	GO:0070302	regulation of stress-activated protein kinase signaling cascade	6/565	41/28832	0.146341	7.46782	5.85916	0.000138435	0.00110321	0.00064202	Tgfb2/Il1b/Clec7a/Nod2/Fas/Il1a	6
GO:0032677	GO:0032677	regulation of interleukin-8 production	8/565	78/28832	0.102564	5.23386	5.29357	0.000145634	0.00115662	0.000673103	Il17f/Tlr5/Il1b/Clec7a/Nod2/Wnt5a/F3/Cd14	8
GO:0097192	GO:0097192	extrinsic apoptotic signaling pathway in absence of ligand	8/565	78/28832	0.102564	5.23386	5.29357	0.000145634	0.00115662	0.000673103	Tgfb2/Il1b/Unc5b/Gdnf/Fas/Il1a/Col2a1/Snai2	8
GO:0062012	GO:0062012	regulation of small molecule metabolic process	20/565	401/28832	0.0498753	2.54514	4.40513	0.000147702	0.00117105	0.000681499	Il1b/Snai1/Slc7a11/Ptafr/Nos3/Cav1/Igf2/Me1/Pth1r/Plcd1/Sox9/Akr1c18/Lacc1/Ch25h/Ptgs2/Bmp2/Gdf15/Snai2/Ier3/Egr1	20
GO:0007219	GO:0007219	Notch signaling pathway	13/565	197/28832	0.0659898	3.36747	4.71393	0.000148923	0.00117872	0.000685961	Tgfb2/Snai1/Nod2/Susd5/Sox9/Mmp14/Dlk2/Il2ra/Bmp2/Angpt4/Heyl/Snai2/Robo2	13
GO:0002377	GO:0002377	immunoglobulin production	11/565	146/28832	0.0753425	3.84473	4.87189	0.000150187	0.00118671	0.000690612	Il10/Il21/Ephb2/Nod2/Fas/Rbp4/Cd28/Tnfaip3/Tbx21/Foxp3/Cd40lg	11
GO:0030593	GO:0030593	neutrophil chemotaxis	9/565	100/28832	0.09	4.59271	5.08807	0.000156502	0.00123242	0.000717212	Tgfb2/Il1b/C3ar1/Nod2/Il23a/Edn1/Trem1/Cxcl2/Ccl3	9
GO:2001057	GO:2001057	reactive nitrogen species metabolic process	9/565	100/28832	0.09	4.59271	5.08807	0.000156502	0.00123242	0.000717212	Il10/Tlr5/Il1b/Nos3/Cav1/Clec7a/Smpd3/Ptgs2/Npy	9
GO:0032633	GO:0032633	interleukin-4 production	6/565	42/28832	0.142857	7.29001	5.76726	0.000158855	0.00124884	0.000726767	Fosl2/Cd28/Gata3/Nlrp3/Foxp3/Cd40lg	6
GO:0032637	GO:0032637	interleukin-8 production	8/565	79/28832	0.101266	5.1676	5.24412	0.000159301	0.00125023	0.00072758	Il17f/Tlr5/Il1b/Clec7a/Nod2/Wnt5a/F3/Cd14	8
GO:0032753	GO:0032753	positive regulation of interleukin-4 production	5/565	27/28832	0.185185	9.45002	6.2104	0.000160381	0.00125237	0.000728825	Cd28/Gata3/Nlrp3/Foxp3/Cd40lg	5
GO:0035739	GO:0035739	CD4-positive, alpha-beta T cell proliferation	5/565	27/28832	0.185185	9.45002	6.2104	0.000160381	0.00125237	0.000728825	Arg2/Cd274/Cd28/Il2ra/Foxp3	5
GO:0098743	GO:0098743	cell aggregation	5/565	27/28832	0.185185	9.45002	6.2104	0.000160381	0.00125237	0.000728825	Tgfb2/Col11a1/Sox9/Ror2/Col2a1	5
GO:0000302	GO:0000302	response to reactive oxygen species	14/565	226/28832	0.0619469	3.16116	4.61133	0.00016336	0.0012735	0.00074112	Nr4a3/Jun/Nos3/Sod3/Tacr1/Bnip3/Smpd3/Sdc1/Fos/Edn1/Il1a/Plk3/Lck/Tnfaip3	14
GO:0001890	GO:0001890	placenta development	13/565	199/28832	0.0653266	3.33362	4.67023	0.000164607	0.00128107	0.000745528	Il10/Snai1/Gjb5/Ptn/Igf2/Plcd1/Dlx3/Socs3/Wnt7b/Ptgs2/Eomes/Rspo3/Pgf	13
GO:0003198	GO:0003198	epithelial to mesenchymal transition involved in endocardial cushion formation	4/565	15/28832	0.266667	13.608	6.9053	0.000167718	0.00129661	0.000754568	Tgfb2/Snai1/Heyl/Snai2	4
GO:0033690	GO:0033690	positive regulation of osteoblast proliferation	4/565	15/28832	0.266667	13.608	6.9053	0.000167718	0.00129661	0.000754568	Tmem119/Cthrc1/Bmp2/Sox8	4
GO:0043383	GO:0043383	negative T cell selection	4/565	15/28832	0.266667	13.608	6.9053	0.000167718	0.00129661	0.000754568	Themis/Gli3/Fas/Cd28	4
GO:2000320	GO:2000320	negative regulation of T-helper 17 cell differentiation	4/565	15/28832	0.266667	13.608	6.9053	0.000167718	0.00129661	0.000754568	Loxl3/Lgals1/Tbx21/Foxp3	4
GO:0030857	GO:0030857	negative regulation of epithelial cell differentiation	7/565	60/28832	0.116667	5.95351	5.43023	0.000168106	0.00129746	0.000755063	Tgfb2/Frzb/Fgfr3/Cav1/Spred3/Sox9/Il1a	7
GO:0038034	GO:0038034	signal transduction in absence of ligand	8/565	80/28832	0.1	5.10301	5.1955	0.000174007	0.00133856	0.000778981	Tgfb2/Il1b/Unc5b/Gdnf/Fas/Il1a/Col2a1/Snai2	8
GO:0080164	GO:0080164	regulation of nitric oxide metabolic process	8/565	80/28832	0.1	5.10301	5.1955	0.000174007	0.00133856	0.000778981	Il10/Tlr5/Il1b/Cav1/Clec7a/Smpd3/Ptgs2/Npy	8
GO:0086002	GO:0086002	cardiac muscle cell action potential involved in contraction	6/565	43/28832	0.139535	7.12048	5.67833	0.000181584	0.00138996	0.000808893	Scn1a/Cav1/Trpm4/Cacna1d/Kcnh2/Kcne3	6
GO:0099560	GO:0099560	synaptic membrane adhesion	6/565	43/28832	0.139535	7.12048	5.67833	0.000181584	0.00138996	0.000808893	Elfn1/Pcdh17/Cdh10/Efna5/Lrfn4/Lrfn3	6
GO:1905332	GO:1905332	positive regulation of morphogenesis of an epithelium	6/565	43/28832	0.139535	7.12048	5.67833	0.000181584	0.00138996	0.000808893	Sox9/Six4/Gdnf/Maged1/Gata3/Sox8	6
GO:0050770	GO:0050770	regulation of axonogenesis	12/565	175/28832	0.0685714	3.49921	4.68835	0.000185738	0.00141535	0.000823672	Map2/Crabp2/Ephb2/Brsk1/Dixdc1/Wnt5a/Tiam2/Efna5/Lpar3/Plxnb1/Ccr5/Robo2	12
GO:0002823	GO:0002823	negative regulation of adaptive immune response based on somatic recombination of immune receptors built from immunoglobulin superfamily domains	7/565	61/28832	0.114754	5.85591	5.3675	0.000186727	0.00141535	0.000823672	Loxl3/Nod2/Arg1/Lgals1/Cd274/Tbx21/Foxp3	7
GO:0032757	GO:0032757	positive regulation of interleukin-8 production	7/565	61/28832	0.114754	5.85591	5.3675	0.000186727	0.00141535	0.000823672	Tlr5/Il1b/Clec7a/Nod2/Wnt5a/F3/Cd14	7
GO:0034113	GO:0034113	heterotypic cell-cell adhesion	7/565	61/28832	0.114754	5.85591	5.3675	0.000186727	0.00141535	0.000823672	Il10/Il1b/Cd200/Il1rn/Lck/Tnfaip3/Skap1	7
GO:0035567	GO:0035567	non-canonical Wnt signaling pathway	7/565	61/28832	0.114754	5.85591	5.3675	0.000186727	0.00141535	0.000823672	Frzb/Ror2/Wnt5a/Cthrc1/Wnt7b/Gpc3/Rspo3	7
GO:0050918	GO:0050918	positive chemotaxis	7/565	61/28832	0.114754	5.85591	5.3675	0.000186727	0.00141535	0.000823672	F7/Wnt5a/Wnt7b/Ccr4/Ccl5/Ccl3/Pgf	7
GO:0043086	GO:0043086	negative regulation of catalytic activity	19/565	377/28832	0.0503979	2.57181	4.34315	0.000188003	0.00142271	0.000827951	Serpinb8/Il1b/Ecm1/Ephb2/Nos3/Cav1/Serpinh1/Cstb/Gadd45b/Myocd/Slc8a3/Ajuba/Serpind1/Cdkn1a/Sh3bp4/Bmp2/Tnfaip3/Inca1/Spock1	19
GO:0042093	GO:0042093	T-helper cell differentiation	8/565	81/28832	0.0987654	5.04001	5.14769	0.00018981	0.0014324	0.000833596	Il21/Loxl3/Il23a/Lgals1/Gata3/Nlrp3/Tbx21/Foxp3	8
GO:0030162	GO:0030162	regulation of proteolysis	22/565	473/28832	0.0465116	2.37349	4.2582	0.0001899	0.0014324	0.000833596	Serpinb8/Il10/Map1a/Il1b/Efna3/Ecm1/Tnfrsf1b/Gsap/Cav1/Rcn3/Serpinh1/Plat/Cstb/Foxf2/Plau/Mmp14/Wnt10b/Serpind1/Ecscr/Ccbe1/Plk3/Spock1	22
GO:0002363	GO:0002363	alpha-beta T cell lineage commitment	5/565	28/28832	0.178571	9.11252	6.07187	0.000192118	0.00144212	0.000839251	Loxl3/Il23a/Lgals1/Tbx21/Foxp3	5
GO:0060713	GO:0060713	labyrinthine layer morphogenesis	5/565	28/28832	0.178571	9.11252	6.07187	0.000192118	0.00144212	0.000839251	Il10/Gjb5/Socs3/Wnt7b/Rspo3	5
GO:1904862	GO:1904862	inhibitory synapse assembly	5/565	28/28832	0.178571	9.11252	6.07187	0.000192118	0.00144212	0.000839251	Lgi2/Gabra5/Gabrb3/Hapln4/Plxnb1	5
GO:0032355	GO:0032355	response to estradiol	10/565	126/28832	0.0793651	4.05001	4.85081	0.00019479	0.00145983	0.000849554	Il10/Nos3/Fosl2/Tacr1/F7/Mmp15/Rgs9/Ihh/Ptgs2/Cxcl2	10
GO:0008544	GO:0008544	epidermis development	20/565	410/28832	0.0487805	2.48927	4.29391	0.000197937	0.00148102	0.000861891	Tgfb2/Tgm3/Snai1/Grhl3/Fosl2/Fgfr3/Pdgfa/Wnt16/Gli1/Dlx3/Etv4/Sox9/Wnt5a/Slitrk6/Maff/Wnt10b/Cdkn1a/Ptgs2/Myo3b/Il1a	20
GO:0002294	GO:0002294	CD4-positive, alpha-beta T cell differentiation involved in immune response	8/565	82/28832	0.097561	4.97855	5.10066	0.000206773	0.00153995	0.000896185	Il21/Loxl3/Il23a/Lgals1/Gata3/Nlrp3/Tbx21/Foxp3	8
GO:0042130	GO:0042130	negative regulation of T cell proliferation	8/565	82/28832	0.097561	4.97855	5.10066	0.000206773	0.00153995	0.000896185	Cd276/Arg1/Arg2/Cd274/Pdcd1lg2/Ihh/Il2ra/Foxp3	8
GO:0048247	GO:0048247	lymphocyte chemotaxis	6/565	44/28832	0.136364	6.95865	5.5922	0.000206805	0.00153995	0.000896185	Cxcl16/Ccl12/Wnt5a/Ch25h/Ccl5/Ccl3	6
GO:0015837	GO:0015837	amine transport	10/565	127/28832	0.0787402	4.01812	4.81918	0.000207798	0.00154241	0.000897616	Il1b/Chrna6/Htr1b/Plcd1/Arg1/Arg2/Gdnf/Il1rn/Slc18a1/Chga	10
GO:0048145	GO:0048145	regulation of fibroblast proliferation	10/565	127/28832	0.0787402	4.01812	4.81918	0.000207798	0.00154241	0.000897616	Jun/Fosl2/Ereg/Pdgfa/Cav1/Wnt5a/Cdkn1a/Inca1/Nlrc3/Lta	10
GO:0071248	GO:0071248	cellular response to metal ion	13/565	204/28832	0.0637255	3.25192	4.56338	0.000210163	0.00155748	0.000906384	Jun/Rasa4/Gabrb3/Bnip3/Smpd3/Fos/Akr1c18/Edn1/Wnt5a/Grin2a/Fas/Ptgs2/Slc13a5	13
GO:0070555	GO:0070555	response to interleukin-1	9/565	104/28832	0.0865385	4.41607	4.93406	0.000210986	0.00156109	0.000908486	Tnfrsf11a/Il1b/Sox9/Edn1/Has2/Il1rn/Cxcl2/Ccl5/Egr1	9
GO:0009913	GO:0009913	epidermal cell differentiation	15/565	261/28832	0.0574713	2.93276	4.43456	0.000219537	0.00162179	0.000943807	Tgfb2/Tgm3/Fosl2/Fgfr3/Wnt16/Gli1/Dlx3/Etv4/Wnt5a/Slitrk6/Maff/Cdkn1a/Ptgs2/Myo3b/Il1a	15
GO:2000317	GO:2000317	negative regulation of T-helper 17 type immune response	4/565	16/28832	0.25	12.7575	6.65079	0.000220167	0.00162386	0.000945015	Loxl3/Lgals1/Tbx21/Foxp3	4
GO:0071347	GO:0071347	cellular response to interleukin-1	8/565	83/28832	0.0963855	4.91856	5.05439	0.00022496	0.00165659	0.000964062	Il1b/Sox9/Edn1/Has2/Il1rn/Cxcl2/Ccl5/Egr1	8
GO:0002221	GO:0002221	pattern recognition receptor signaling pathway	16/565	291/28832	0.0549828	2.80578	4.37714	0.000226482	0.00165981	0.000965935	Tlr5/Tyro3/Smpdl3b/Cav1/Tnip3/Clec4e/Clec7a/Nod2/Lacc1/Mefv/Slc15a3/Cd274/Tnfaip3/Nlrp3/Nlrc3/Cd14	16
GO:0006925	GO:0006925	inflammatory cell apoptotic process	5/565	29/28832	0.172414	8.79829	5.9401	0.000228424	0.00165981	0.000965935	Slc7a11/Nod2/Fas/Ccr5/Ccl5	5
GO:0010575	GO:0010575	positive regulation of vascular endothelial growth factor production	5/565	29/28832	0.172414	8.79829	5.9401	0.000228424	0.00165981	0.000965935	Il1b/C3ar1/Ccbe1/Ptgs2/Il1a	5
GO:0032303	GO:0032303	regulation of icosanoid secretion	5/565	29/28832	0.172414	8.79829	5.9401	0.000228424	0.00165981	0.000965935	Tnfrsf11a/Ptges/Il1b/Edn1/Il1a	5
GO:0035988	GO:0035988	chondrocyte proliferation	5/565	29/28832	0.172414	8.79829	5.9401	0.000228424	0.00165981	0.000965935	Fosl2/Sox9/Mmp14/Col9a1/Ihh	5
GO:1900017	GO:1900017	positive regulation of cytokine production involved in inflammatory response	5/565	29/28832	0.172414	8.79829	5.9401	0.000228424	0.00165981	0.000965935	Il17f/Clec7a/Nod2/Ankrd42/Cd6	5
GO:2000193	GO:2000193	positive regulation of fatty acid transport	5/565	29/28832	0.172414	8.79829	5.9401	0.000228424	0.00165981	0.000965935	Tnfrsf11a/Ptges/Il1b/Edn1/Il1a	5
GO:0002064	GO:0002064	epithelial cell development	15/565	262/28832	0.0572519	2.92157	4.41739	0.000228765	0.00165981	0.000965935	Frzb/Il1b/Fosl2/Fgfr3/Col18a1/Sox9/Sdc1/Rarb/Wnt5a/Cdkn1a/Acta2/Ihh/Il1a/Sox8/Foxp3	15
GO:0043370	GO:0043370	regulation of CD4-positive, alpha-beta T cell differentiation	7/565	63/28832	0.111111	5.67001	5.24614	0.000228964	0.00165981	0.000965935	Loxl3/Il23a/Lgals1/Gata3/Nlrp3/Tbx21/Foxp3	7
GO:1902622	GO:1902622	regulation of neutrophil migration	7/565	63/28832	0.111111	5.67001	5.24614	0.000228964	0.00165981	0.000965935	Slamf8/Il1b/C3ar1/Nod2/Il23a/Edn1/Il1a	7
GO:0043588	GO:0043588	skin development	18/565	352/28832	0.0511364	2.60949	4.29541	0.000230673	0.0016696	0.000971634	Tgfb2/Col5a1/Tgm3/Slc2a10/Snai1/Grhl3/Fosl2/Fras1/Pdgfa/Wnt16/Dlx3/Etv4/Sox9/Wnt5a/Wnt10b/Cdkn1a/Ptgs2/Il1a	18
GO:0032660	GO:0032660	regulation of interleukin-17 production	6/565	45/28832	0.133333	6.80401	5.50872	0.000234707	0.00169353	0.000985558	Il21/Nod2/Il23a/Arg2/Osm/Foxp3	6
GO:0035987	GO:0035987	endodermal cell differentiation	6/565	45/28832	0.133333	6.80401	5.50872	0.000234707	0.00169353	0.000985558	Col5a1/Col11a1/Mmp15/Mmp14/Lamb3/Eomes	6
GO:0045582	GO:0045582	positive regulation of T cell differentiation	10/565	129/28832	0.0775194	3.95582	4.75689	0.000236011	0.00169767	0.00098797	Il23a/Gli3/Wnt10b/Ihh/Gata3/Il2ra/Lck/Nlrp3/Egr3/Foxp3	10
GO:2000106	GO:2000106	regulation of leukocyte apoptotic process	10/565	129/28832	0.0775194	3.95582	4.75689	0.000236011	0.00169767	0.00098797	Il10/Tgfb2/Slc7a11/Nr4a3/Nod2/Arg2/Wnt5a/Cd274/Ccr5/Ccl5	10
GO:0043122	GO:0043122	regulation of canonical NF-kappaB signal transduction	15/565	263/28832	0.0570342	2.91046	4.40031	0.000238327	0.00171169	0.000996126	Traf1/Il1b/Cav1/Tnip3/Clec4d/Clec7a/Nod2/Edn1/Wnt5a/Ajuba/Il1a/Tnfaip3/Nlrc3/Lta/Cd40lg	15
GO:0048144	GO:0048144	fibroblast proliferation	11/565	154/28832	0.0714286	3.64501	4.65293	0.000239691	0.00171883	0.00100028	Jun/Fosl2/Fam114a1/Ereg/Pdgfa/Cav1/Wnt5a/Cdkn1a/Inca1/Nlrc3/Lta	11
GO:0071356	GO:0071356	cellular response to tumor necrosis factor	13/565	207/28832	0.0628019	3.20479	4.50084	0.000242375	0.00173541	0.00100993	Tnfrsf11a/Traf1/Ctsk/Npnt/Tnfrsf1b/Smpd3/Fos/Edn1/Dcstamp/Tnfrsf11b/Has2/Gata3/Ccl5	13
GO:0032890	GO:0032890	regulation of organic acid transport	9/565	106/28832	0.0849057	4.33274	4.85995	0.000243639	0.00174177	0.00101363	Tnfrsf11a/Ptges/Il1b/Htr1b/Arg1/Arg2/Edn1/Il1rn/Il1a	9
GO:0010810	GO:0010810	regulation of cell-substrate adhesion	14/565	235/28832	0.0595745	3.04009	4.43953	0.000244492	0.0017452	0.00101563	Npnt/Ptn/Plet1/Plau/Mmp14/Has2/Lgals1/Trem1/Efna5/Efemp2/Csf1/Npy/Skap1/Spock1	14
GO:0008306	GO:0008306	associative learning	10/565	130/28832	0.0769231	3.92539	4.72622	0.000251279	0.00178815	0.00104062	Map1a/Slc7a11/Tacr1/Brsk1/Shank1/Gabra5/Fos/Grin2a/Glp1r/Rin1	10
GO:0035821	GO:0035821	modulation of process of another organism	10/565	130/28832	0.0769231	3.92539	4.72622	0.000251279	0.00178815	0.00104062	Tmeff1/Jun/Cav2/Clec7a/Nod2/Arg1/Igf2r/Ccl5/Ccl3/Ciita	10
GO:0021545	GO:0021545	cranial nerve development	7/565	64/28832	0.109375	5.58142	5.18739	0.000252793	0.00179618	0.0010453	Nrp2/Ephb2/Six4/Gli3/Slitrk6/Egr2/Slc24a4	7
GO:0001906	GO:0001906	cell killing	16/565	294/28832	0.0544218	2.77715	4.33012	0.000254078	0.00180256	0.00104901	Il21/Gbp2b/Clec7a/Igf2/Arg1/Il23a/Gzmd/Trem1/Sh2d1a/Cd160/Klrc1/Ccr5/H2-Q4/H2-Q6/H2-Q7/H2-Q10	16
GO:0046879	GO:0046879	hormone secretion	20/565	418/28832	0.0478469	2.44163	4.1975	0.00025461	0.00180359	0.00104961	Ildr2/Il1b/Slc9b2/Tacr1/Trpm4/Syt9/Smpd3/Sox11/Edn1/Cacna1d/Sybu/Glp1r/Efna5/Rbp4/Gata3/Il1rn/Trpv4/Osm/Ccl5/Chga	20
GO:0031099	GO:0031099	regeneration	14/565	236/28832	0.059322	3.02721	4.42095	0.000255347	0.00180605	0.00105104	Il10/Tnc/Jun/Ptn/F7/Gli1/Kremen1/Gli3/Plau/Wnt10b/Igf2r/Cdkn1a/Fas/Ihh	14
GO:0045055	GO:0045055	regulated exocytosis	15/565	265/28832	0.0566038	2.8885	4.36637	0.00025849	0.00182551	0.00106237	Tspan18/Nr4a3/Ptafr/Steap2/Brsk1/Syt9/Syt8/Htr1b/Erc2/Cacna1d/Cd160/Npy/Syt5/Ccl3/Chga	15
GO:0051145	GO:0051145	smooth muscle cell differentiation	8/565	85/28832	0.0941176	4.80283	4.96403	0.000265274	0.00186925	0.00108782	Acvr1/Aplnr/Npnt/Ereg/Myocd/Sox9/Wnt7b/Efemp2	8
GO:2001239	GO:2001239	regulation of extrinsic apoptotic signaling pathway in absence of ligand	6/565	46/28832	0.130435	6.6561	5.42775	0.000265487	0.00186925	0.00108782	Tgfb2/Il1b/Unc5b/Gdnf/Col2a1/Snai2	6
GO:0002507	GO:0002507	tolerance induction	5/565	30/28832	0.166667	8.50501	5.81454	0.00026972	0.00188764	0.00109852	C3ar1/Il2ra/Ccr4/Tnfaip3/Foxp3	5
GO:0002710	GO:0002710	negative regulation of T cell mediated immunity	5/565	30/28832	0.166667	8.50501	5.81454	0.00026972	0.00188764	0.00109852	Nod2/Arg1/Cd274/Tbx21/Foxp3	5
GO:0003180	GO:0003180	aortic valve morphogenesis	5/565	30/28832	0.166667	8.50501	5.81454	0.00026972	0.00188764	0.00109852	Nos3/Tbx20/Sox9/Gata3/Robo2	5
GO:0043369	GO:0043369	CD4-positive or CD8-positive, alpha-beta T cell lineage commitment	5/565	30/28832	0.166667	8.50501	5.81454	0.00026972	0.00188764	0.00109852	Loxl3/Il23a/Lgals1/Tbx21/Foxp3	5
GO:0002532	GO:0002532	production of molecular mediator involved in inflammatory response	9/565	108/28832	0.0833333	4.25251	4.78764	0.000280375	0.00195632	0.00113849	Il17f/Slamf8/Ephb2/Clec7a/Nod2/Mefv/Ankrd42/Nlrc3/Cd6	9
GO:0090100	GO:0090100	positive regulation of transmembrane receptor protein serine/threonine kinase signaling pathway	9/565	108/28832	0.0833333	4.25251	4.78764	0.000280375	0.00195632	0.00113849	Tgfb2/Acvr1/Slc2a10/Npnt/Tbx20/Myocd/Sox11/Gpc3/Bmp2	9
GO:0090101	GO:0090101	negative regulation of transmembrane receptor protein serine/threonine kinase signaling pathway	11/565	157/28832	0.0700637	3.57536	4.57456	0.000283246	0.0019734	0.00114843	Acvr1/Slc2a10/Htra3/Cav2/Cav1/Spred3/Tbx20/Wnt5a/Adamtsl2/Bmp2/Gdf15	11
GO:1903707	GO:1903707	negative regulation of hemopoiesis	10/565	132/28832	0.0757576	3.86592	4.66577	0.000284304	0.0019778	0.00115099	Loxl3/Gpr137b/Gli3/Tnfrsf11b/Lgals1/Ihh/Ccl3/Tbx21/Snai2/Foxp3	10
GO:0032722	GO:0032722	positive regulation of chemokine production	8/565	86/28832	0.0930233	4.74698	4.9199	0.00028754	0.00199733	0.00116236	Il17f/Il1b/Clec7a/Nod2/Wnt5a/Trpv4/Ccl5/Egr1	8
GO:0032964	GO:0032964	collagen biosynthetic process	7/565	66/28832	0.106061	5.41228	5.07352	0.000306432	0.00212539	0.00123688	Col5a1/Creb3l1/Fosl2/Rcn3/Serpinh1/Arg1/Ihh	7
GO:0051783	GO:0051783	regulation of nuclear division	11/565	159/28832	0.0691824	3.53038	4.52337	0.000315843	0.00218182	0.00126972	Il1b/Fgfr3/Ereg/Cav2/Igf2/Smpd3/Edn1/Wnt5a/Cd28/Il1a/Osm	11
GO:0003338	GO:0003338	metanephros morphogenesis	5/565	31/28832	0.16129	8.23066	5.69468	0.000316443	0.00218182	0.00126972	Fras1/Sox9/Gdnf/Wnt7b/Sox8	5
GO:0070977	GO:0070977	bone maturation	5/565	31/28832	0.16129	8.23066	5.69468	0.000316443	0.00218182	0.00126972	Fgfr3/Snx10/Phospho1/Bmp2/Plxnb1	5
GO:0086010	GO:0086010	membrane depolarization during action potential	5/565	31/28832	0.16129	8.23066	5.69468	0.000316443	0.00218182	0.00126972	Scn3a/Scn1a/Trpm4/Cacna1d/Kcnh2	5
GO:0010631	GO:0010631	epithelial cell migration	9/565	110/28832	0.0818182	4.17519	4.71708	0.000321582	0.0022107	0.00128653	Tgfb2/Snai1/Jun/Tacr1/Sox9/Wnt5a/Has2/Mcc/Snai2	9
GO:0048704	GO:0048704	embryonic skeletal system morphogenesis	9/565	110/28832	0.0818182	4.17519	4.71708	0.000321582	0.0022107	0.00128653	Twist2/Tgfb2/Col11a1/Hspg2/Sox11/Six4/Gli3/Mmp14/Col2a1	9
GO:0001889	GO:0001889	liver development	12/565	186/28832	0.0645161	3.29226	4.43408	0.000325683	0.0022323	0.0012991	Il10/Frzb/Jun/Ptn/Gli1/Sox9/Gli3/Plau/Igf2r/Ihh/Ugt1a9/Tnfaip3	12
GO:0001909	GO:0001909	leukocyte mediated cytotoxicity	12/565	186/28832	0.0645161	3.29226	4.43408	0.000325683	0.0022323	0.0012991	Il21/Igf2/Arg1/Il23a/Trem1/Sh2d1a/Cd160/Klrc1/H2-Q4/H2-Q6/H2-Q7/H2-Q10	12
GO:0006836	GO:0006836	neurotransmitter transport	14/565	242/28832	0.0578512	2.95215	4.3115	0.000329567	0.0022556	0.00131266	Slc6a17/Slc6a11/Brsk1/Syt9/Syt8/Htr1b/Erc2/Cacna1d/Gdnf/Best1/Npy/Syt5/Slc18a1/Slc6a15	14
GO:0010977	GO:0010977	negative regulation of neuron projection development	11/565	160/28832	0.06875	3.50832	4.49809	0.000333291	0.00227773	0.00132554	Map2/Ephb2/Tsku/Cspg4/Zfp365/Kremen1/Wnt5a/Lgals1/Trpv4/Ccr5/Spock1	11
GO:0032620	GO:0032620	interleukin-17 production	6/565	48/28832	0.125	6.37876	5.2728	0.000336508	0.00229065	0.00133306	Il21/Nod2/Il23a/Arg2/Osm/Foxp3	6
GO:0043368	GO:0043368	positive T cell selection	6/565	48/28832	0.125	6.37876	5.2728	0.000336508	0.00229065	0.00133306	Loxl3/Themis/Il23a/Lgals1/Tbx21/Foxp3	6
GO:0003151	GO:0003151	outflow tract morphogenesis	8/565	88/28832	0.0909091	4.6391	4.83366	0.000336658	0.00229065	0.00133306	Nrp2/Tgfb2/Jun/Tbx20/Sox11/Edn1/Heyl/Robo2	8
GO:0009914	GO:0009914	hormone transport	20/565	428/28832	0.046729	2.38458	4.08005	0.000345086	0.00234457	0.00136444	Ildr2/Il1b/Slc9b2/Tacr1/Trpm4/Syt9/Smpd3/Sox11/Edn1/Cacna1d/Sybu/Glp1r/Efna5/Rbp4/Gata3/Il1rn/Trpv4/Osm/Ccl5/Chga	20
GO:0071375	GO:0071375	cellular response to peptide hormone stimulus	19/565	396/28832	0.0479798	2.44841	4.10318	0.000347987	0.00236083	0.0013739	Grb14/Tyro3/Il1b/Insrr/Nr4a3/Ephb2/Fgfr3/Fam114a1/Cav2/Cav1/Igf2/Mst1r/Socs3/Fos/Akr1c18/Edn1/Ror2/Glp1r/Gdf15	19
GO:0010001	GO:0010001	glial cell differentiation	16/565	303/28832	0.0528053	2.69466	4.19251	0.000355053	0.00240527	0.00139976	Gpc1/Il1b/Tnfrsf1b/Fgfr3/Ptn/Bnip3/Zfp365/Sox9/Sox11/Slc8a3/Gli3/Ror2/Bmp2/Eomes/Egr2/Sox8	16
GO:0002827	GO:0002827	positive regulation of T-helper 1 type immune response	4/565	18/28832	0.222222	11.34	6.20398	0.000358826	0.00242025	0.00140848	Il1b/Il12rb1/Il23a/Tbx21	4
GO:0032604	GO:0032604	granulocyte macrophage colony-stimulating factor production	4/565	18/28832	0.222222	11.34	6.20398	0.000358826	0.00242025	0.00140848	Il17f/Il1b/Fosl2/Il23a	4
GO:0070234	GO:0070234	positive regulation of T cell apoptotic process	4/565	18/28832	0.222222	11.34	6.20398	0.000358826	0.00242025	0.00140848	Tgfb2/Wnt5a/Cd274/Ccl5	4
GO:0048709	GO:0048709	oligodendrocyte differentiation	10/565	136/28832	0.0735294	3.75221	4.54836	0.000361306	0.00243345	0.00141616	Tnfrsf1b/Fgfr3/Ptn/Bnip3/Zfp365/Sox9/Sox11/Slc8a3/Gli3/Sox8	10
GO:2001238	GO:2001238	positive regulation of extrinsic apoptotic signaling pathway	7/565	68/28832	0.102941	5.2531	4.9642	0.00036884	0.00247128	0.00143817	Tgfb2/Atf3/Cav1/Unc5b/G0s2/Lta/Cd40lg	7
GO:0048266	GO:0048266	behavioral response to pain	5/565	32/28832	0.15625	7.97345	5.58008	0.000369045	0.00247128	0.00143817	Scn3a/Vwa1/Tacr1/Htr7/Osm	5
GO:0060071	GO:0060071	Wnt signaling pathway, planar cell polarity pathway	5/565	32/28832	0.15625	7.97345	5.58008	0.000369045	0.00247128	0.00143817	Ror2/Wnt5a/Cthrc1/Wnt7b/Gpc3	5
GO:1903055	GO:1903055	positive regulation of extracellular matrix organization	5/565	32/28832	0.15625	7.97345	5.58008	0.000369045	0.00247128	0.00143817	Tgfb2/Fscn1/Sox9/Efemp2/Bmp2	5
GO:0061008	GO:0061008	hepaticobiliary system development	12/565	189/28832	0.0634921	3.24001	4.36802	0.000376587	0.0025149	0.00146356	Il10/Frzb/Jun/Ptn/Gli1/Sox9/Gli3/Plau/Igf2r/Ihh/Ugt1a9/Tnfaip3	12
GO:0036323	GO:0036323	vascular endothelial growth factor receptor-1 signaling pathway	6/565	49/28832	0.122449	6.24858	5.1986	0.000377182	0.0025149	0.00146356	Tyro3/Insrr/Ephb2/Fgfr3/Mst1r/Ror2	6
GO:0046640	GO:0046640	regulation of alpha-beta T cell proliferation	6/565	49/28832	0.122449	6.24858	5.1986	0.000377182	0.0025149	0.00146356	Il23a/Arg2/Cd274/Cd28/Il2ra/Foxp3	6
GO:0052547	GO:0052547	regulation of peptidase activity	9/565	113/28832	0.079646	4.06434	4.6143	0.000392674	0.00261072	0.00151932	Serpinb8/Efna3/Ecm1/Cav1/Rcn3/Serpinh1/Cstb/Serpind1/Spock1	9
GO:0090132	GO:0090132	epithelium migration	9/565	113/28832	0.079646	4.06434	4.6143	0.000392674	0.00261072	0.00151932	Tgfb2/Snai1/Jun/Tacr1/Sox9/Wnt5a/Has2/Mcc/Snai2	9
GO:0006693	GO:0006693	prostaglandin metabolic process	7/565	69/28832	0.101449	5.17697	4.91114	0.000403645	0.00267221	0.00155511	Ptges/Il1b/Cyp2s1/Akr1c18/Edn1/Cthrc1/Ptgs2	7
GO:0030193	GO:0030193	regulation of blood coagulation	7/565	69/28832	0.101449	5.17697	4.91114	0.000403645	0.00267221	0.00155511	Ephb2/Pdgfa/Cav1/F7/Plat/Adamts18/Plau	7
GO:0061082	GO:0061082	myeloid leukocyte cytokine production	7/565	69/28832	0.101449	5.17697	4.91114	0.000403645	0.00267221	0.00155511	Twist2/Tgfb2/Il1b/Nr4a3/Nod2/Wnt5a/Nlrp3	7
GO:0015833	GO:0015833	peptide transport	18/565	369/28832	0.0487805	2.48927	4.07063	0.000405975	0.00268382	0.00156186	Ildr2/Il1b/Slc7a11/Slc9b2/Trpm4/Syt9/Smpd3/Edn1/Cacna1d/Sybu/Glp1r/Efna5/Slc15a3/Rbp4/Il1rn/Trpv4/Ccl5/Chga	18
GO:0048483	GO:0048483	autonomic nervous system development	6/565	50/28832	0.12	6.12361	5.12643	0.000421597	0.00278314	0.00161966	Nrp2/Sox11/Gdnf/Gata3/Egr2/Sox8	6
GO:0006809	GO:0006809	nitric oxide biosynthetic process	8/565	91/28832	0.0879121	4.48616	4.70903	0.00042297	0.00278824	0.00162263	Il10/Tlr5/Il1b/Nos3/Cav1/Clec7a/Smpd3/Ptgs2	8
GO:0001516	GO:0001516	prostaglandin biosynthetic process	5/565	33/28832	0.151515	7.73183	5.47036	0.000427993	0.00280152	0.00163036	Ptges/Il1b/Edn1/Cthrc1/Ptgs2	5
GO:0046457	GO:0046457	prostanoid biosynthetic process	5/565	33/28832	0.151515	7.73183	5.47036	0.000427993	0.00280152	0.00163036	Ptges/Il1b/Edn1/Cthrc1/Ptgs2	5
GO:0048745	GO:0048745	smooth muscle tissue development	5/565	33/28832	0.151515	7.73183	5.47036	0.000427993	0.00280152	0.00163036	Tnn/Fosl2/Sox9/Efemp2/Ihh	5
GO:1901099	GO:1901099	negative regulation of signal transduction in absence of ligand	5/565	33/28832	0.151515	7.73183	5.47036	0.000427993	0.00280152	0.00163036	Il1b/Unc5b/Gdnf/Col2a1/Snai2	5
GO:2001240	GO:2001240	negative regulation of extrinsic apoptotic signaling pathway in absence of ligand	5/565	33/28832	0.151515	7.73183	5.47036	0.000427993	0.00280152	0.00163036	Il1b/Unc5b/Gdnf/Col2a1/Snai2	5
GO:0007200	GO:0007200	phospholipase C-activating G protein-coupled receptor signaling pathway	10/565	139/28832	0.0719424	3.67123	4.46318	0.000429836	0.00280569	0.00163279	Ptafr/Cmklr1/C3ar1/Htr1b/Pth1r/Plcd1/Bdkrb1/Edn1/Wnt5a/Chga	10
GO:0007631	GO:0007631	feeding behavior	10/565	139/28832	0.0719424	3.67123	4.46318	0.000429836	0.00280569	0.00163279	Nr4a3/Tacr1/Htr1b/Aoc3/Fos/Glp1r/Npy/Gdf15/Slc24a4/Unc79	10
GO:0006692	GO:0006692	prostanoid metabolic process	7/565	70/28832	0.1	5.10301	4.8591	0.000441025	0.00287067	0.0016706	Ptges/Il1b/Cyp2s1/Akr1c18/Edn1/Cthrc1/Ptgs2	7
GO:0045776	GO:0045776	negative regulation of blood pressure	7/565	70/28832	0.1	5.10301	4.8591	0.000441025	0.00287067	0.0016706	Ptafr/Nos3/Bdkrb2/Bdkrb1/Glp1r/Npy/Ier3	7
GO:0010595	GO:0010595	positive regulation of endothelial cell migration	9/565	115/28832	0.0782609	3.99366	4.54774	0.000446899	0.00289662	0.0016857	Nos3/Igf2/Col18a1/Wnt5a/Ccbe1/Ptgs2/Gata3/Angpt4/Snai2	9
GO:0090263	GO:0090263	positive regulation of canonical Wnt signaling pathway	9/565	115/28832	0.0782609	3.99366	4.54774	0.000446899	0.00289662	0.0016857	Lmx1a/Dkk2/Fgfr3/Trpm4/Ror2/Wnt10b/Gpc3/Tmem198/Rspo3	9
GO:0055093	GO:0055093	response to hyperoxia	4/565	19/28832	0.210526	10.7432	6.00617	0.000447501	0.00289662	0.0016857	Cav1/Bnip3/Cdkn1a/Fas	4
GO:0072540	GO:0072540	T-helper 17 cell lineage commitment	4/565	19/28832	0.210526	10.7432	6.00617	0.000447501	0.00289662	0.0016857	Loxl3/Il23a/Lgals1/Tbx21	4
GO:0051781	GO:0051781	positive regulation of cell division	8/565	92/28832	0.0869565	4.4374	4.66869	0.000455438	0.00293982	0.00171084	Tgfb2/Il1b/Ereg/Pdgfa/Ptn/Igf2/Il1a/Pgf	8
GO:0071901	GO:0071901	negative regulation of protein serine/threonine kinase activity	8/565	92/28832	0.0869565	4.4374	4.66869	0.000455438	0.00293982	0.00171084	Il1b/Cav1/Myocd/Slc8a3/Cdkn1a/Bmp2/Tnfaip3/Inca1	8
GO:0048265	GO:0048265	response to pain	6/565	51/28832	0.117647	6.00354	5.05619	0.00046999	0.00302536	0.00176062	Scn3a/Gja4/Vwa1/Tacr1/Htr7/Osm	6
GO:0099054	GO:0099054	presynapse assembly	6/565	51/28832	0.117647	6.00354	5.05619	0.00046999	0.00302536	0.00176062	Pcdh17/Farp1/Igsf11/Lrfn4/Lrfn3/Efnb1	6
GO:0050905	GO:0050905	neuromuscular process	13/565	222/28832	0.0585586	2.98825	4.20438	0.00047435	0.0030492	0.0017745	Scn1a/Map1a/Rem1/Nr4a3/Grin3a/Shank1/Grin2d/Slc8a3/Slitrk6/Hoxc10/Grin2a/Foxs1/Aldh1a3	13
GO:0060078	GO:0060078	regulation of postsynaptic membrane potential	11/565	167/28832	0.0658683	3.36126	4.32654	0.000479604	0.00307872	0.00179168	Grin3a/Shank1/Grin2d/Gabra5/Gabrb3/Chrna6/Kcnk1/Slc8a3/Grin2a/Igsf11/Chrnb4	11
GO:0032720	GO:0032720	negative regulation of tumor necrosis factor production	7/565	71/28832	0.0985915	5.03114	4.80805	0.000481116	0.00307994	0.00179239	Twist2/Il10/Nod2/Arg2/Tnfaip3/Nlrc3/Foxp3	7
GO:1900046	GO:1900046	regulation of hemostasis	7/565	71/28832	0.0985915	5.03114	4.80805	0.000481116	0.00307994	0.00179239	Ephb2/Pdgfa/Cav1/F7/Plat/Adamts18/Plau	7
GO:0019229	GO:0019229	regulation of vasoconstriction	8/565	93/28832	0.0860215	4.38969	4.62892	0.000489899	0.00312955	0.00182126	Cav1/Tacr1/Trpm4/Edn1/Htr7/Ptgs2/Chga/Dusp5	8
GO:0032673	GO:0032673	regulation of interleukin-4 production	5/565	34/28832	0.147059	7.50442	5.36514	0.000493767	0.00312955	0.00182126	Cd28/Gata3/Nlrp3/Foxp3/Cd40lg	5
GO:0060037	GO:0060037	pharyngeal system development	5/565	34/28832	0.147059	7.50442	5.36514	0.000493767	0.00312955	0.00182126	Tgfb2/Acvr1/Six4/Edn1/Gata3	5
GO:0060384	GO:0060384	innervation	5/565	34/28832	0.147059	7.50442	5.36514	0.000493767	0.00312955	0.00182126	Fgfr3/Gabra5/Gabrb3/Edn1/Slitrk6	5
GO:0071634	GO:0071634	regulation of transforming growth factor beta production	5/565	34/28832	0.147059	7.50442	5.36514	0.000493767	0.00312955	0.00182126	Tgfb2/Tsku/Cd200/Ptgs2/Foxp3	5
GO:1904706	GO:1904706	negative regulation of vascular associated smooth muscle cell proliferation	5/565	34/28832	0.147059	7.50442	5.36514	0.000493767	0.00312955	0.00182126	Il10/Cav1/Myocd/Cdkn1a/Efemp2	5
GO:2000178	GO:2000178	negative regulation of neural precursor cell proliferation	5/565	34/28832	0.147059	7.50442	5.36514	0.000493767	0.00312955	0.00182126	Il1b/Fgfr3/Ptn/Wnt5a/Ccr5	5
GO:2001234	GO:2001234	negative regulation of apoptotic signaling pathway	14/565	252/28832	0.0555556	2.835	4.13638	0.000494327	0.00312955	0.00182126	Il10/Acvr1/Creb3l1/Il1b/Snai1/Wnt16/Unc5b/Bdkrb2/Gdnf/Ptgs2/Tnfaip3/Col2a1/Snai2/Ier3	14
GO:0051345	GO:0051345	positive regulation of hydrolase activity	13/565	223/28832	0.058296	2.97485	4.18552	0.000494918	0.00312955	0.00182126	Efna3/Rhoc/Npnt/Grhl3/Arhgef19/Fgfr3/Cav2/Rcn3/Wnt5a/Cd200/Bmp2/Plxnb1/Ccl5	13
GO:0030308	GO:0030308	negative regulation of cell growth	12/565	195/28832	0.0615385	3.14031	4.2398	0.000498765	0.0031496	0.00183293	Map2/Tgfb2/Frzb/Cgref1/Bdkrb1/Wnt5a/Dcstamp/Ostn/Dcbld2/Cdkn1a/Sh3bp4/Ccr5	12
GO:0071346	GO:0071346	cellular response to type II interferon	9/565	117/28832	0.0769231	3.92539	4.48267	0.000507132	0.00319809	0.00186115	Gbp2b/Gbp9/Il12rb1/Arg1/Edn1/Wnt5a/Ccl5/Ciita/H2-Q7	9
GO:0036215	GO:0036215	response to stem cell factor	6/565	52/28832	0.115385	5.88809	4.9878	0.0005226	0.00326906	0.00190245	Tyro3/Insrr/Ephb2/Fgfr3/Mst1r/Ror2	6
GO:0036216	GO:0036216	cellular response to stem cell factor stimulus	6/565	52/28832	0.115385	5.88809	4.9878	0.0005226	0.00326906	0.00190245	Tyro3/Insrr/Ephb2/Fgfr3/Mst1r/Ror2	6
GO:0038109	GO:0038109	Kit signaling pathway	6/565	52/28832	0.115385	5.88809	4.9878	0.0005226	0.00326906	0.00190245	Tyro3/Insrr/Ephb2/Fgfr3/Mst1r/Ror2	6
GO:0042531	GO:0042531	positive regulation of tyrosine phosphorylation of STAT protein	6/565	52/28832	0.115385	5.88809	4.9878	0.0005226	0.00326906	0.00190245	Il21/Fgfr3/Il23a/Lck/Osm/Ccl5	6
GO:0048806	GO:0048806	genitalia development	6/565	52/28832	0.115385	5.88809	4.9878	0.0005226	0.00326906	0.00190245	Tyro3/Sycp2/Foxf2/Ror2/Wnt5a/Rbp4	6
GO:0051403	GO:0051403	stress-activated MAPK cascade	6/565	52/28832	0.115385	5.88809	4.9878	0.0005226	0.00326906	0.00190245	Tgfb2/Il1b/Clec7a/Nod2/Fas/Il1a	6
GO:0003143	GO:0003143	embryonic heart tube morphogenesis	7/565	72/28832	0.0972222	4.96126	4.75794	0.000524058	0.00327378	0.0019052	Acvr1/Aplnr/Mical2/Tead1/Tbx20/Wnt5a/Ihh	7
GO:0014015	GO:0014015	positive regulation of gliogenesis	8/565	94/28832	0.0851064	4.34299	4.5897	0.000526442	0.00327987	0.00190874	Il1b/Tnfrsf1b/Ptn/Zfp365/Bmp2/Egr2/Sox8/Lta	8
GO:0060395	GO:0060395	SMAD protein signal transduction	8/565	94/28832	0.0851064	4.34299	4.5897	0.000526442	0.00327987	0.00190874	Tgfb2/Acvr1/Jun/Tbx20/Fos/Ror2/Bmp2/Gdf15	8
GO:0007224	GO:0007224	smoothened signaling pathway	11/565	169/28832	0.0650888	3.32149	4.2792	0.000530124	0.00329839	0.00191952	Hspg2/Fgfr3/Gli1/Gli3/Ror2/Scube1/Wnt7b/Wnt10b/Gpc3/Ihh/Hhip	11
GO:0016525	GO:0016525	negative regulation of angiogenesis	9/565	118/28832	0.0762712	3.89213	4.45067	0.000539656	0.00335322	0.00195142	Il17f/Tgfb2/Creb3l1/Efna3/Ptn/Ecscr/Angpt4/Cd160/Hhip	9
GO:0045859	GO:0045859	regulation of protein kinase activity	21/565	477/28832	0.0440252	2.24661	3.8814	0.000542001	0.0033633	0.00195729	Tnfrsf11a/Tgfb2/Il1b/Ephb2/Ereg/Pdgfa/Cav1/Tead1/Mst1r/Gadd45b/Myocd/Slc8a3/Edn1/Wnt5a/Ajuba/Cdkn1a/Maged1/Bmp2/Csf1/Tnfaip3/Inca1	21
GO:0038093	GO:0038093	Fc receptor signaling pathway	4/565	20/28832	0.2	10.206	5.82256	0.000550752	0.00340851	0.0019836	Nr4a3/Clec4d/Clec4e/Lck	4
GO:0040037	GO:0040037	negative regulation of fibroblast growth factor receptor signaling pathway	4/565	20/28832	0.2	10.206	5.82256	0.000550752	0.00340851	0.0019836	Gpc1/Creb3l1/Wnt5a/Gata3	4
GO:0034766	GO:0034766	negative regulation of monoatomic ion transmembrane transport	8/565	95/28832	0.0842105	4.29727	4.55103	0.000565161	0.00349304	0.00203279	Tgfb2/Sestd1/Rem1/Kcnab1/Ephb2/Cav1/Kcnh2/Kcne3	8
GO:0040036	GO:0040036	regulation of fibroblast growth factor receptor signaling pathway	5/565	35/28832	0.142857	7.29001	5.26412	0.000566861	0.0034989	0.00203621	Gpc1/Creb3l1/Wnt5a/Gata3/Hhip	5
GO:0014911	GO:0014911	positive regulation of smooth muscle cell migration	7/565	73/28832	0.0958904	4.8933	4.70876	0.000569996	0.00350894	0.00204205	Nr4a3/Myocd/Plau/Has2/F3/Ccl5/Egr1	7
GO:0051932	GO:0051932	synaptic transmission, GABAergic	7/565	73/28832	0.0958904	4.8933	4.70876	0.000569996	0.00350894	0.00204205	Tacr1/Gabra5/Gabrb3/Hapln4/Htr1b/Nalcn/Best1	7
GO:0001892	GO:0001892	embryonic placenta development	9/565	119/28832	0.0756303	3.85942	4.41902	0.00057387	0.00352812	0.00205321	Il10/Snai1/Gjb5/Igf2/Plcd1/Socs3/Wnt7b/Eomes/Rspo3	9
GO:0048588	GO:0048588	developmental cell growth	15/565	286/28832	0.0524476	2.6764	4.02813	0.000575963	0.00353632	0.00205798	Nrp2/Map2/Tnn/Crabp2/Bcan/Auts2/Wasf1/Myocd/Sox9/Edn1/Wnt5a/Ostn/Efna5/Lpar3/Ccr5	15
GO:0010934	GO:0010934	macrophage cytokine production	6/565	53/28832	0.113208	5.77699	4.92117	0.000579677	0.00355443	0.00206852	Twist2/Tgfb2/Il1b/Nod2/Wnt5a/Nlrp3	6
GO:0070374	GO:0070374	positive regulation of ERK1 and ERK2 cascade	13/565	227/28832	0.0572687	2.92243	4.11108	0.000584916	0.00358184	0.00208447	Tnfrsf11a/Il1b/Npnt/Jun/Fgfr3/Pdgfa/Nod2/Acta2/Il1a/Bmp2/Trpv4/Npy/Ccl3	13
GO:0010563	GO:0010563	negative regulation of phosphorus metabolic process	18/565	381/28832	0.0472441	2.41087	3.91936	0.000590622	0.00360729	0.00209928	Prr5l/Il1b/Jun/Ephb2/Pdgfa/Cav1/Gadd45b/Myocd/Socs3/Slc8a3/Bdkrb2/Bdkrb1/Ajuba/Cdkn1a/Bmp2/Tnfaip3/Inca1/Ier3	18
GO:0045936	GO:0045936	negative regulation of phosphate metabolic process	18/565	381/28832	0.0472441	2.41087	3.91936	0.000590622	0.00360729	0.00209928	Prr5l/Il1b/Jun/Ephb2/Pdgfa/Cav1/Gadd45b/Myocd/Socs3/Slc8a3/Bdkrb2/Bdkrb1/Ajuba/Cdkn1a/Bmp2/Tnfaip3/Inca1/Ier3	18
GO:0009306	GO:0009306	protein secretion	20/565	447/28832	0.0447427	2.28323	3.86569	0.000596299	0.00363719	0.00211668	Ildr2/Tgfb2/Il1b/Slc9b2/Rcn3/Trpm4/Apbb1/Syt9/Mmp13/Cacna1d/Sybu/Tvp23a/Cd200/Glp1r/Efna5/Rbp4/Il1rn/Il1a/Ccl5/Chga	20
GO:0042303	GO:0042303	molting cycle	10/565	145/28832	0.0689655	3.51932	4.2997	0.000599511	0.00364246	0.00211975	Tgfb2/Snai1/Pdgfa/Tsku/Mpzl3/Dlx3/Sox9/Wnt5a/Wnt10b/Ptgs2	10
GO:0042633	GO:0042633	hair cycle	10/565	145/28832	0.0689655	3.51932	4.2997	0.000599511	0.00364246	0.00211975	Tgfb2/Snai1/Pdgfa/Tsku/Mpzl3/Dlx3/Sox9/Wnt5a/Wnt10b/Ptgs2	10
GO:0046683	GO:0046683	response to organophosphorus	10/565	145/28832	0.0689655	3.51932	4.2997	0.000599511	0.00364246	0.00211975	Il1b/Ptafr/Trpm4/Nt5e/Sdc1/Slc8a3/Fos/Wnt10b/Cdo1/Ptgs2	10
GO:0035050	GO:0035050	embryonic heart tube development	8/565	96/28832	0.0833333	4.25251	4.51289	0.000606149	0.00367799	0.00214043	Acvr1/Aplnr/Mical2/Tead1/Tbx20/Edn1/Wnt5a/Ihh	8
GO:2000181	GO:2000181	negative regulation of blood vessel morphogenesis	9/565	120/28832	0.075	3.82726	4.38771	0.000609839	0.00369556	0.00215065	Il17f/Tgfb2/Creb3l1/Efna3/Ptn/Ecscr/Angpt4/Cd160/Hhip	9
GO:0007249	GO:0007249	canonical NF-kappaB signal transduction	15/565	288/28832	0.0520833	2.65782	3.99751	0.000618773	0.00374482	0.00217932	Traf1/Il1b/Cav1/Tnip3/Clec4d/Clec7a/Nod2/Edn1/Wnt5a/Ajuba/Il1a/Tnfaip3/Nlrc3/Lta/Cd40lg	15
GO:0046633	GO:0046633	alpha-beta T cell proliferation	6/565	54/28832	0.111111	5.67001	4.85622	0.000641475	0.00387214	0.00225342	Il23a/Arg2/Cd274/Cd28/Il2ra/Foxp3	6
GO:0071526	GO:0071526	semaphorin-plexin signaling pathway	6/565	54/28832	0.111111	5.67001	4.85622	0.000641475	0.00387214	0.00225342	Nrp2/Sema3b/Edn1/Gdnf/Plxnb1/Sema4g	6
GO:1901343	GO:1901343	negative regulation of vasculature development	9/565	121/28832	0.0743802	3.79563	4.35674	0.000647631	0.00389524	0.00226686	Il17f/Tgfb2/Creb3l1/Efna3/Ptn/Ecscr/Angpt4/Cd160/Hhip	9
GO:0043267	GO:0043267	negative regulation of potassium ion transport	5/565	36/28832	0.138889	7.08751	5.16701	0.000647782	0.00389524	0.00226686	Kcnab1/Nos3/Cav1/Kcnh2/Kcne3	5
GO:0035592	GO:0035592	establishment of protein localization to extracellular region	20/565	450/28832	0.0444444	2.268	3.83283	0.000647812	0.00389524	0.00226686	Ildr2/Tgfb2/Il1b/Slc9b2/Rcn3/Trpm4/Apbb1/Syt9/Mmp13/Cacna1d/Sybu/Tvp23a/Cd200/Glp1r/Efna5/Rbp4/Il1rn/Il1a/Ccl5/Chga	20
GO:0048010	GO:0048010	vascular endothelial growth factor receptor signaling pathway	8/565	97/28832	0.0824742	4.20867	4.47527	0.000649505	0.00390038	0.00226985	Tyro3/Insrr/Ephb2/Fgfr3/Mst1r/Ror2/Myof/Pgf	8
GO:0031632	GO:0031632	positive regulation of synaptic vesicle fusion to presynaptic active zone membrane	4/565	21/28832	0.190476	9.72002	5.65148	0.000669858	0.00399682	0.00232597	Syt9/Syt8/Erc2/Syt5	4
GO:0070431	GO:0070431	nucleotide-binding oligomerization domain containing 2 signaling pathway	4/565	21/28832	0.190476	9.72002	5.65148	0.000669858	0.00399682	0.00232597	Nod2/Lacc1/Slc15a3/Tnfaip3	4
GO:0071639	GO:0071639	positive regulation of monocyte chemotactic protein-1 production	4/565	21/28832	0.190476	9.72002	5.65148	0.000669858	0.00399682	0.00232597	Il1b/Clec7a/Nod2/Trpv4	4
GO:0099502	GO:0099502	calcium-dependent activation of synaptic vesicle fusion	4/565	21/28832	0.190476	9.72002	5.65148	0.000669858	0.00399682	0.00232597	Syt9/Syt8/Erc2/Syt5	4
GO:1901634	GO:1901634	positive regulation of synaptic vesicle membrane organization	4/565	21/28832	0.190476	9.72002	5.65148	0.000669858	0.00399682	0.00232597	Syt9/Syt8/Erc2/Syt5	4
GO:0050852	GO:0050852	T cell receptor signaling pathway	10/565	148/28832	0.0675676	3.44798	4.22117	0.000703145	0.00419006	0.00243843	Fosl2/Cd276/Themis/Sh2d1a/Cd28/Gata3/Cd160/Lck/Skap1/Foxp3	10
GO:1904407	GO:1904407	positive regulation of nitric oxide metabolic process	6/565	55/28832	0.109091	5.56692	4.79287	0.000708256	0.00421512	0.00245301	Tlr5/Il1b/Clec7a/Smpd3/Ptgs2/Npy	6
GO:0001655	GO:0001655	urogenital system development	7/565	76/28832	0.0921053	4.70014	4.56641	0.000727273	0.00431726	0.00251245	Acvr1/Tnc/Ephb2/Gli1/Sox9/Gli3/Wnt5a	7
GO:0031100	GO:0031100	animal organ regeneration	7/565	76/28832	0.0921053	4.70014	4.56641	0.000727273	0.00431726	0.00251245	Il10/F7/Gli1/Gli3/Igf2r/Cdkn1a/Ihh	7
GO:0010574	GO:0010574	regulation of vascular endothelial growth factor production	5/565	37/28832	0.135135	6.89596	5.07354	0.000737048	0.0043586	0.00253651	Il1b/C3ar1/Ccbe1/Ptgs2/Il1a	5
GO:0071604	GO:0071604	transforming growth factor beta production	5/565	37/28832	0.135135	6.89596	5.07354	0.000737048	0.0043586	0.00253651	Tgfb2/Tsku/Cd200/Ptgs2/Foxp3	5
GO:0086091	GO:0086091	regulation of heart rate by cardiac conduction	5/565	37/28832	0.135135	6.89596	5.07354	0.000737048	0.0043586	0.00253651	Cav1/Trpm4/Cacna1d/Kcnh2/Kcne3	5
GO:0071692	GO:0071692	protein localization to extracellular region	20/565	456/28832	0.0438596	2.23816	3.76789	0.000762479	0.00450327	0.0026207	Ildr2/Tgfb2/Il1b/Slc9b2/Rcn3/Trpm4/Apbb1/Syt9/Mmp13/Cacna1d/Sybu/Tvp23a/Cd200/Glp1r/Efna5/Rbp4/Il1rn/Il1a/Ccl5/Chga	20
GO:0051092	GO:0051092	positive regulation of NF-kappaB transcription factor activity	9/565	124/28832	0.0725806	3.7038	4.26577	0.000772642	0.00455751	0.00265227	Tnfrsf11a/Traf1/Il1b/Clec7a/Nod2/Wnt5a/Ankrd42/Nlrp3/Cd40lg	9
GO:1903034	GO:1903034	regulation of response to wounding	11/565	177/28832	0.0621469	3.17136	4.09669	0.000778865	0.00458518	0.00266837	Il10/Ephb2/Pdgfa/Cav1/Ptn/Clec7a/F7/Plat/Adamts18/Kremen1/Plau	11
GO:0002832	GO:0002832	negative regulation of response to biotic stimulus	10/565	150/28832	0.0666667	3.40201	4.16993	0.000780111	0.00458518	0.00266837	Slamf8/Tyro3/Smpdl3b/Igf2/Arg1/Arg2/Cd274/Tnfaip3/Nlrc3/Foxp3	10
GO:0060428	GO:0060428	lung epithelium development	6/565	56/28832	0.107143	5.46751	4.73106	0.000780288	0.00458518	0.00266837	Fosl2/Fgfr3/Rcn3/Sox9/Wnt7b/Adamtsl2	6
GO:0042113	GO:0042113	B cell activation	16/565	326/28832	0.0490798	2.50454	3.86242	0.0007825	0.00459238	0.00267256	Il10/Slamf8/Il21/Ephb2/Fosl2/Nod2/Mmp14/Lgals1/Cdkn1a/Fas/Cd28/Tnfaip3/Tbx21/Cfb/Foxp3/Cd40lg	16
GO:0045428	GO:0045428	regulation of nitric oxide biosynthetic process	7/565	77/28832	0.0909091	4.6391	4.52061	0.000786706	0.00461125	0.00268354	Il10/Tlr5/Il1b/Cav1/Clec7a/Smpd3/Ptgs2	7
GO:0048009	GO:0048009	insulin-like growth factor receptor signaling pathway	8/565	100/28832	0.08	4.08241	4.36537	0.000794778	0.0046527	0.00270766	Tyro3/Insrr/Ephb2/Fgfr3/Igf2/Mst1r/Ror2/Bmp2	8
GO:0002922	GO:0002922	positive regulation of humoral immune response	4/565	22/28832	0.181818	9.2782	5.49148	0.00080611	0.00468623	0.00272718	Il17f/Il1b/Nod2/Lta	4
GO:0032693	GO:0032693	negative regulation of interleukin-10 production	4/565	22/28832	0.181818	9.2782	5.49148	0.00080611	0.00468623	0.00272718	Il23a/Cd274/Pdcd1lg2/Foxp3	4
GO:0045736	GO:0045736	negative regulation of cyclin-dependent protein serine/threonine kinase activity	4/565	22/28832	0.181818	9.2782	5.49148	0.00080611	0.00468623	0.00272718	Myocd/Cdkn1a/Tnfaip3/Inca1	4
GO:0048245	GO:0048245	eosinophil chemotaxis	4/565	22/28832	0.181818	9.2782	5.49148	0.00080611	0.00468623	0.00272718	Ccl12/Ccl5/Ccl3/Ccl4	4
GO:0060602	GO:0060602	branch elongation of an epithelium	4/565	22/28832	0.181818	9.2782	5.49148	0.00080611	0.00468623	0.00272718	Tnc/Sox9/Six4/Wnt5a	4
GO:0002725	GO:0002725	negative regulation of T cell cytokine production	3/565	10/28832	0.3	15.309	6.39827	0.000810575	0.00468623	0.00272718	Arg1/Tbx21/Foxp3	3
GO:0042482	GO:0042482	positive regulation of odontogenesis	3/565	10/28832	0.3	15.309	6.39827	0.000810575	0.00468623	0.00272718	Edn1/Bmp2/Csf1	3
GO:0045657	GO:0045657	positive regulation of monocyte differentiation	3/565	10/28832	0.3	15.309	6.39827	0.000810575	0.00468623	0.00272718	Jun/Dcstamp/Csf1	3
GO:1903596	GO:1903596	regulation of gap junction assembly	3/565	10/28832	0.3	15.309	6.39827	0.000810575	0.00468623	0.00272718	Aplnr/Il1b/Cav1	3
GO:2000109	GO:2000109	regulation of macrophage apoptotic process	3/565	10/28832	0.3	15.309	6.39827	0.000810575	0.00468623	0.00272718	Nod2/Ccr5/Ccl5	3
GO:0007088	GO:0007088	regulation of mitotic nuclear division	9/565	125/28832	0.072	3.67417	4.23608	0.000818431	0.00472578	0.00275019	Il1b/Fgfr3/Ereg/Cav2/Igf2/Smpd3/Edn1/Cd28/Il1a	9
GO:0001736	GO:0001736	establishment of planar polarity	5/565	38/28832	0.131579	6.71449	4.98347	0.000835187	0.0048106	0.00279955	Grhl3/Brsk1/Foxf2/Wnt5a/Cthrc1	5
GO:0002360	GO:0002360	T cell lineage commitment	5/565	38/28832	0.131579	6.71449	4.98347	0.000835187	0.0048106	0.00279955	Loxl3/Il23a/Lgals1/Tbx21/Foxp3	5
GO:0008589	GO:0008589	regulation of smoothened signaling pathway	8/565	101/28832	0.0792079	4.04199	4.32969	0.000848619	0.00488192	0.00284106	Fgfr3/Gli1/Gli3/Scube1/Wnt7b/Gpc3/Ihh/Hhip	8
GO:0035904	GO:0035904	aorta development	7/565	78/28832	0.0897436	4.57962	4.47558	0.00084991	0.00488331	0.00284187	Tgfb2/Aplnr/Fkbp10/Lox/Efemp2/Egr2/Robo2	7
GO:0031547	GO:0031547	brain-derived neurotrophic factor receptor signaling pathway	6/565	57/28832	0.105263	5.37159	4.67071	0.000857846	0.00491677	0.00286134	Tyro3/Insrr/Ephb2/Fgfr3/Mst1r/Ror2	6
GO:0045581	GO:0045581	negative regulation of T cell differentiation	6/565	57/28832	0.105263	5.37159	4.67071	0.000857846	0.00491677	0.00286134	Loxl3/Gli3/Lgals1/Ihh/Tbx21/Foxp3	6
GO:1902106	GO:1902106	negative regulation of leukocyte differentiation	9/565	126/28832	0.0714286	3.64501	4.20668	0.000866404	0.00495971	0.00288633	Loxl3/Gpr137b/Gli3/Tnfrsf11b/Lgals1/Ihh/Ccl3/Tbx21/Foxp3	9
GO:0043406	GO:0043406	positive regulation of MAP kinase activity	8/565	102/28832	0.0784314	4.00236	4.29447	0.000905348	0.00517628	0.00301236	Tnfrsf11a/Il1b/Pdgfa/Mst1r/Edn1/Wnt5a/Ajuba/Maged1	8
GO:1905954	GO:1905954	positive regulation of lipid localization	9/565	127/28832	0.0708661	3.61631	4.17759	0.000916636	0.00522395	0.0030401	Tnfrsf11a/Ptges/Il1b/Cav1/Hilpda/Abca5/Edn1/Il1a/Msr1	9
GO:0032835	GO:0032835	glomerulus development	7/565	79/28832	0.0886076	4.52165	4.43132	0.000917053	0.00522395	0.0030401	Col4a4/C3ar1/Edn1/Acta2/Heyl/Basp1/Egr1	7
GO:0071470	GO:0071470	cellular response to osmotic stress	7/565	79/28832	0.0886076	4.52165	4.43132	0.000917053	0.00522395	0.0030401	Slc4a11/Bdkrb2/Wnk3/Ptgs2/Prkg2/Trpv4/Nlrp3	7
GO:0006941	GO:0006941	striated muscle contraction	11/565	181/28832	0.0607735	3.10128	4.00928	0.000935602	0.00532309	0.0030978	Scn1a/Rem1/Cav1/Trpm4/Arg2/Slc8a3/Cacna1d/Kcnh2/Trpv4/Kcne3/Chga	11
GO:0045687	GO:0045687	positive regulation of glial cell differentiation	6/565	58/28832	0.103448	5.27897	4.61177	0.000941209	0.00533111	0.00310247	Il1b/Tnfrsf1b/Ptn/Zfp365/Bmp2/Egr2	6
GO:0007164	GO:0007164	establishment of tissue polarity	5/565	39/28832	0.128205	6.54232	4.8966	0.000942739	0.00533111	0.00310247	Grhl3/Brsk1/Foxf2/Wnt5a/Cthrc1	5
GO:0033032	GO:0033032	regulation of myeloid cell apoptotic process	5/565	39/28832	0.128205	6.54232	4.8966	0.000942739	0.00533111	0.00310247	Slc7a11/Nod2/Ccr5/Ccl5/Snai2	5
GO:0045577	GO:0045577	regulation of B cell differentiation	5/565	39/28832	0.128205	6.54232	4.8966	0.000942739	0.00533111	0.00310247	Il10/Slamf8/Il21/Mmp14/Fas	5
GO:0048048	GO:0048048	embryonic eye morphogenesis	5/565	39/28832	0.128205	6.54232	4.8966	0.000942739	0.00533111	0.00310247	Sox11/Foxf2/Rarb/Ihh/Aldh1a3	5
GO:0001838	GO:0001838	embryonic epithelial tube formation	10/565	154/28832	0.0649351	3.31364	4.07002	0.000954891	0.00539328	0.00313865	Tgfb2/Grhl3/Sox9/Six4/Wnt5a/Gdnf/Cthrc1/Wnt6/Gata3/Sox8	10
GO:0002295	GO:0002295	T-helper cell lineage commitment	4/565	23/28832	0.173913	8.8748	5.34138	0.000960804	0.00539395	0.00313904	Loxl3/Il23a/Lgals1/Tbx21	4
GO:0032026	GO:0032026	response to magnesium ion	4/565	23/28832	0.173913	8.8748	5.34138	0.000960804	0.00539395	0.00313904	Abcc6/Smpd3/Tnfrsf11b/Cd14	4
GO:0032332	GO:0032332	positive regulation of chondrocyte differentiation	4/565	23/28832	0.173913	8.8748	5.34138	0.000960804	0.00539395	0.00313904	Sox9/Gli3/Loxl2/Prkg2	4
GO:0044851	GO:0044851	hair cycle phase	4/565	23/28832	0.173913	8.8748	5.34138	0.000960804	0.00539395	0.00313904	Tgfb2/Wnt5a/Wnt10b/Ptgs2	4
GO:1904030	GO:1904030	negative regulation of cyclin-dependent protein kinase activity	4/565	23/28832	0.173913	8.8748	5.34138	0.000960804	0.00539395	0.00313904	Myocd/Cdkn1a/Tnfaip3/Inca1	4
GO:0042326	GO:0042326	negative regulation of phosphorylation	16/565	333/28832	0.048048	2.4519	3.76753	0.000978482	0.00548657	0.00319294	Prr5l/Il1b/Jun/Ephb2/Cav1/Gadd45b/Myocd/Socs3/Slc8a3/Bdkrb2/Bdkrb1/Ajuba/Cdkn1a/Bmp2/Tnfaip3/Inca1	16
GO:0046635	GO:0046635	positive regulation of alpha-beta T cell activation	7/565	80/28832	0.0875	4.46513	4.38778	0.000988304	0.00553498	0.00322111	Il23a/Gli3/Cd28/Ihh/Cd160/Nlrp3/Foxp3	7
GO:0030072	GO:0030072	peptide hormone secretion	16/565	334/28832	0.0479042	2.44456	3.75417	0.00100962	0.00564755	0.00328662	Ildr2/Il1b/Slc9b2/Trpm4/Syt9/Smpd3/Edn1/Cacna1d/Sybu/Glp1r/Efna5/Rbp4/Il1rn/Trpv4/Ccl5/Chga	16
GO:0043525	GO:0043525	positive regulation of neuron apoptotic process	8/565	104/28832	0.0769231	3.92539	4.22534	0.00102792	0.00574301	0.00334218	Tgfb2/Il1b/Jun/Fgfr3/Fas/Ccr5/Ccl3/Egr1	8
GO:0038063	GO:0038063	collagen-activated tyrosine kinase receptor signaling pathway	6/565	59/28832	0.101695	5.1895	4.55418	0.00103066	0.00575146	0.00334709	Tyro3/Insrr/Ephb2/Fgfr3/Mst1r/Ror2	6
GO:0002520	GO:0002520	immune system development	13/565	242/28832	0.053719	2.74129	3.84578	0.00105527	0.0058743	0.00341858	Tnfrsf11a/C3ar1/Six4/Fas/Cd28/Gata3/Il2ra/Ccr4/Tnfaip3/Tbx21/Lta/Foxp3/Cd40lg	13
GO:0003230	GO:0003230	cardiac atrium development	5/565	40/28832	0.125	6.37876	4.81272	0.00106025	0.0058743	0.00341858	Tgfb2/Acvr1/Tbx20/Wnt5a/Bmp2	5
GO:0044319	GO:0044319	wound healing, spreading of cells	5/565	40/28832	0.125	6.37876	4.81272	0.00106025	0.0058743	0.00341858	Col5a1/Rhoc/Plet1/Ajuba/Snai2	5
GO:0090505	GO:0090505	epiboly involved in wound healing	5/565	40/28832	0.125	6.37876	4.81272	0.00106025	0.0058743	0.00341858	Col5a1/Rhoc/Plet1/Ajuba/Snai2	5
GO:0098703	GO:0098703	calcium ion import across plasma membrane	5/565	40/28832	0.125	6.37876	4.81272	0.00106025	0.0058743	0.00341858	Cav1/Slc8a3/Cacna1d/Trpv4/Slc24a4	5
GO:1902656	GO:1902656	calcium ion import into cytosol	5/565	40/28832	0.125	6.37876	4.81272	0.00106025	0.0058743	0.00341858	Cav1/Slc8a3/Cacna1d/Trpv4/Slc24a4	5
GO:0018158	GO:0018158	protein oxidation	3/565	11/28832	0.272727	13.9173	6.05798	0.00109836	0.0060494	0.00352048	Loxl3/Loxl2/Lox	3
GO:0034115	GO:0034115	negative regulation of heterotypic cell-cell adhesion	3/565	11/28832	0.272727	13.9173	6.05798	0.00109836	0.0060494	0.00352048	Il10/Il1rn/Tnfaip3	3
GO:0043615	GO:0043615	astrocyte cell migration	3/565	11/28832	0.272727	13.9173	6.05798	0.00109836	0.0060494	0.00352048	Ccl12/Mmp14/Ccl3	3
GO:0060068	GO:0060068	vagina development	3/565	11/28832	0.272727	13.9173	6.05798	0.00109836	0.0060494	0.00352048	Tyro3/Wnt5a/Rbp4	3
GO:0070587	GO:0070587	regulation of cell-cell adhesion involved in gastrulation	3/565	11/28832	0.272727	13.9173	6.05798	0.00109836	0.0060494	0.00352048	Il10/Il1rn/Tnfaip3	3
GO:1902903	GO:1902903	regulation of supramolecular fiber organization	18/565	403/28832	0.044665	2.27926	3.65632	0.00112015	0.00616216	0.0035861	Map2/Map1a/Rhoc/Kank4/Hspg2/Cav1/Tacr1/Shank1/Cgnl1/Wasf1/Sh3pxd2b/Scin/Edn1/Kif21a/Efemp2/Trpv4/Cdc42ep1/Baiap2l2	18
GO:0031098	GO:0031098	stress-activated protein kinase signaling cascade	6/565	60/28832	0.1	5.10301	4.49787	0.0011265	0.00617219	0.00359194	Tgfb2/Il1b/Clec7a/Nod2/Fas/Il1a	6
GO:0035272	GO:0035272	exocrine system development	6/565	60/28832	0.1	5.10301	4.49787	0.0011265	0.00617219	0.00359194	Tgfb2/Pdgfa/Igf2/Sox9/Snai2/Lama1	6
GO:0048012	GO:0048012	hepatocyte growth factor receptor signaling pathway	6/565	60/28832	0.1	5.10301	4.49787	0.0011265	0.00617219	0.00359194	Tyro3/Insrr/Ephb2/Fgfr3/Mst1r/Ror2	6
GO:0003283	GO:0003283	atrial septum development	4/565	24/28832	0.166667	8.50501	5.20014	0.00113524	0.00617219	0.00359194	Tgfb2/Acvr1/Tbx20/Wnt5a	4
GO:0010818	GO:0010818	T cell chemotaxis	4/565	24/28832	0.166667	8.50501	5.20014	0.00113524	0.00617219	0.00359194	Cxcl16/Wnt5a/Ccl5/Ccl3	4
GO:0030277	GO:0030277	maintenance of gastrointestinal epithelium	4/565	24/28832	0.166667	8.50501	5.20014	0.00113524	0.00617219	0.00359194	Nod2/Sox9/Rbp4/Tff1	4
GO:0033033	GO:0033033	negative regulation of myeloid cell apoptotic process	4/565	24/28832	0.166667	8.50501	5.20014	0.00113524	0.00617219	0.00359194	Nod2/Ccr5/Ccl5/Snai2	4
GO:0042481	GO:0042481	regulation of odontogenesis	4/565	24/28832	0.166667	8.50501	5.20014	0.00113524	0.00617219	0.00359194	Edn1/Tnfrsf11b/Bmp2/Csf1	4
GO:0045623	GO:0045623	negative regulation of T-helper cell differentiation	4/565	24/28832	0.166667	8.50501	5.20014	0.00113524	0.00617219	0.00359194	Loxl3/Lgals1/Tbx21/Foxp3	4
GO:0048485	GO:0048485	sympathetic nervous system development	4/565	24/28832	0.166667	8.50501	5.20014	0.00113524	0.00617219	0.00359194	Nrp2/Sox11/Gdnf/Gata3	4
GO:0021543	GO:0021543	pallium development	12/565	215/28832	0.055814	2.84819	3.84564	0.00117188	0.00636396	0.00370354	Lmx1a/Lhx6/Bcan/Nr4a3/Tsku/Bnip3/Fez1/Dixdc1/Fos/Gli3/Npy/Eomes	12
GO:0010092	GO:0010092	specification of animal organ identity	5/565	41/28832	0.121951	6.22318	4.73165	0.00118828	0.00639337	0.00372066	Gli3/Wnt5a/Gdnf/Bmp2/Robo2	5
GO:0010573	GO:0010573	vascular endothelial growth factor production	5/565	41/28832	0.121951	6.22318	4.73165	0.00118828	0.00639337	0.00372066	Il1b/C3ar1/Ccbe1/Ptgs2/Il1a	5
GO:0031128	GO:0031128	developmental induction	5/565	41/28832	0.121951	6.22318	4.73165	0.00118828	0.00639337	0.00372066	Sox9/Gdnf/Bmp2/Robo2/Sox8	5
GO:0032743	GO:0032743	positive regulation of interleukin-2 production	5/565	41/28832	0.121951	6.22318	4.73165	0.00118828	0.00639337	0.00372066	Il1b/Clec7a/Cd276/Cd28/Il1a	5
GO:0045879	GO:0045879	negative regulation of smoothened signaling pathway	5/565	41/28832	0.121951	6.22318	4.73165	0.00118828	0.00639337	0.00372066	Fgfr3/Gli3/Wnt7b/Gpc3/Hhip	5
GO:0051385	GO:0051385	response to mineralocorticoid	5/565	41/28832	0.121951	6.22318	4.73165	0.00118828	0.00639337	0.00372066	Htr1b/Fos/Edn1/Cdkn1a/Htr7	5
GO:0090504	GO:0090504	epiboly	5/565	41/28832	0.121951	6.22318	4.73165	0.00118828	0.00639337	0.00372066	Col5a1/Rhoc/Plet1/Ajuba/Snai2	5
GO:2000191	GO:2000191	regulation of fatty acid transport	5/565	41/28832	0.121951	6.22318	4.73165	0.00118828	0.00639337	0.00372066	Tnfrsf11a/Ptges/Il1b/Edn1/Il1a	5
GO:0002639	GO:0002639	positive regulation of immunoglobulin production	6/565	61/28832	0.0983607	5.01935	4.44281	0.00122903	0.00660495	0.00384379	Il10/Il21/Ephb2/Rbp4/Cd28/Tbx21	6
GO:0015844	GO:0015844	monoamine transport	8/565	107/28832	0.0747664	3.81533	4.12483	0.00123629	0.00662866	0.00385758	Chrna6/Smpd3/Htr1b/Plcd1/Gdnf/Htr7/Slc18a1/Chga	8
GO:0043367	GO:0043367	CD4-positive, alpha-beta T cell differentiation	8/565	107/28832	0.0747664	3.81533	4.12483	0.00123629	0.00662866	0.00385758	Il21/Loxl3/Il23a/Lgals1/Gata3/Nlrp3/Tbx21/Foxp3	8
GO:0008584	GO:0008584	male gonad development	11/565	188/28832	0.0585106	2.9858	3.862	0.00127236	0.00680641	0.00396103	Lhx9/Tgfb2/Sox9/Sdc1/Six4/Wnt5a/Mmp14/Rbp4/Gata3/Il1a/Sox8	11
GO:0033673	GO:0033673	negative regulation of kinase activity	11/565	188/28832	0.0585106	2.9858	3.862	0.00127236	0.00680641	0.00396103	Il1b/Ephb2/Cav1/Gadd45b/Myocd/Slc8a3/Ajuba/Cdkn1a/Bmp2/Tnfaip3/Inca1	11
GO:0001959	GO:0001959	regulation of cytokine-mediated signaling pathway	10/565	160/28832	0.0625	3.18938	3.92615	0.00127616	0.00681107	0.00396374	Ecm1/Cav1/Palm3/Arg1/Edn1/Wnt5a/Tnfrsf11b/Il1rn/Csf1/Ccl5	10
GO:0043405	GO:0043405	regulation of MAP kinase activity	10/565	160/28832	0.0625	3.18938	3.92615	0.00127616	0.00681107	0.00396374	Tnfrsf11a/Il1b/Pdgfa/Cav1/Mst1r/Edn1/Wnt5a/Ajuba/Maged1/Bmp2	10
GO:0007548	GO:0007548	sex differentiation	17/565	375/28832	0.0453333	2.31336	3.61927	0.00129784	0.00691882	0.00402645	Lhx9/Tgfb2/Tyro3/Sycp2/Nos3/Ereg/Sox9/Sdc1/Six4/Foxf2/Ror2/Wnt5a/Mmp14/Rbp4/Gata3/Il1a/Sox8	17
GO:0046661	GO:0046661	male sex differentiation	12/565	218/28832	0.0550459	2.809	3.79045	0.00131895	0.00701372	0.00408167	Lhx9/Tgfb2/Sycp2/Sox9/Sdc1/Six4/Wnt5a/Mmp14/Rbp4/Gata3/Il1a/Sox8	12
GO:0002861	GO:0002861	regulation of inflammatory response to antigenic stimulus	5/565	42/28832	0.119048	6.07501	4.65323	0.00132739	0.00701372	0.00408167	Il10/Nod2/Cd28/Npy/Lta	5
GO:0046546	GO:0046546	development of primary male sexual characteristics	11/565	189/28832	0.0582011	2.97001	3.84152	0.00132772	0.00701372	0.00408167	Lhx9/Tgfb2/Sox9/Sdc1/Six4/Wnt5a/Mmp14/Rbp4/Gata3/Il1a/Sox8	11
GO:1902905	GO:1902905	positive regulation of supramolecular fiber organization	11/565	189/28832	0.0582011	2.97001	3.84152	0.00132772	0.00701372	0.00408167	Rhoc/Cav1/Tacr1/Wasf1/Sh3pxd2b/Scin/Edn1/Efemp2/Trpv4/Cdc42ep1/Baiap2l2	11
GO:0002790	GO:0002790	peptide secretion	16/565	343/28832	0.0466472	2.38041	3.63606	0.00132965	0.00701372	0.00408167	Ildr2/Il1b/Slc9b2/Trpm4/Syt9/Smpd3/Edn1/Cacna1d/Sybu/Glp1r/Efna5/Rbp4/Il1rn/Trpv4/Ccl5/Chga	16
GO:0050708	GO:0050708	regulation of protein secretion	16/565	343/28832	0.0466472	2.38041	3.63606	0.00132965	0.00701372	0.00408167	Tgfb2/Il1b/Slc9b2/Trpm4/Apbb1/Syt9/Mmp13/Cacna1d/Sybu/Cd200/Glp1r/Efna5/Rbp4/Il1a/Ccl5/Chga	16
GO:0002544	GO:0002544	chronic inflammatory response	4/565	25/28832	0.16	8.16481	5.06687	0.00133071	0.00701372	0.00408167	Il10/Tnfaip3/Lta/Foxp3	4
GO:0035872	GO:0035872	nucleotide-binding domain, leucine rich repeat containing receptor signaling pathway	4/565	25/28832	0.16	8.16481	5.06687	0.00133071	0.00701372	0.00408167	Nod2/Lacc1/Slc15a3/Tnfaip3	4
GO:1901380	GO:1901380	negative regulation of potassium ion transmembrane transport	4/565	25/28832	0.16	8.16481	5.06687	0.00133071	0.00701372	0.00408167	Kcnab1/Cav1/Kcnh2/Kcne3	4
GO:2000345	GO:2000345	regulation of hepatocyte proliferation	4/565	25/28832	0.16	8.16481	5.06687	0.00133071	0.00701372	0.00408167	Ptn/Gli1/Plau/Tnfaip3	4
GO:0060711	GO:0060711	labyrinthine layer development	6/565	62/28832	0.0967742	4.9384	4.38894	0.00133853	0.00703107	0.00409177	Il10/Gjb5/Plcd1/Socs3/Wnt7b/Rspo3	6
GO:0061005	GO:0061005	cell differentiation involved in kidney development	6/565	62/28832	0.0967742	4.9384	4.38894	0.00133853	0.00703107	0.00409177	Gli3/Edn1/Gdnf/Acta2/Gata3/Basp1	6
GO:0086001	GO:0086001	cardiac muscle cell action potential	6/565	62/28832	0.0967742	4.9384	4.38894	0.00133853	0.00703107	0.00409177	Scn1a/Cav1/Trpm4/Cacna1d/Kcnh2/Kcne3	6
GO:1901888	GO:1901888	regulation of cell junction assembly	15/565	311/28832	0.0482315	2.46126	3.66302	0.00134031	0.00703246	0.00409258	Aplnr/Il1b/Snai1/Ephb2/Cav1/Six4/Wnt5a/Mmp14/Slitrk6/Farp1/Igsf11/Efna5/Lrfn4/Lrfn3/Snai2	15
GO:0042886	GO:0042886	amide transport	18/565	410/28832	0.0439024	2.24035	3.5762	0.00135689	0.00711145	0.00413855	Ildr2/Il1b/Slc7a11/Slc9b2/Trpm4/Syt9/Smpd3/Edn1/Cacna1d/Sybu/Glp1r/Efna5/Slc15a3/Rbp4/Il1rn/Trpv4/Ccl5/Chga	18
GO:1903522	GO:1903522	regulation of blood circulation	14/565	280/28832	0.05	2.5515	3.68831	0.00136815	0.00716239	0.00416819	Tgfb2/Nos3/Cav1/Tacr1/Trpm4/Edn1/Cacna1d/Glp1r/Htr7/Ptgs2/Kcnh2/Kcne3/Chga/Dusp5	14
GO:0001764	GO:0001764	neuron migration	12/565	219/28832	0.0547945	2.79617	3.77226	0.00137124	0.00717051	0.00417292	Nrp2/Tnn/Lhx6/Tyro3/Auts2/Apbb1/Tbx20/Scrt1/Gata3/Ccr4/Eomes/Spock1	12
GO:0006865	GO:0006865	amino acid transport	11/565	190/28832	0.0578947	2.95437	3.82117	0.00138504	0.00723454	0.00421018	Il1b/Slc7a11/Slc6a17/Slc6a11/Kcnk1/Htr1b/Arg1/Arg2/Best1/Il1rn/Slc6a15	11
GO:0001933	GO:0001933	negative regulation of protein phosphorylation	15/565	313/28832	0.0479233	2.44553	3.63535	0.00142746	0.00744655	0.00433356	Prr5l/Il1b/Jun/Ephb2/Cav1/Gadd45b/Myocd/Socs3/Slc8a3/Bdkrb2/Bdkrb1/Cdkn1a/Bmp2/Tnfaip3/Inca1	15
GO:0043922	GO:0043922	negative regulation by host of viral transcription	3/565	12/28832	0.25	12.7575	5.75935	0.00144323	0.00744655	0.00433356	Jun/Ccl5/Ccl3	3
GO:0045348	GO:0045348	positive regulation of MHC class II biosynthetic process	3/565	12/28832	0.25	12.7575	5.75935	0.00144323	0.00744655	0.00433356	Il10/Ciita/Cd40lg	3
GO:0051798	GO:0051798	positive regulation of hair follicle development	3/565	12/28832	0.25	12.7575	5.75935	0.00144323	0.00744655	0.00433356	Tgfb2/Wnt5a/Wnt10b	3
GO:0060013	GO:0060013	righting reflex	3/565	12/28832	0.25	12.7575	5.75935	0.00144323	0.00744655	0.00433356	Auts2/Shank1/Aldh1a3	3
GO:0060433	GO:0060433	bronchus development	3/565	12/28832	0.25	12.7575	5.75935	0.00144323	0.00744655	0.00433356	Sox9/Wnt7b/Adamtsl2	3
GO:0060536	GO:0060536	cartilage morphogenesis	3/565	12/28832	0.25	12.7575	5.75935	0.00144323	0.00744655	0.00433356	Snai1/Wnt7b/Snai2	3
GO:0070586	GO:0070586	cell-cell adhesion involved in gastrulation	3/565	12/28832	0.25	12.7575	5.75935	0.00144323	0.00744655	0.00433356	Il10/Il1rn/Tnfaip3	3
GO:0071476	GO:0071476	cellular hypotonic response	3/565	12/28832	0.25	12.7575	5.75935	0.00144323	0.00744655	0.00433356	Slc4a11/Prkg2/Trpv4	3
GO:0071888	GO:0071888	macrophage apoptotic process	3/565	12/28832	0.25	12.7575	5.75935	0.00144323	0.00744655	0.00433356	Nod2/Ccr5/Ccl5	3
GO:1903817	GO:1903817	negative regulation of voltage-gated potassium channel activity	3/565	12/28832	0.25	12.7575	5.75935	0.00144323	0.00744655	0.00433356	Kcnab1/Cav1/Kcne3	3
GO:0001738	GO:0001738	morphogenesis of a polarized epithelium	6/565	63/28832	0.0952381	4.86001	4.33621	0.00145533	0.00749236	0.00436022	Grhl3/Brsk1/Foxf2/Wnt5a/Cthrc1/Lama1	6
GO:0140353	GO:0140353	lipid export from cell	6/565	63/28832	0.0952381	4.86001	4.33621	0.00145533	0.00749236	0.00436022	Tnfrsf11a/Ptges/Il1b/Edn1/Ptgs2/Il1a	6
GO:0002274	GO:0002274	myeloid leukocyte activation	14/565	282/28832	0.0496454	2.53341	3.65842	0.00146262	0.0075216	0.00437724	Il10/Nr4a3/Jun/Ptafr/Clec4d/Nampt/Gpr137b/Wnt5a/Dcstamp/Cd200/Npy/Ccl5/Ccl3/Chga	14
GO:0050768	GO:0050768	negative regulation of neurogenesis	10/565	163/28832	0.0613497	3.13068	3.85674	0.00146704	0.00753598	0.00438561	Map2/Il1b/Ephb2/Fgfr3/Ptn/Sox11/Wnt5a/Wnt7b/Fas/Ccr5	10
GO:0007422	GO:0007422	peripheral nervous system development	7/565	86/28832	0.0813953	4.15361	4.14079	0.00151206	0.00775867	0.0045152	Gpc1/Gdnf/Heyl/Egr2/Osm/Egr3/Sox8	7
GO:0002726	GO:0002726	positive regulation of T cell cytokine production	4/565	26/28832	0.153846	7.85078	4.94083	0.00154851	0.00789348	0.00459366	Il1b/Gata3/Nlrp3/Tbx21	4
GO:0010640	GO:0010640	regulation of platelet-derived growth factor receptor signaling pathway	4/565	26/28832	0.153846	7.85078	4.94083	0.00154851	0.00789348	0.00459366	F7/Myocd/Lox/F3	4
GO:0036296	GO:0036296	response to increased oxygen levels	4/565	26/28832	0.153846	7.85078	4.94083	0.00154851	0.00789348	0.00459366	Cav1/Bnip3/Cdkn1a/Fas	4
GO:0060009	GO:0060009	Sertoli cell development	4/565	26/28832	0.153846	7.85078	4.94083	0.00154851	0.00789348	0.00459366	Sox9/Sdc1/Il1a/Sox8	4
GO:0072677	GO:0072677	eosinophil migration	4/565	26/28832	0.153846	7.85078	4.94083	0.00154851	0.00789348	0.00459366	Ccl12/Ccl5/Ccl3/Ccl4	4
GO:1901623	GO:1901623	regulation of lymphocyte chemotaxis	4/565	26/28832	0.153846	7.85078	4.94083	0.00154851	0.00789348	0.00459366	Ccl12/Wnt5a/Ccl5/Ccl3	4
GO:0042742	GO:0042742	defense response to bacterium	18/565	415/28832	0.0433735	2.21335	3.51995	0.00155088	0.00789696	0.00459568	Il17f/Il10/Adamts4/Slamf8/Il1b/Gbp2b/Gbp9/Clec4d/Clec4e/Nod2/Il23a/Arg2/Trem1/Cd160/Npy/Nlrp3/Chga/Lta	18
GO:0038065	GO:0038065	collagen-activated signaling pathway	6/565	64/28832	0.09375	4.78407	4.28458	0.00157973	0.00802626	0.00467093	Tyro3/Insrr/Ephb2/Fgfr3/Mst1r/Ror2	6
GO:0046850	GO:0046850	regulation of bone remodeling	6/565	64/28832	0.09375	4.78407	4.28458	0.00157973	0.00802626	0.00467093	Tnfrsf11a/Fgfr3/Tmem119/Gpr137b/Dcstamp/Tnfrsf11b	6
GO:0014074	GO:0014074	response to purine-containing compound	10/565	165/28832	0.0606061	3.09273	3.81135	0.00160671	0.00815445	0.00474552	Il1b/Ptafr/Trpm4/Nt5e/Sdc1/Slc8a3/Fos/Wnt10b/Cdo1/Ptgs2	10
GO:0051937	GO:0051937	catecholamine transport	7/565	87/28832	0.0804598	4.10587	4.10181	0.00161712	0.00819835	0.00477108	Chrna6/Smpd3/Htr1b/Plcd1/Gdnf/Slc18a1/Chga	7
GO:0008286	GO:0008286	insulin receptor signaling pathway	11/565	194/28832	0.056701	2.89346	3.7411	0.00163499	0.00827991	0.00481854	Grb14/Tyro3/Il1b/Insrr/Ephb2/Fgfr3/Cav2/Igf2/Mst1r/Socs3/Ror2	11
GO:0010464	GO:0010464	regulation of mesenchymal cell proliferation	5/565	44/28832	0.113636	5.79887	4.50375	0.00164115	0.00830209	0.00483145	Pdgfa/Ptn/Sox9/Wnt5a/Ihh	5
GO:0051851	GO:0051851	host-mediated perturbation of symbiont process	8/565	112/28832	0.0714286	3.64501	3.96513	0.00165707	0.00837353	0.00487302	Tmeff1/Jun/Cav2/Nod2/Igf2r/Ccl5/Ccl3/Ciita	8
GO:0051222	GO:0051222	positive regulation of protein transport	15/565	318/28832	0.0471698	2.40708	3.56712	0.00166635	0.00841129	0.00489499	Sec16b/Tgfb2/Prr5l/Trpm4/Ptpn5/Apbb1/Mmp13/Gli3/Cacna1d/Sybu/Glp1r/Rbp4/Ptgs2/Il1a/Plk3	15
GO:0010171	GO:0010171	body morphogenesis	6/565	65/28832	0.0923077	4.71047	4.23402	0.00171205	0.00862324	0.00501834	Twist2/Tgfb2/Gpc3/Ihh/Mab21l2/Csrnp1	6
GO:0099172	GO:0099172	presynapse organization	6/565	65/28832	0.0923077	4.71047	4.23402	0.00171205	0.00862324	0.00501834	Pcdh17/Farp1/Igsf11/Lrfn4/Lrfn3/Efnb1	6
GO:0006898	GO:0006898	receptor-mediated endocytosis	14/565	287/28832	0.0487805	2.48927	3.5848	0.00172287	0.00866838	0.00504461	Cubn/Aplnr/Slc9b2/Hspg2/Cav2/Cav1/Wdr54/Ptpn5/Gsg1l/Wasf1/Cxcl16/Sdc1/Msr1/Cd14	14
GO:0001960	GO:0001960	negative regulation of cytokine-mediated signaling pathway	7/565	88/28832	0.0795455	4.05921	4.06342	0.00172778	0.00867431	0.00504806	Ecm1/Cav1/Palm3/Arg1/Tnfrsf11b/Il1rn/Ccl5	7
GO:0070509	GO:0070509	calcium ion import	7/565	88/28832	0.0795455	4.05921	4.06342	0.00172778	0.00867431	0.00504806	Cav1/Ccl12/Slc8a3/Cacna1d/Wnk3/Trpv4/Slc24a4	7
GO:0072175	GO:0072175	epithelial tube formation	10/565	167/28832	0.0598802	3.05569	3.76665	0.00175697	0.00881135	0.00512781	Tgfb2/Grhl3/Sox9/Six4/Wnt5a/Gdnf/Cthrc1/Wnt6/Gata3/Sox8	10
GO:0003148	GO:0003148	outflow tract septum morphogenesis	4/565	27/28832	0.148148	7.56001	4.82133	0.00178992	0.00889988	0.00517933	Nrp2/Tgfb2/Tbx20/Robo2	4
GO:0021544	GO:0021544	subpallium development	4/565	27/28832	0.148148	7.56001	4.82133	0.00178992	0.00889988	0.00517933	Slc7a11/Gli3/Rarb/Aldh1a3	4
GO:0021871	GO:0021871	forebrain regionalization	4/565	27/28832	0.148148	7.56001	4.82133	0.00178992	0.00889988	0.00517933	Gli3/Wnt7b/Bmp2/Eomes	4
GO:0042104	GO:0042104	positive regulation of activated T cell proliferation	4/565	27/28832	0.148148	7.56001	4.82133	0.00178992	0.00889988	0.00517933	Igf2/Il12rb1/Il23a/Il2ra	4
GO:0043043	GO:0043043	peptide biosynthetic process	4/565	27/28832	0.148148	7.56001	4.82133	0.00178992	0.00889988	0.00517933	Ggt7/Slc7a11/Bdh2/Nod2	4
GO:0062009	GO:0062009	secondary palate development	4/565	27/28832	0.148148	7.56001	4.82133	0.00178992	0.00889988	0.00517933	Tgfb2/Gabrb3/Sox11/Wnt5a	4
GO:0070168	GO:0070168	negative regulation of biomineral tissue development	4/565	27/28832	0.148148	7.56001	4.82133	0.00178992	0.00889988	0.00517933	Ecm1/Nos3/Trpm4/Sox9	4
GO:0099509	GO:0099509	regulation of presynaptic cytosolic calcium ion concentration	4/565	27/28832	0.148148	7.56001	4.82133	0.00178992	0.00889988	0.00517933	Htr1b/Erc2/Cacna1d/Npy	4
GO:0002335	GO:0002335	mature B cell differentiation	5/565	45/28832	0.111111	5.67001	4.43241	0.00181696	0.00902467	0.00525196	Il10/Slamf8/Il21/Lgals1/Tnfaip3	5
GO:1904063	GO:1904063	negative regulation of cation transmembrane transport	7/565	89/28832	0.0786517	4.0136	4.02559	0.00184423	0.00910237	0.00529718	Tgfb2/Sestd1/Rem1/Kcnab1/Cav1/Kcnh2/Kcne3	7
GO:2000242	GO:2000242	negative regulation of reproductive process	7/565	89/28832	0.0786517	4.0136	4.02559	0.00184423	0.00910237	0.00529718	Grb14/Snai1/Sycp2/Plat/Wnt5a/Il1a/Osm	7
GO:0030534	GO:0030534	adult behavior	11/565	197/28832	0.0558376	2.8494	3.68238	0.00184568	0.00910237	0.00529718	Scn1a/Slc7a11/Nr4a3/Shank1/Grin2d/Cstb/Pcdh17/Slitrk6/Npy/Chrnb4/Unc79	11
GO:0033689	GO:0033689	negative regulation of osteoblast proliferation	3/565	13/28832	0.230769	11.7762	5.49428	0.00184901	0.00910237	0.00529718	Tnn/Nell1/Plxnb1	3
GO:0034116	GO:0034116	positive regulation of heterotypic cell-cell adhesion	3/565	13/28832	0.230769	11.7762	5.49428	0.00184901	0.00910237	0.00529718	Il1b/Lck/Skap1	3
GO:0036302	GO:0036302	atrioventricular canal development	3/565	13/28832	0.230769	11.7762	5.49428	0.00184901	0.00910237	0.00529718	Tbx20/Has2/Bmp2	3
GO:0048672	GO:0048672	positive regulation of collateral sprouting	3/565	13/28832	0.230769	11.7762	5.49428	0.00184901	0.00910237	0.00529718	Crabp2/Efna5/Lpar3	3
GO:2000562	GO:2000562	negative regulation of CD4-positive, alpha-beta T cell proliferation	3/565	13/28832	0.230769	11.7762	5.49428	0.00184901	0.00910237	0.00529718	Arg2/Cd274/Foxp3	3
GO:0043616	GO:0043616	keratinocyte proliferation	6/565	66/28832	0.0909091	4.6391	4.18447	0.00185261	0.00910237	0.00529718	Twist2/Ereg/Wnt16/Has2/Cdkn1a/Snai2	6
GO:0045620	GO:0045620	negative regulation of lymphocyte differentiation	6/565	66/28832	0.0909091	4.6391	4.18447	0.00185261	0.00910237	0.00529718	Loxl3/Gli3/Lgals1/Ihh/Tbx21/Foxp3	6
GO:0006970	GO:0006970	response to osmotic stress	8/565	114/28832	0.0701754	3.58106	3.9038	0.00185411	0.00910237	0.00529718	Slc4a11/Bdkrb2/Wnk3/Ptgs2/Plk3/Prkg2/Trpv4/Nlrp3	8
GO:0051928	GO:0051928	positive regulation of calcium ion transport	9/565	141/28832	0.0638298	3.25724	3.79864	0.00190393	0.00933708	0.00543377	Aplnr/Cav1/Ccl12/Bdkrb1/Cacna1d/Wnk3/Lpar3/Ccl5/Ccl3	9
GO:0002220	GO:0002220	innate immune response activating cell surface receptor signaling pathway	7/565	90/28832	0.0777778	3.96901	3.9883	0.00196667	0.00963462	0.00560692	Tlr5/Tnip3/Clec7a/Nod2/Klrc1/Tnfaip3/Cd14	7
GO:0045927	GO:0045927	positive regulation of growth	15/565	324/28832	0.0462963	2.3625	3.48691	0.00199627	0.00976933	0.00568532	Tgfb2/Crabp2/Tead1/Igf2/Tbx20/Gli1/Sh3pxd2b/Cxcl16/Edn1/Wnt5a/Mmp14/Efna5/Foxs1/Csf1/Lpar3	15
GO:0046328	GO:0046328	regulation of JNK cascade	10/565	170/28832	0.0588235	3.00177	3.70083	0.00200348	0.00978406	0.00569389	Il1b/Wnt16/Nod2/Dixdc1/Gadd45b/Edn1/Wnt5a/Wnt7b/Il1a/Trpv4	10
GO:0060759	GO:0060759	regulation of response to cytokine stimulus	10/565	170/28832	0.0588235	3.00177	3.70083	0.00200348	0.00978406	0.00569389	Ecm1/Cav1/Palm3/Arg1/Edn1/Wnt5a/Tnfrsf11b/Il1rn/Csf1/Ccl5	10
GO:0090022	GO:0090022	regulation of neutrophil chemotaxis	5/565	46/28832	0.108696	5.54675	4.36318	0.00200616	0.00978687	0.00569552	Il1b/C3ar1/Nod2/Il23a/Edn1	5
GO:0002523	GO:0002523	leukocyte migration involved in inflammatory response	4/565	28/28832	0.142857	7.29001	4.7078	0.00205622	0.00994766	0.0057891	Slamf8/Ptn/Aoc3/Nlrp3	4
GO:0003181	GO:0003181	atrioventricular valve morphogenesis	4/565	28/28832	0.142857	7.29001	4.7078	0.00205622	0.00994766	0.0057891	Tgfb2/Acvr1/Bmp2/Heyl	4
GO:0031630	GO:0031630	regulation of synaptic vesicle fusion to presynaptic active zone membrane	4/565	28/28832	0.142857	7.29001	4.7078	0.00205622	0.00994766	0.0057891	Syt9/Syt8/Erc2/Syt5	4
GO:0032740	GO:0032740	positive regulation of interleukin-17 production	4/565	28/28832	0.142857	7.29001	4.7078	0.00205622	0.00994766	0.0057891	Il21/Nod2/Il23a/Osm	4
GO:0043371	GO:0043371	negative regulation of CD4-positive, alpha-beta T cell differentiation	4/565	28/28832	0.142857	7.29001	4.7078	0.00205622	0.00994766	0.0057891	Loxl3/Lgals1/Tbx21/Foxp3	4
GO:0045939	GO:0045939	negative regulation of steroid metabolic process	4/565	28/28832	0.142857	7.29001	4.7078	0.00205622	0.00994766	0.0057891	Snai1/Ch25h/Bmp2/Snai2	4
GO:1901632	GO:1901632	regulation of synaptic vesicle membrane organization	4/565	28/28832	0.142857	7.29001	4.7078	0.00205622	0.00994766	0.0057891	Syt9/Syt8/Erc2/Syt5	4
GO:2000738	GO:2000738	positive regulation of stem cell differentiation	4/565	28/28832	0.142857	7.29001	4.7078	0.00205622	0.00994766	0.0057891	Tgfb2/Ptn/Sox9/Sp7	4
GO:0001708	GO:0001708	cell fate specification	8/565	116/28832	0.0689655	3.51932	3.84383	0.00206919	0.00998962	0.00581351	Tbx20/Tbx4/Sox9/Gli3/Hoxc10/Ihh/Eomes/Tbx21	8
GO:0048640	GO:0048640	negative regulation of developmental growth	8/565	116/28832	0.0689655	3.51932	3.84383	0.00206919	0.00998962	0.00581351	Map2/Fgfr3/Wnt5a/Ostn/Cdkn1a/Rbp4/Gdf15/Ccr5	8
GO:0043254	GO:0043254	regulation of protein-containing complex assembly	19/565	461/28832	0.0412148	2.10319	3.37581	0.00207816	0.0100226	0.00583268	Map2/Rhoc/Kank4/Fblim1/Fscn1/Cav1/Clec7a/Brsk1/Sox9/Scin/Ajuba/Kif21a/Wnt10b/Mefv/Fas/Skap1/Cdc42ep1/Baiap2l2/Nlrc3	19
GO:0006942	GO:0006942	regulation of striated muscle contraction	7/565	91/28832	0.0769231	3.92539	3.95155	0.00209531	0.0100948	0.00587473	Rem1/Cav1/Trpm4/Arg2/Slc8a3/Trpv4/Chga	7
GO:0002707	GO:0002707	negative regulation of lymphocyte mediated immunity	6/565	68/28832	0.0882353	4.50265	4.08829	0.00215976	0.0103945	0.00604916	Igf2/Nod2/Arg1/Cd274/Tbx21/Foxp3	6
GO:0007043	GO:0007043	cell-cell junction assembly	10/565	172/28832	0.0581395	2.96687	3.65776	0.00218278	0.0104945	0.00610733	Aplnr/Il1b/Snai1/Rhoc/Ephb2/Fscn1/Cav1/Cdh10/Trpv4/Snai2	10
GO:0060972	GO:0060972	left/right pattern formation	9/565	144/28832	0.0625	3.18938	3.72363	0.00219834	0.0105584	0.00614451	Acvr1/Aplnr/Snai1/Pcsk6/Mical2/Tbx20/Wnt5a/Ihh/Dnah5	9
GO:0001562	GO:0001562	response to protozoan	5/565	47/28832	0.106383	5.42873	4.29595	0.00220935	0.0105894	0.00616257	Il10/Gbp2b/Gbp9/Arg1/Ier3	5
GO:0033028	GO:0033028	myeloid cell apoptotic process	5/565	47/28832	0.106383	5.42873	4.29595	0.00220935	0.0105894	0.00616257	Slc7a11/Nod2/Ccr5/Ccl5/Snai2	5
GO:0060761	GO:0060761	negative regulation of response to cytokine stimulus	7/565	92/28832	0.076087	3.88272	3.91533	0.00223036	0.0106791	0.00621477	Ecm1/Cav1/Palm3/Arg1/Tnfrsf11b/Il1rn/Ccl5	7
GO:0031644	GO:0031644	regulation of nervous system process	10/565	173/28832	0.0578035	2.94972	3.63645	0.00227715	0.0108808	0.00633212	Tnfrsf1b/Nos3/Shank1/Grin2d/Slc8a3/Grin2a/Igsf11/Chrnb4/Egr2/Ccl3	10
GO:0051961	GO:0051961	negative regulation of nervous system development	10/565	173/28832	0.0578035	2.94972	3.63645	0.00227715	0.0108808	0.00633212	Map2/Il1b/Ephb2/Fgfr3/Ptn/Sox11/Wnt5a/Wnt7b/Fas/Ccr5	10
GO:0031346	GO:0031346	positive regulation of cell projection organization	19/565	465/28832	0.0408602	2.0851	3.33506	0.00228759	0.0109194	0.00635462	Tnn/Crabp2/Ephb2/Auts2/Fscn1/Ptn/Ptpn5/Apbb1/Fez1/Dixdc1/Wnt5a/Tiam2/Efna5/Htr7/Myo3b/Lpar3/Plxnb1/Cdc42ep1/Robo2	19
GO:0040013	GO:0040013	negative regulation of locomotion	16/565	362/28832	0.0441989	2.25547	3.39846	0.00229226	0.0109305	0.00636108	Tnn/Slamf8/Cav1/Ptn/Mitf/Myocd/Ccl12/Wnt5a/Cd200/Mcc/Fas/Gata3/Il1rn/Angpt4/Gdf15/Robo2	16
GO:0045833	GO:0045833	negative regulation of lipid metabolic process	8/565	118/28832	0.0677966	3.45967	3.78516	0.00230341	0.0109358	0.00636414	Il1b/Snai1/Pdgfa/Sox9/Akr1c18/Ch25h/Bmp2/Snai2	8
GO:0008360	GO:0008360	regulation of cell shape	9/565	145/28832	0.062069	3.16738	3.69906	0.00230414	0.0109358	0.00636414	Fblim1/Ptn/Palm3/Ccl12/Fgd1/Ermn/Plxnb1/Ccl3/Cdc42ep1	9
GO:0002551	GO:0002551	mast cell chemotaxis	3/565	14/28832	0.214286	10.935	5.25672	0.00231921	0.0109358	0.00636414	Ccl5/Pgf/Chga	3
GO:0006924	GO:0006924	activation-induced cell death of T cells	3/565	14/28832	0.214286	10.935	5.25672	0.00231921	0.0109358	0.00636414	Tgfb2/Fas/Il2ra	3
GO:0006971	GO:0006971	hypotonic response	3/565	14/28832	0.214286	10.935	5.25672	0.00231921	0.0109358	0.00636414	Slc4a11/Prkg2/Trpv4	3
GO:0007567	GO:0007567	parturition	3/565	14/28832	0.214286	10.935	5.25672	0.00231921	0.0109358	0.00636414	Ptafr/Akr1c18/Edn1	3
GO:0010936	GO:0010936	negative regulation of macrophage cytokine production	3/565	14/28832	0.214286	10.935	5.25672	0.00231921	0.0109358	0.00636414	Twist2/Tgfb2/Nod2	3
GO:0038094	GO:0038094	Fc-gamma receptor signaling pathway	3/565	14/28832	0.214286	10.935	5.25672	0.00231921	0.0109358	0.00636414	Clec4d/Clec4e/Lck	3
GO:0045060	GO:0045060	negative thymic T cell selection	3/565	14/28832	0.214286	10.935	5.25672	0.00231921	0.0109358	0.00636414	Gli3/Fas/Cd28	3
GO:0060670	GO:0060670	branching involved in labyrinthine layer morphogenesis	3/565	14/28832	0.214286	10.935	5.25672	0.00231921	0.0109358	0.00636414	Il10/Socs3/Rspo3	3
GO:0072172	GO:0072172	mesonephric tubule formation	3/565	14/28832	0.214286	10.935	5.25672	0.00231921	0.0109358	0.00636414	Six4/Gdnf/Gata3	3
GO:0043931	GO:0043931	ossification involved in bone maturation	4/565	29/28832	0.137931	7.03863	4.59974	0.00234867	0.0110411	0.00642544	Snx10/Phospho1/Bmp2/Plxnb1	4
GO:0045061	GO:0045061	thymic T cell selection	4/565	29/28832	0.137931	7.03863	4.59974	0.00234867	0.0110411	0.00642544	Gli3/Fas/Cd28/Gata3	4
GO:0048820	GO:0048820	hair follicle maturation	4/565	29/28832	0.137931	7.03863	4.59974	0.00234867	0.0110411	0.00642544	Tgfb2/Wnt5a/Wnt10b/Ptgs2	4
GO:0048511	GO:0048511	rhythmic process	16/565	364/28832	0.043956	2.24308	3.37432	0.0024209	0.0113692	0.00661638	Tnfrsf11a/Tyro3/Grin3a/Nos3/Ereg/Ptn/Gabrb3/F7/Nampt/Has2/Grin2a/Fas/Htr7/Maged1/Prkg2/Egr1	16
GO:0002548	GO:0002548	monocyte chemotaxis	5/565	48/28832	0.104167	5.31563	4.23062	0.00242713	0.0113755	0.00662002	Slamf8/Ccl12/Pla2g7/Ccl5/Ccl3	5
GO:0030279	GO:0030279	negative regulation of ossification	5/565	48/28832	0.104167	5.31563	4.23062	0.00242713	0.0113755	0.00662002	Ecm1/Trpm4/Kremen1/Sox9/Gfra4	5
GO:0015698	GO:0015698	inorganic anion transport	10/565	175/28832	0.0571429	2.91601	3.5943	0.00247572	0.0115916	0.00674578	Ano3/Slc4a11/Slc26a7/Abcc6/Gabra5/Gabrb3/Kcnk1/Best1/Prkg2/Slc37a2	10
GO:0033627	GO:0033627	cell adhesion mediated by integrin	7/565	94/28832	0.0744681	3.80011	3.84437	0.00252052	0.0117776	0.00685405	Tgfb2/Npnt/Plau/Itga10/Ccl5/Skap1/Snai2	7
GO:0060113	GO:0060113	inner ear receptor cell differentiation	7/565	94/28832	0.0744681	3.80011	3.84437	0.00252052	0.0117776	0.00685405	Fgfr3/Gabra5/Gabrb3/Tsku/Slitrk6/Cthrc1/Myo3b	7
GO:0043433	GO:0043433	negative regulation of DNA-binding transcription factor activity	9/565	147/28832	0.0612245	3.12429	3.65056	0.00252788	0.0118002	0.00686718	Cmklr1/Nod2/Cd200/Foxs1/Heyl/Eomes/Tnfaip3/Nlrc3/Foxp3	9
GO:0034765	GO:0034765	regulation of monoatomic ion transmembrane transport	16/565	366/28832	0.0437158	2.23082	3.35033	0.0025555	0.0119171	0.00693523	Tgfb2/Sestd1/Aplnr/Rem1/Kcnab1/Ephb2/Cav1/Grin2d/Rgs9/Bdkrb1/Edn1/Cacna1d/Grin2a/Wnk3/Kcnh2/Kcne3	16
GO:0006469	GO:0006469	negative regulation of protein kinase activity	10/565	176/28832	0.0568182	2.89944	3.57345	0.00258009	0.0120197	0.00699496	Il1b/Ephb2/Cav1/Gadd45b/Myocd/Slc8a3/Cdkn1a/Bmp2/Tnfaip3/Inca1	10
GO:0050803	GO:0050803	regulation of synapse structure or activity	17/565	401/28832	0.042394	2.16337	3.31672	0.00261762	0.0121824	0.00708963	Nrp2/Il10/Slc7a11/Ephb2/Cttnbp2/Ptn/Six4/Ror2/Wnt5a/Arhgap22/Slitrk6/Farp1/Sybu/Igsf11/Efna5/Lrfn4/Lrfn3	17
GO:0060219	GO:0060219	camera-type eye photoreceptor cell differentiation	5/565	49/28832	0.102041	5.20715	4.16709	0.00266007	0.0123085	0.00716297	Ptn/Sox9/Sdk2/Ihh/Sox8	5
GO:1903524	GO:1903524	positive regulation of blood circulation	5/565	49/28832	0.102041	5.20715	4.16709	0.00266007	0.0123085	0.00716297	Tgfb2/Trpm4/Edn1/Chga/Dusp5	5
GO:2000516	GO:2000516	positive regulation of CD4-positive, alpha-beta T cell activation	5/565	49/28832	0.102041	5.20715	4.16709	0.00266007	0.0123085	0.00716297	Il23a/Cd28/Cd160/Nlrp3/Foxp3	5
GO:1904062	GO:1904062	regulation of monoatomic cation transmembrane transport	15/565	334/28832	0.0449102	2.29177	3.35711	0.00266621	0.0123085	0.00716297	Tgfb2/Sestd1/Aplnr/Rem1/Kcnab1/Cav1/Grin2d/Rgs9/Bdkrb1/Edn1/Cacna1d/Grin2a/Wnk3/Kcnh2/Kcne3	15
GO:0010742	GO:0010742	macrophage derived foam cell differentiation	4/565	30/28832	0.133333	6.80401	4.49668	0.00266851	0.0123085	0.00716297	Abca5/Wnt5a/Csf1/Msr1	4
GO:0014829	GO:0014829	vascular associated smooth muscle contraction	4/565	30/28832	0.133333	6.80401	4.49668	0.00266851	0.0123085	0.00716297	Smpd3/Edn1/Acta2/Htr7	4
GO:0031340	GO:0031340	positive regulation of vesicle fusion	4/565	30/28832	0.133333	6.80401	4.49668	0.00266851	0.0123085	0.00716297	Syt9/Syt8/Erc2/Syt5	4
GO:0048596	GO:0048596	embryonic camera-type eye morphogenesis	4/565	30/28832	0.133333	6.80401	4.49668	0.00266851	0.0123085	0.00716297	Sox11/Foxf2/Ihh/Aldh1a3	4
GO:0072012	GO:0072012	glomerulus vasculature development	4/565	30/28832	0.133333	6.80401	4.49668	0.00266851	0.0123085	0.00716297	C3ar1/Edn1/Acta2/Egr1	4
GO:0060119	GO:0060119	inner ear receptor cell development	6/565	71/28832	0.084507	4.3124	3.95079	0.00269053	0.0123978	0.00721494	Gabra5/Gabrb3/Tsku/Slitrk6/Cthrc1/Myo3b	6
GO:0021953	GO:0021953	central nervous system neuron differentiation	13/565	270/28832	0.0481481	2.457	3.40066	0.0027747	0.0127729	0.00743328	Nrp2/Lmx1a/Lhx6/Ephb2/Tsku/Tbx20/Gli3/Wnt5a/Hoxc10/Npy/Eomes/Spock1/Robo2	13
GO:0045786	GO:0045786	negative regulation of cell cycle	17/565	404/28832	0.0420792	2.14731	3.2833	0.00282442	0.012989	0.007559	Acvr1/Grb14/Creb3l1/Fgfr3/Brsk1/Apbb1/Myocd/Ccl12/Cdkn1a/Ptgs2/Gata3/Bmp2/Plk3/Tnfaip3/Osm/Inca1/Ier3	17
GO:0002829	GO:0002829	negative regulation of type 2 immune response	3/565	15/28832	0.2	10.206	5.04205	0.00285709	0.0130746	0.00760884	Arg1/Arg2/Tbx21	3
GO:0030213	GO:0030213	hyaluronan biosynthetic process	3/565	15/28832	0.2	10.206	5.04205	0.00285709	0.0130746	0.00760884	Il1b/Smpd3/Has2	3
GO:0042487	GO:0042487	regulation of odontogenesis of dentin-containing tooth	3/565	15/28832	0.2	10.206	5.04205	0.00285709	0.0130746	0.00760884	Tnfrsf11b/Bmp2/Csf1	3
GO:0042574	GO:0042574	retinal metabolic process	3/565	15/28832	0.2	10.206	5.04205	0.00285709	0.0130746	0.00760884	Akr1c18/Rbp4/Aldh1a3	3
GO:0046007	GO:0046007	negative regulation of activated T cell proliferation	3/565	15/28832	0.2	10.206	5.04205	0.00285709	0.0130746	0.00760884	Arg1/Cd274/Pdcd1lg2	3
GO:0072678	GO:0072678	T cell migration	6/565	72/28832	0.0833333	4.25251	3.90665	0.00288748	0.0131878	0.0076747	Ecm1/Cxcl16/Wnt5a/Cd200/Ccl5/Ccl3	6
GO:2000401	GO:2000401	regulation of lymphocyte migration	6/565	72/28832	0.0833333	4.25251	3.90665	0.00288748	0.0131878	0.0076747	Ecm1/Ccl12/Wnt5a/Cd200/Ccl5/Ccl3	6
GO:0051592	GO:0051592	response to calcium ion	9/565	150/28832	0.06	3.06181	3.57934	0.00289543	0.0132111	0.00768828	Jun/Rasa4/Cav1/Plcd1/Sdc1/Fos/Akr1c18/Edn1/Wnt5a	9
GO:0086009	GO:0086009	membrane repolarization	5/565	50/28832	0.1	5.10301	4.10526	0.00290879	0.0132591	0.0077162	Cav1/Cacna1d/Kcnh2/Kcne3/Slc24a4	5
GO:0001942	GO:0001942	hair follicle development	8/565	123/28832	0.0650407	3.31903	3.64388	0.00298037	0.0135588	0.00789061	Tgfb2/Snai1/Pdgfa/Dlx3/Sox9/Wnt5a/Wnt10b/Ptgs2	8
GO:0022600	GO:0022600	digestive system process	8/565	123/28832	0.0650407	3.31903	3.64388	0.00298037	0.0135588	0.00789061	Slc26a7/Snx10/Nod2/Mmp13/Sox9/Rbp4/Wnk3/Tff1	8
GO:0002088	GO:0002088	lens development in camera-type eye	7/565	97/28832	0.0721649	3.68258	3.74152	0.00300915	0.0136497	0.00794351	Slc7a11/Fgfr3/Spred3/Sox11/Slitrk6/Gata3/Lctl	7
GO:0048708	GO:0048708	astrocyte differentiation	7/565	97/28832	0.0721649	3.68258	3.74152	0.00300915	0.0136497	0.00794351	Il1b/Fgfr3/Sox9/Ror2/Bmp2/Eomes/Sox8	7
GO:0050772	GO:0050772	positive regulation of axonogenesis	7/565	97/28832	0.0721649	3.68258	3.74152	0.00300915	0.0136497	0.00794351	Crabp2/Dixdc1/Tiam2/Efna5/Lpar3/Plxnb1/Robo2	7
GO:0021602	GO:0021602	cranial nerve morphogenesis	4/565	31/28832	0.129032	6.58453	4.39823	0.00301696	0.0136585	0.00794864	Nrp2/Ephb2/Gli3/Egr2	4
GO:0086005	GO:0086005	ventricular cardiac muscle cell action potential	4/565	31/28832	0.129032	6.58453	4.39823	0.00301696	0.0136585	0.00794864	Cav1/Trpm4/Kcnh2/Kcne3	4
GO:0043542	GO:0043542	endothelial cell migration	12/565	241/28832	0.0497925	2.54092	3.39615	0.00303182	0.0137059	0.00797622	Nos3/Ptn/Igf2/Col18a1/Wnt5a/Loxl2/Ccbe1/Ptgs2/Gata3/Angpt4/Egr3/Snai2	12
GO:0007584	GO:0007584	response to nutrient	10/565	180/28832	0.0555556	2.835	3.49149	0.00303332	0.0137059	0.00797622	Cubn/Tnc/F7/Nod2/Tnfrsf11b/C2/Ptgs2/Il1a/Snai2/Lta	10
GO:0048286	GO:0048286	lung alveolus development	6/565	73/28832	0.0821918	4.19425	3.8633	0.00309502	0.0139441	0.00811483	Slc7a11/Fosl2/Fgfr3/Pdgfa/Smpd3/Myocd	6
GO:0051926	GO:0051926	negative regulation of calcium ion transport	6/565	73/28832	0.0821918	4.19425	3.8633	0.00309502	0.0139441	0.00811483	Tgfb2/Sestd1/Rem1/Nos3/Cav1/Ptgs2	6
GO:0086003	GO:0086003	cardiac muscle cell contraction	6/565	73/28832	0.0821918	4.19425	3.8633	0.00309502	0.0139441	0.00811483	Scn1a/Cav1/Trpm4/Cacna1d/Kcnh2/Kcne3	6
[truncated: 492 more rows]

## Sheet: C5_GO_enrich
	ID	Description	GeneRatio	BgRatio	RichFactor	FoldEnrichment	zScore	pvalue	p.adjust	qvalue	geneID	Count
[truncated: 198 more rows]

## Sheet: C6_GO_enrich
	ID	Description	GeneRatio	BgRatio	RichFactor	FoldEnrichment	zScore	pvalue	p.adjust	qvalue	geneID	Count
[truncated: 1,555 more rows]
