# Supplementary material for: Combination of single-cell and bulk RNA-seq reveals changes in the immune landscape in osteomyelitis
Source: Front Immunol. 2026 Feb 27;17:1746323. doi: 10.3389/fimmu.2026.1746323 (PMC12982112; doi:10.3389/fimmu.2026.1746323)
Supplement: Supplementary file 4 [file Table2.xlsx]

## Sheet: Sheet1
	p_val	avg_log2FC	pct.1	pct.2	p_val_adj	cluster	gene
1	6.77540968640958e-262	5.92339544673672	0.313	0.138	1.35508193728192e-258	Mac	Csta3
2	6.06075229221172e-284	4.60553406473603	0.607	0.694	1.21215045844234e-280	Mac	Cxcl3
3	0	4.57631803391726	0.702	0.76	0	Mac	Ccl4
4	6.39831139567246e-46	4.50687435152478	0.042	0.015	1.27966227913449e-42	Mac	Sema6a
5	6.69344578795804e-24	4.2157673601024	0.189	0.29	1.33868915759161e-20	Mac	Gdf15
6	5.547728237217e-16	4.20153282693987	0.002	0.115	1.1095456474434e-12	Mac	Olfr655
7	6.37202068409153e-38	4.16691935162973	0.411	0.639	1.27440413681831e-34	Mac	Hspa1a
8	9.17322436252369e-45	4.16220842414707	0.401	0.494	1.83464487250474e-41	Mac	Gm20186
9	1.62428064174811e-52	4.13459678048202	0.447	0.573	3.24856128349621e-49	Mac	Csf1
10	2.00870908424425e-05	4.03176900320012	0.318	0.47	0.0401741816848851	Mac	Cxcl1
11	3.67899620493982e-248	3.78355073183365	0.573	0.621	7.35799240987964e-245	Mac	Cstdc4
12	4.06338307276357e-41	3.65093091659383	0.407	0.633	8.12676614552714e-38	Mac	Hspa1b
13	1.53019897300195e-306	3.55569573883692	0.595	0.623	3.0603979460039e-303	Mac	Stfa2l1
14	0	3.51191252381832	0.453	0.359	0	Mac	Isg15
15	6.46630831680217e-37	3.47212466268644	0.403	0.53	1.29326166336043e-33	Mac	Gm12840
16	7.74771545392679e-15	3.33995875160853	0.317	0.349	1.54954309078536e-11	Mac	Bcl2a1a
17	8.52451591847567e-13	3.26767492719699	0.153	0.125	1.70490318369513e-09	Mac	Il10
18	1.06331442621586e-76	3.10392762732558	0.283	0.326	2.12662885243173e-73	Mac	Rsad2
19	7.21309190722361e-30	3.01708233622732	0.265	0.383	1.44261838144472e-26	Mac	Cxcl10
20	7.95556767703723e-265	3.01292575050946	0.614	0.675	1.59111353540745e-261	Mac	Asprv1
21	2.82441866588484e-249	2.95345936946945	0.453	0.445	5.64883733176968e-246	Mac	Isg20
22	1.09008466485329e-13	2.88701314515471	0.34	0.522	2.18016932970658e-10	Mac	Gm34455
23	1.85493011513038e-52	2.81941620733752	0.073	0.027	3.70986023026076e-49	Mac	Dppa3
24	2.9591465404331e-75	2.71012057448462	0.465	0.546	5.91829308086619e-72	Mac	Bcl2a1b
25	3.72074994377452e-17	2.51953	0.406	0.478	7.44149988754903e-14	Mac	Clec4n
26	2.76755078924261e-26	2.50700551442063	0.074	0.234	5.53510157848522e-23	Mac	Ifit1
27	8.5624491494596e-05	2.49766435954209	0.202	0.341	0.171248982989192	Mac	Oasl1
28	1.16767985765953e-257	2.48489624192441	0.651	0.744	2.33535971531907e-254	Mac	Hmox1
29	1.22445402870307e-05	2.47185981268649	0.381	0.535	0.0244890805740613	Mac	Gbp2
30	3.49574469285968e-37	2.45580393442515	0.376	0.421	6.99148938571936e-34	Mac	Olr1
31	1.05110247137902e-20	6.47800045184742	0.204	0.055	2.10220494275805e-17	Neu	Mcpt8
32	0.00047525950268485	6.44710515640172	0.102	0.007	0.9505190053697	Neu	Ms4a2
33	8.12846287774373e-179	6.05302318693427	0.092	0.007	1.62569257554875e-175	Neu	Clca3a1
34	2.54919539335077e-41	6.05164189127584	0.075	0.005	5.09839078670155e-38	Neu	4930519L02Rik
35	0.000366003118961214	5.94893239708657	0.173	0.076	0.732006237922428	Neu	Prss34
36	1.22785484532052e-19	5.93696410752728	0.039	0.002	2.45570969064104e-16	Neu	Gm11697
37	2.66398869254314e-05	5.74019721233448	0.022	0.007	0.0532797738508629	Neu	Gucy1a1
38	5.20844741406667e-143	5.63740641228636	0.138	0.003	1.04168948281333e-139	Neu	Chit1
39	1.20136133687276e-43	5.62954048104339	0.033	0	2.40272267374553e-40	Neu	Prkg1
40	0	5.25885505531423	0.939	0.552	0	Neu	Ngp
41	0	5.24903546883114	0.371	0.006	0	Neu	Ces2g
42	0	5.2101655830971	0.944	0.607	0	Neu	Camp
43	9.18696081819502e-77	5.13580074236754	0.043	0.001	1.837392163639e-73	Neu	Cd200r3
44	0	5.12517710377085	0.779	0.309	0	Neu	Ltf
45	1.02800145459591e-151	5.11034344377827	0.053	0.062	2.05600290919181e-148	Neu	Cpa3
46	0	5.08137631964659	0.685	0.221	0	Neu	Ldhc
47	5.75810391980729e-23	5.07825320065599	0.025	0.001	1.15162078396146e-19	Neu	Nkx2-3
48	0	4.87626423607557	0.682	0.301	0	Neu	Fcnb
49	8.96021069687616e-10	4.80268299805859	0.031	0.002	1.79204213937523e-06	Neu	Slc22a3
50	2.30973522200044e-138	4.71659997638001	0.496	0.276	4.61947044400088e-135	Neu	Ctsg
51	9.74005606018018e-08	4.70563745530714	0.018	0	0.000194801121203604	Neu	Olfr417
52	4.27631157838018e-10	4.69660350191711	0.031	0.004	8.55262315676037e-07	Neu	Csrp3
53	4.04468045559519e-59	4.68959215347164	0.069	0.001	8.08936091119038e-56	Neu	Sult5a1
54	1.04389886582688e-68	4.60469954356294	0.426	0.24	2.08779773165375e-65	Neu	Mpo
55	7.48526112022553e-238	4.51519647679275	0.559	0.287	1.49705222404511e-234	Neu	Elane
56	9.5364942078964e-29	4.49353250100872	0.145	0.044	1.90729884157928e-25	Neu	Cd34
57	2.57631045360384e-07	4.39646363381123	0.036	0.003	0.000515262090720768	Neu	Gata2
58	0	4.37260726971507	0.718	0.285	0	Neu	Ms4a3
59	6.52323525094244e-07	4.35393294224016	0.007	0.002	0.00130464705018849	Neu	Prss28
60	2.38969659969382e-45	4.27931302498959	0.395	0.131	4.77939319938764e-42	Neu	Ffar2
61	0	11.3966171480637	0.077	0	0	B cells	Igkv1-135
62	0	9.3197468114428	0.994	0.106	0	B cells	Cd79a
63	0	9.30986445733556	0.163	0.001	0	B cells	Fxyd6
64	0	9.26815544751941	0.76	0.031	0	B cells	Fcmr
65	0.000327176257176538	9.16149608515144	0.409	0.015	0.654352514353076	B cells	Rag1
66	1.48135894719366e-123	9.15439685602218	0.225	0.019	2.96271789438732e-120	B cells	Rag2
67	5.85633974047147e-223	9.12249921301891	0.279	0.01	1.17126794809429e-219	B cells	Cplx2
68	0	9.11090129517516	0.778	0.022	0	B cells	Ms4a1
69	0	9.0894586323452	0.98	0.072	0	B cells	Ebf1
70	0	9.01659520540422	0.64	0.031	0	B cells	Cd19
71	0	8.91966313114687	0.688	0.012	0	B cells	Pax5
72	0	8.89952701010593	0.85	0.059	0	B cells	Vpreb3
73	6.94424188604418e-306	8.73122122433544	0.334	0.02	1.38884837720884e-302	B cells	Fcer2a
74	1.4726577120547e-78	8.69058522244837	0.171	0	2.9453154241094e-75	B cells	Igkv17-121
75	0	8.66680339795025	0.718	0.014	0	B cells	Gm30211
76	0	8.6462122053746	0.732	0.045	0	B cells	Pou2af1
77	0	8.64344226563461	0.28	0	0	B cells	Rgs13
78	2.47646679094296e-132	8.51310490342663	0.212	0.011	4.95293358188591e-129	B cells	Col5a3
79	0	8.38142159704894	0.036	0	0	B cells	Crisp3
80	0	8.24431826368253	0.98	0.146	0	B cells	Cd79b
81	3.27792554328472e-40	8.2053519616992	0.481	0.042	6.55585108656944e-37	B cells	1700027J07Rik
82	0	8.19116096705229	0.375	0.001	0	B cells	Vpreb2
83	4.59956560727578e-159	8.14353863902251	0.594	0.073	9.19913121455155e-156	B cells	Fam129c
84	3.21131718030699e-183	8.14155416523286	0.335	0.087	6.42263436061399e-180	B cells	Vpreb1
85	3.62082741508143e-293	8.05082135765546	0.621	0.074	7.24165483016286e-290	B cells	Tnfrsf13c
86	2.75009432584087e-276	8.02577585914842	0.612	0.061	5.50018865168173e-273	B cells	Akap12
87	0	8.00630495789396	0.484	0.001	0	B cells	Igkv10-96
88	4.19989895649079e-09	7.91123606939948	0.26	0.022	8.39979791298157e-06	B cells	Igll1
89	3.13923287027144e-173	7.69813216314473	0.588	0.034	6.27846574054288e-170	B cells	Ighd
90	1.36691778995589e-151	7.65699261480175	0.257	0.009	2.73383557991177e-148	B cells	Fcrl5
91	0	7.03217993545583	0.446	0.024	0	Mon-Mac	Ace
92	0	6.33836886202894	0.525	0.036	0	Mon-Mac	Adgre4
93	3.11978904209016e-23	5.88558875718248	0.098	0.043	6.23957808418032e-20	Mon-Mac	Cd300e
94	0	5.65591639992262	0.738	0.102	0	Mon-Mac	Cfh
95	0	5.38321368985708	0.383	0.017	0	Mon-Mac	Spon1
96	0	5.35196006439839	0.584	0.06	0	Mon-Mac	Tppp3
97	0	5.29045291611771	0.95	0.225	0	Mon-Mac	Clec4a3
98	2.29811013993833e-56	5.28755648520971	0.085	0.008	4.59622027987667e-53	Mon-Mac	Adrb1
99	2.92627600512845e-191	5.18965785751356	0.383	0.038	5.8525520102569e-188	Mon-Mac	Tlr3
100	6.47535067505193e-96	5.06810852877701	0.211	0.043	1.29507013501039e-92	Mon-Mac	Batf3
101	0	4.96489139665982	0.905	0.361	0	Mon-Mac	Vcan
102	0	4.82014650086675	0.951	0.372	0	Mon-Mac	S100a4
103	0	4.7517059292432	0.807	0.133	0	Mon-Mac	Fcgr1
104	1.00898985483986e-30	4.67365401189494	0.033	0.004	2.01797970967972e-27	Mon-Mac	Gcsam
105	0.0078144667286901	4.64530724009157	0.283	0.034	1	Mon-Mac	Hpgd
106	0	4.61227097494445	0.954	0.36	0	Mon-Mac	Ccr2
107	0	4.5217254856762	0.725	0.145	0	Mon-Mac	Plcb1
108	0	4.50186737842382	0.894	0.35	0	Mon-Mac	Apoc2
109	0	4.47127371634038	0.938	0.228	0	Mon-Mac	Lrp1
110	0	4.4291094186391	0.921	0.285	0	Mon-Mac	Clec4a1
111	0	4.39811465362147	0.802	0.237	0	Mon-Mac	Nr4a2
112	0	4.34981094012511	0.579	0.05	0	Mon-Mac	Cx3cr1
113	0	4.31867310341868	0.518	0.03	0	Mon-Mac	Cfb
114	0	4.29665934283925	0.925	0.344	0	Mon-Mac	Ms4a6d
115	0	4.26208236313782	0.863	0.3	0	Mon-Mac	Apoe
116	0	4.25046131185292	0.754	0.155	0	Mon-Mac	Ifi207
117	0	4.23968689923792	0.958	0.295	0	Mon-Mac	Ms4a6b
118	0	4.22667545250945	0.905	0.282	0	Mon-Mac	Ms4a4c
119	3.97728381973516e-08	4.22381427136634	0.25	0.068	7.95456763947032e-05	Mon-Mac	Cryab
120	0	4.21677382337065	0.865	0.218	0	Mon-Mac	Mcub
121	0	12.5167743056049	0.488	0	0	T cells	Dapl1
122	0	11.9268944396369	0.235	0	0	T cells	Serpinb9b
123	0	11.3765099666643	0.55	0.011	0	T cells	Gm2682
124	2.18258062717122e-61	11.240565363415	0.403	0.024	4.36516125434243e-58	T cells	Trdc
125	5.44654040553672e-170	11.2143926973587	0.379	0	1.08930808110734e-166	T cells	Trgv2
126	0	11.1331587382794	0.512	0	0	T cells	Gzmk
127	0	11.1218154524206	0.829	0.026	0	T cells	Cd3e
128	0	11.0467191634657	0.641	0.009	0	T cells	Prf1
129	0	10.839579967112	0.498	0	0	T cells	Tcrg-C4
130	0	10.8176901940923	0.557	0	0	T cells	Foxp3
131	0	10.7585519000303	0.448	0.016	0	T cells	Klra8
132	0	10.5499062928207	0.738	0.007	0	T cells	Klrc2
133	0	10.5246169544839	0.47	0.003	0	T cells	Crmp1
134	0	10.5034695761097	0.767	0.023	0	T cells	Bcl11b
135	0	10.3986826704498	0.351	0.004	0	T cells	1700012B07Rik
136	3.38259827301029e-62	10.3105474223031	0.384	0.006	6.76519654602058e-59	T cells	Eomes
137	1.31954125343688e-185	10.3006205825169	0.436	0.026	2.63908250687376e-182	T cells	Klra4
138	1.10210131985862e-309	10.2389933526288	0.587	0.034	2.20420263971724e-306	T cells	Gzma
139	3.55993256990023e-33	10.2270458816074	0.416	0.041	7.11986513980046e-30	T cells	Xcl1
140	0	10.1296215573738	0.795	0.026	0	T cells	Il2rb
141	4.43936136447132e-257	10.0776270424573	0.72	0.048	8.87872272894264e-254	T cells	Trbc1
142	0	10.0265657280043	0.51	0.001	0	T cells	Themis
143	0	9.99812624703371	0.47	0.002	0	T cells	Samd3
144	1.86994658868785e-07	9.97287813449683	0.29	0.001	0.00037398931773757	T cells	Ncr1
145	0	9.93672304271599	0.599	0.008	0	T cells	Klrc1
146	1.83169033402923e-202	9.87595149496077	0.473	0.005	3.66338066805845e-199	T cells	Cd160
147	0	9.83569186377155	0.903	0.057	0	T cells	Trbc2
148	7.64818270507529e-111	9.79868386438912	0.478	0.02	1.52963654101506e-107	T cells	Sh2d1a
149	0	9.77474666084174	0.728	0.026	0	T cells	Cxcr6
150	0	9.77326799383911	0.668	0.019	0	T cells	Klre1
151	3.53643103760381e-30	10.4752268050637	0.01	0.012	7.07286207520762e-27	M2_Mac	Cxcl12
152	3.55923037178047e-124	10.3574409278701	0.197	0.005	7.11846074356095e-121	M2_Mac	Slc1a3
153	1.0463205064058e-96	10.3530445783654	0.208	0.007	2.0926410128116e-93	M2_Mac	Slco2b1
154	2.66365304115934e-13	10.1089398237236	0.187	0.003	5.32730608231868e-10	M2_Mac	Pmp22
155	8.74909293644489e-67	9.94088758604399	0.519	0.202	1.74981858728898e-63	M2_Mac	Mmp12
156	3.77754676591283e-259	9.65412905688292	0.585	0.059	7.55509353182567e-256	M2_Mac	Slc7a2
157	0	9.59080691932035	0.17	0	0	M2_Mac	Hspg2
158	1.50906603085483e-233	9.57322617888665	0.855	0.211	3.01813206170967e-230	M2_Mac	Arg1
159	1.47502186200545e-72	9.52746496689321	0.256	0.005	2.9500437240109e-69	M2_Mac	Spic
160	3.83754049126057e-27	9.25959175999045	0.215	0.035	7.67508098252114e-24	M2_Mac	Fcna
161	0	9.20075615288349	0.163	0	0	M2_Mac	Ibsp
162	1.3090866642655e-68	9.14797584091009	0.152	0.001	2.61817332853101e-65	M2_Mac	Pdgfc
163	0.000724007165685608	8.92330690887801	0.01	0	1	M2_Mac	Gpm6a
164	1.97773255131109e-26	8.59383	0.187	0.008	3.95546510262218e-23	M2_Mac	Igf1
165	9.06014509234544e-33	8.46295735701149	0.367	0.129	1.81202901846909e-29	M2_Mac	Mrc1
166	3.70304352987408e-42	8.38258466619686	0.315	0.082	7.40608705974816e-39	M2_Mac	C1qa
167	3.03532440445504e-66	8.34022587132488	0.377	0.085	6.07064880891008e-63	M2_Mac	Mertk
168	1.38070487042836e-22	8.28612764678843	0.235	0.056	2.76140974085671e-19	M2_Mac	Axl
169	2.47900274595882e-15	8.27759769731602	0.17	0.031	4.95800549191764e-12	M2_Mac	Gas6
170	5.99816991316003e-206	8.26027839480469	0.014	0	1.19963398263201e-202	M2_Mac	Serping1
171	1.20801321846083e-210	8.21603164198193	0.678	0.12	2.41602643692167e-207	M2_Mac	Gja1
172	1.52637441714443e-220	7.98793869888793	0.484	0.05	3.05274883428885e-217	M2_Mac	Anpep
173	2.76813900112256e-26	7.9136132806607	0.277	0.098	5.53627800224511e-23	M2_Mac	Vcam1
174	3.73050655432684e-92	7.87889784715336	0.17	0.008	7.46101310865367e-89	M2_Mac	Bgn
175	1.05626223636419e-45	7.79607852965913	0.304	0.058	2.11252447272839e-42	M2_Mac	C1qc
176	8.91182872271047e-12	7.79041651666344	0.138	0.007	1.78236574454209e-08	M2_Mac	Stab2
177	4.63594117517671e-250	7.6073519548175	0.651	0.078	9.27188235035342e-247	M2_Mac	C3ar1
178	1.79494142063282e-06	7.57935704790436	0.138	0.022	0.00358988284126564	M2_Mac	Slc16a9
179	1.77335963131892e-17	7.57323465544897	0.163	0.051	3.54671926263784e-14	M2_Mac	Col1a2
180	1.30618798978571e-11	7.4899548238546	0.17	0.066	2.61237597957142e-08	M2_Mac	Sparc
181	0.000673878403995698	12.9621689670085	0.42	0	1	pDCs	Klk1
182	0	10.0526595737531	0.785	0.021	0	pDCs	Cd209d
183	0	9.78109656302459	0.973	0.032	0	pDCs	Siglech
184	0	9.50509623238263	0.68	0.01	0	pDCs	Gm21762
185	1.29853147341843e-20	9.10754089957468	0.388	0.003	2.59706294683687e-17	pDCs	Sh3bgr
186	5.76529846349222e-317	9.09704573114696	0.817	0.027	1.15305969269844e-313	pDCs	Ccr9
187	0	8.96710925544819	0.758	0.004	0	pDCs	Pgam2
188	8.45291990104924e-42	8.55647359335869	0.379	0.004	1.69058398020985e-38	pDCs	Ptprf
189	1.85581777954179e-193	8.20926584568991	0.767	0.057	3.71163555908357e-190	pDCs	P2ry14
190	9.32631646447936e-65	7.94225865680706	0.607	0.028	1.86526329289587e-61	pDCs	Pacsin1
191	0	7.71421963114132	0.68	0.005	0	pDCs	Apod
192	2.01217047478308e-130	7.48522938135365	0.726	0.058	4.02434094956616e-127	pDCs	Cd300c
193	1.43548778008012e-84	7.41699199673906	0.603	0.026	2.87097556016025e-81	pDCs	Cd4
194	0.000303318845863743	7.3514299273441	0.484	0.028	0.606637691727485	pDCs	Cdh5
195	0	7.21208	0.84	0.06	0	pDCs	Cdh1
196	2.76901037709695e-120	7.1733688945191	0.813	0.077	5.53802075419389e-117	pDCs	Cox6a2
197	1.15180617221171e-73	7.11411010070012	0.644	0.022	2.30361234442341e-70	pDCs	Upb1
198	1.26750777552805e-122	6.85040682815183	0.772	0.1	2.53501555105609e-119	pDCs	Ccnd1
199	0	6.8296860706872	0.731	0.024	0	pDCs	Xlr3a
200	8.68938942754584e-317	6.60821433207311	0.904	0.055	1.73787788550917e-313	pDCs	Clec10a
201	4.02323487510807e-16	6.45980583805192	0.347	0.026	8.04646975021614e-13	pDCs	Clec9a
202	2.1951948120689e-148	6.45616502868467	0.845	0.071	4.39038962413781e-145	pDCs	Kmo
203	8.40413297914663e-244	6.38855483882112	0.913	0.115	1.68082659582933e-240	pDCs	Pltp
204	1.01401519860256e-141	6.18609527281491	0.968	0.305	2.02803039720512e-138	pDCs	Bst2
205	7.43703482570766e-201	6.16108854241921	0.813	0.079	1.48740696514153e-197	pDCs	Hs3st1
206	0	5.79734436945852	0.858	0.054	0	pDCs	Fads2
207	9.27996098418792e-280	5.7726765250183	0.904	0.104	1.85599219683758e-276	pDCs	Flt3
208	3.10288256447533e-236	5.7059782878396	0.813	0.062	6.20576512895066e-233	pDCs	Cd7
209	2.1988529692262e-226	5.67762575965451	0.932	0.089	4.39770593845239e-223	pDCs	Klrd1
210	9.09102637683518e-129	5.50692883830949	0.936	0.332	1.81820527536704e-125	pDCs	Lair1
