# Supplementary material for: Combination of single-cell and bulk RNA-seq reveals changes in the immune landscape in osteomyelitis
Source: Front Immunol. 2026 Feb 27;17:1746323. doi: 10.3389/fimmu.2026.1746323 (PMC12982112; doi:10.3389/fimmu.2026.1746323)
Supplement: Supplementary file 5 [file Table3.xlsx]

## Sheet: Sheet1
	p_val	avg_log2FC	pct.1	pct.2	p_val_adj	cluster	gene
1	6.53098605294779e-157	8.85282626789597	0.154	0.002	1.30619721058956e-153	Tmsb10+S100a4+ Mon	Phf11a
2	0	8.29536731469995	0.383	0.004	0	Tmsb10+S100a4+ Mon	Spon1
3	0	7.23564315004142	0.951	0.209	0	Tmsb10+S100a4+ Mon	Ccr2
4	0	7.17920019479248	0.739	0.023	0	Tmsb10+S100a4+ Mon	Cfh
5	5.59454632697248e-57	7.16039832793407	0.085	0.002	1.1189092653945e-53	Tmsb10+S100a4+ Mon	Adrb1
6	4.64631914669863e-57	7.11512613391649	0.033	0	9.29263829339726e-54	Tmsb10+S100a4+ Mon	Gcsam
7	0	7.02875431568582	0.903	0.111	0	Tmsb10+S100a4+ Mon	Ms4a4c
8	0	6.98250732928892	0.413	0.002	0	Tmsb10+S100a4+ Mon	Ciita
9	1.99476667836226e-290	6.96305877142443	0.447	0.003	3.98953335672451e-287	Tmsb10+S100a4+ Mon	Flt3
10	0	6.85302254931745	0.446	0.005	0	Tmsb10+S100a4+ Mon	Ace
11	0	6.80251512820024	0.903	0.207	0	Tmsb10+S100a4+ Mon	Vcan
12	0	6.78019780692425	0.957	0.16	0	Tmsb10+S100a4+ Mon	Ms4a6b
13	1.08109555432946e-129	6.77952788117664	0.07	0.001	2.16219110865892e-126	Tmsb10+S100a4+ Mon	Klrb1b
14	1.99452233129187e-155	6.64427682838591	0.065	0.001	3.98904466258374e-152	Tmsb10+S100a4+ Mon	Cd209a
15	0	6.6214755027068	0.725	0.011	0	Tmsb10+S100a4+ Mon	Plcb1
16	1.98012653361357e-77	6.51217944516965	0.21	0.005	3.96025306722714e-74	Tmsb10+S100a4+ Mon	Batf3
17	0	6.49088729577474	0.951	0.207	0	Tmsb10+S100a4+ Mon	S100a4
18	3.95331475046726e-124	6.46402783761494	0.452	0.006	7.90662950093453e-121	Tmsb10+S100a4+ Mon	Ms4a4b
19	2.22105292362472e-67	6.3445837240862	0.017	0	4.44210584724945e-64	Tmsb10+S100a4+ Mon	St8sia6
20	0	6.33155186867466	0.933	0.113	0	Tmsb10+S100a4+ Mon	Pld4
21	4.20908624462211e-61	6.31987868570883	0.03	0	8.41817248924422e-58	Tmsb10+S100a4+ Mon	Hepacam2
22	1.57159198482113e-57	6.20745845340353	0.348	0.004	3.14318396964226e-54	Tmsb10+S100a4+ Mon	Kmo
23	1.60812950549339e-71	6.11770291252006	0.036	0	3.21625901098678e-68	Tmsb10+S100a4+ Mon	Tnfsf4
24	0	6.02714946282585	0.882	0.031	0	Tmsb10+S100a4+ Mon	Ly86
25	1.85855390146745e-185	6.02575930736453	0.101	0.001	3.7171078029349e-182	Tmsb10+S100a4+ Mon	Gm17657
26	0	6.02405992336269	0.494	0.001	0	Tmsb10+S100a4+ Mon	Penk
27	0	5.95567529707494	0.986	0.217	0	Tmsb10+S100a4+ Mon	Ms4a6c
28	2.62247090087671e-214	5.83197073493523	0.571	0.047	5.24494180175343e-211	Tmsb10+S100a4+ Mon	Cbfa2t3
29	3.71660916192939e-147	5.81360296423115	0.429	0.008	7.43321832385878e-144	Tmsb10+S100a4+ Mon	Phf11b
30	0	5.7943998195584	0.557	0.011	0	Tmsb10+S100a4+ Mon	BE692007
31	8.74990266257569e-14	8.81323627450035	0	0	1.74998053251514e-10	Isg20+ Mac	Gm14964
32	3.15107970447978e-21	5.54430846640536	0.001	0.001	6.30215940895956e-18	Isg20+ Mac	C530008M17Rik
33	2.11110235293636e-39	4.04622724692226	0.044	0.006	4.22220470587272e-36	Isg20+ Mac	Tspan15
34	5.47618758149475e-05	3.91393322814631	0.001	0.021	0.109523751629895	Isg20+ Mac	Mtfp1
35	6.53866086678253e-13	3.34528864092599	0.063	0.021	1.30773217335651e-09	Isg20+ Mac	Ptcra
36	8.93344207677108e-13	3.24863918369583	0	0	1.78668841535422e-09	Isg20+ Mac	Nefh
37	4.38851525212205e-52	2.6993060622701	0.001	0.078	8.7770305042441e-49	Isg20+ Mac	Treml1
38	3.51059423534329e-14	2.56599749962105	0.002	0.005	7.02118847068659e-11	Isg20+ Mac	Itga2b
39	0.000184960805241696	2.55290703136664	0.019	0.007	0.369921610483392	Isg20+ Mac	Spns2
40	1.01252787721566e-09	2.4237133576797	0.001	0.001	2.02505575443133e-06	Isg20+ Mac	Gp5
41	6.63452451912011e-17	2.34230068252656	0.001	0.035	1.32690490382402e-13	Isg20+ Mac	Clu
42	0.00116569058813299	2.29905097266007	0.019	0.014	1	Isg20+ Mac	Gata1
43	1.96576225645625e-13	2.26395097603549	0.001	0.012	3.9315245129125e-10	Isg20+ Mac	Olfr1369-ps1
44	1.47865150986173e-12	2.21076872343577	0.041	0.021	2.95730301972346e-09	Isg20+ Mac	Ifit3
45	1.29517330713719e-27	2.17561253137782	0.001	0.001	2.59034661427439e-24	Isg20+ Mac	1810059H22Rik
46	2.98818714187903e-09	2.09680688164504	0	0	5.97637428375806e-06	Isg20+ Mac	1700027J07Rik
47	6.55047726750403e-08	2.00403571858403	0	0	0.000131009545350081	Isg20+ Mac	Vpreb2
48	1.47224508316249e-06	1.76152224772997	0	0.007	0.00294449016632498	Isg20+ Mac	1500009L16Rik
49	4.86872933282728e-47	1.73819166809374	0	0.01	9.73745866565456e-44	Isg20+ Mac	Hpn
50	2.16638004743465e-18	1.70734881916387	0.036	0.011	4.33276009486931e-15	Isg20+ Mac	Peg10
51	2.22935940662919e-52	1.52011411831384	0.284	0.157	4.45871881325838e-49	Isg20+ Mac	Oasl1
52	3.39398631099862e-08	1.49407660472399	0.034	0.017	6.78797262199724e-05	Isg20+ Mac	Slc6a20a
53	2.34313462156898e-25	1.42049396805351	0.002	0.007	4.68626924313795e-22	Isg20+ Mac	Siglech
54	3.08337549688197e-07	1.40629230348822	0.004	0.012	0.000616675099376395	Isg20+ Mac	Tpm2
55	0.000140645390362055	1.38182069902437	0.003	0.002	0.281290780724109	Isg20+ Mac	Prss28
56	1.70107435219205e-23	1.37457035602938	0.007	0.065	3.40214870438409e-20	Isg20+ Mac	Gfi1b
57	8.89024210897004e-42	1.32353345178639	0.065	0.016	1.77804842179401e-38	Isg20+ Mac	Cacna1s
58	0.000358011667180479	1.22100101836836	0.152	0.1	0.716023334360958	Isg20+ Mac	C730034F03Rik
59	4.89174994877372e-08	1.21637340497907	0	0.001	9.78349989754745e-05	Isg20+ Mac	Il4
60	2.04292472379468e-06	1.21456676214946	0.001	0.064	0.00408584944758936	Isg20+ Mac	Gng11
61	0	14.9983718574786	0.547	0	0	Ibsp+Bgn+ Mac	Ibsp
62	3.23593015526555e-107	13.7412161114608	0.035	0.023	6.4718603105311e-104	Ibsp+Bgn+ Mac	Cxcl12
63	0	13.5213072789762	0.047	0	0	Ibsp+Bgn+ Mac	Serping1
64	3.72528716731324e-135	13.4703070152143	0.512	0	7.45057433462647e-132	Ibsp+Bgn+ Mac	Pdgfc
65	0	13.0149020164788	0.07	0	0	Ibsp+Bgn+ Mac	Igfbp7
66	0	12.9670152505572	0.57	0.001	0	Ibsp+Bgn+ Mac	Bgn
67	0	12.482465224552	0.698	0	0	Ibsp+Bgn+ Mac	Slco2b1
68	1.21895485733166e-104	12.349497842028	0.047	0	2.43790971466333e-101	Ibsp+Bgn+ Mac	Chst2
69	0	11.9636836099675	0.57	0	0	Ibsp+Bgn+ Mac	Hspg2
70	5.97694861572466e-79	11.6477722694094	0.035	0	1.19538972314493e-75	Ibsp+Bgn+ Mac	Gpm6a
71	0	11.6211489574669	0.058	0	0	Ibsp+Bgn+ Mac	Fstl1
72	2.81179908150388e-244	11.5830359968979	0.547	0.017	5.62359816300776e-241	Ibsp+Bgn+ Mac	Col1a2
73	8.51149276074337e-237	11.4000517358253	0.756	0.008	1.70229855214867e-233	Ibsp+Bgn+ Mac	Spic
74	0	11.3136117534394	0.663	0.005	0	Ibsp+Bgn+ Mac	Slc1a3
75	5.02426797775644e-79	11.2679298773807	0.57	0.026	1.00485359555129e-75	Ibsp+Bgn+ Mac	Gas6
76	3.07072705361284e-53	11.038446241653	0.023	0	6.14145410722567e-50	Ibsp+Bgn+ Mac	Bok
77	2.46880347008928e-79	10.8724928468885	0.686	0.052	4.93760694017856e-76	Ibsp+Bgn+ Mac	Fcna
78	9.15845748409606e-84	10.7176959090627	0.047	0	1.83169149681921e-80	Ibsp+Bgn+ Mac	Timp3
79	2.1347761348461e-202	10.5798929854769	0.895	0.051	4.2695522696922e-199	Ibsp+Bgn+ Mac	Vcam1
80	0	10.5712703850394	0.57	0	0	Ibsp+Bgn+ Mac	Gfra2
81	4.96497221515222e-52	10.3726217875436	0.523	0.002	9.92994443030445e-49	Ibsp+Bgn+ Mac	Igf1
82	0	10.2383256340659	0.547	0	0	Ibsp+Bgn+ Mac	Ptpn14
83	0	10.2173763725251	0.547	0	0	Ibsp+Bgn+ Mac	Antxr1
84	8.99970552134304e-210	10.1910118009465	0.57	0.022	1.79994110426861e-206	Ibsp+Bgn+ Mac	Sparc
85	1.79595295230003e-27	10.1246785017287	0.012	0	3.59190590460006e-24	Ibsp+Bgn+ Mac	Islr
86	1.62035339232641e-58	10.0872461300926	0.465	0	3.24070678465282e-55	Ibsp+Bgn+ Mac	Stab2
87	0	10.0309914408042	0.57	0.001	0	Ibsp+Bgn+ Mac	Iigp1
88	3.60149760116302e-10	9.9110957625517	0.023	0	7.20299520232604e-07	Ibsp+Bgn+ Mac	Shank3
89	0	9.7409214139771	0.547	0	0	Ibsp+Bgn+ Mac	Lmo7
90	1.64297073469915e-173	9.72247429456236	0.116	0.004	3.2859414693983e-170	Ibsp+Bgn+ Mac	Cd4
91	0.00096527141057768	8.69773066599484	0.001	0	1	Retn+ Mac	Gm10457
92	0.0022859319444215	7.12115342590541	0.001	0	1	Retn+ Mac	Tnfrsf17
93	0	4.91860415580078	1	0.286	0	Retn+ Mac	Retn
94	3.74738337244751e-08	4.51492024522366	0	0.007	7.49476674489502e-05	Retn+ Mac	Hpn
95	0.00644308186095449	3.89384442664447	0	0	1	Retn+ Mac	Igkv10-96
96	0.00124677538184602	2.86612974261743	0.081	0.054	1	Retn+ Mac	Myh10
97	0.00288784399842732	2.76373295346393	0.001	0.024	1	Retn+ Mac	Hoxa9
98	0.00795673847483363	2.26001543493513	0	0.008	1	Retn+ Mac	Rnase12
99	0.00223015494085734	1.91105710978797	0.001	0.001	1	Retn+ Mac	St5
100	0.00439615264149859	1.88692089976952	0.002	0.017	1	Retn+ Mac	Fads2
101	1.58160298317528e-07	1.62801073601123	0.001	0.002	0.000316320596635056	Retn+ Mac	Myl10
102	1.84001092329392e-14	1.60640892595404	0.327	0.234	3.68002184658785e-11	Retn+ Mac	Kit
103	2.07820660156488e-07	1.52865273208166	0.2	0.149	0.000415641320312976	Retn+ Mac	Abcg2
104	4.07899777062582e-05	1.40891133772387	0	0	0.0815799554125164	Retn+ Mac	Tc2n
105	0.00270665295921162	1.38095159251889	0.001	0.001	1	Retn+ Mac	Aldh1a1
106	0.00375981628686353	1.35537435067892	0	0.001	1	Retn+ Mac	Chit1
107	1.78818895183019e-07	1.30048577541605	0.001	0.013	0.000357637790366039	Retn+ Mac	Rab38
108	7.04851473261791e-08	1.25317716306935	0.003	0.003	0.000140970294652358	Retn+ Mac	Aqp1
109	6.39873563824978e-08	1.19610217362574	0.002	0.045	0.000127974712764996	Retn+ Mac	Sapcd2
110	2.07330286623394e-06	1.1685088446859	0.072	0.038	0.00414660573246789	Retn+ Mac	Acsl6
111	0.00188186486988647	1.15323440294025	0.152	0.142	1	Retn+ Mac	Tspoap1
112	1.42606773849783e-09	1.12884767976552	0.076	0.124	2.85213547699566e-06	Retn+ Mac	Gm16196
113	8.71820642680073e-06	1.0907951202455	0.001	0.025	0.0174364128536015	Retn+ Mac	Hlf
114	0.000295541356779792	1.06858081165414	0.003	0.005	0.591082713559584	Retn+ Mac	Siglech
115	0.000247968285820907	0.977698228349056	0.001	0.021	0.495936571641815	Retn+ Mac	Tac2
116	0.00258087479851067	0.970284311190828	0.003	0.012	1	Retn+ Mac	Ermap
117	4.52967779698472e-05	0.962749253670909	0.043	0.032	0.0905935559396945	Retn+ Mac	Cd3g
118	0.000108985814305372	0.947076588464636	0.144	0.105	0.217971628610744	Retn+ Mac	Tnfrsf4
119	0.00529391523207403	0.93374292376201	0	0.001	1	Retn+ Mac	Klri2
120	4.3457940017641e-06	0.899403078287159	0.012	0.026	0.00869158800352821	Retn+ Mac	Hist1h1a
121	1.08220990317623e-13	9.05764502738879	0	0	2.16441980635246e-10	Mif+Cd63+ Mac	Tc2n
122	0.00282315960376519	4.72207424491337	0.192	0.211	1	Mif+Cd63+ Mac	Gdf15
123	9.52214608139238e-26	4.59538703846973	0.418	0.43	1.90442921627848e-22	Mif+Cd63+ Mac	Hspa1a
124	3.94310010620119e-21	4.35689193615666	0.404	0.424	7.88620021240238e-18	Mif+Cd63+ Mac	Hspa1b
125	9.45059347829472e-29	3.7643861873255	0.063	0.02	1.89011869565894e-25	Mif+Cd63+ Mac	Pdzk1ip1
126	3.62886050676999e-35	3.56047300338305	0.028	0.181	7.25772101353997e-32	Mif+Cd63+ Mac	Ccnb1
127	5.5847390458081e-22	3.54589129241211	0	0.001	1.11694780916162e-18	Mif+Cd63+ Mac	Mylk3
128	7.7989068598042e-58	3.38888318845147	0	0.002	1.55978137196084e-54	Mif+Cd63+ Mac	Gm16104
129	3.49751816720555e-06	3.32260848523997	0.215	0.334	0.00699503633441111	Mif+Cd63+ Mac	Serf1
130	3.48200835873626e-30	3.30825814247475	0.001	0.001	6.96401671747251e-27	Mif+Cd63+ Mac	Rec114
131	1.9297399824436e-07	3.14011066895263	0.001	0.014	0.00038594799648872	Mif+Cd63+ Mac	Mboat2
132	0.000880991114517898	3.10844987012567	0	0.006	1	Mif+Cd63+ Mac	Redrum
133	1.49164527434311e-10	3.03720602813875	0.099	0.229	2.98329054868622e-07	Mif+Cd63+ Mac	Dhfr
134	3.42719075250742e-05	3.01592023344563	0.003	0.025	0.0685438150501485	Mif+Cd63+ Mac	Smim1
135	2.2035450450835e-22	2.86957284322756	0	0.008	4.40709009016699e-19	Mif+Cd63+ Mac	Hpn
136	0.000172119484608306	2.7515354529801	0	0	0.344238969216612	Mif+Cd63+ Mac	Mrvi1
137	3.4177218988366e-24	2.71526389395356	0.069	0.059	6.83544379767321e-21	Mif+Cd63+ Mac	Defb40
138	0.000548635758252399	2.6907490147757	0	0.006	1	Mif+Cd63+ Mac	Synm
139	1.75701519275322e-37	2.67207484355639	0.062	0.026	3.51403038550643e-34	Mif+Cd63+ Mac	Myl4
140	2.69611184508417e-45	2.64752377818061	0.019	0.032	5.39222369016834e-42	Mif+Cd63+ Mac	Gypa
141	5.7959156017733e-160	2.57651086274317	0.762	0.705	1.15918312035466e-156	Mif+Cd63+ Mac	Hsp90aa1
142	4.6578234701802e-14	2.55634269928387	0.001	0.004	9.31564694036041e-11	Mif+Cd63+ Mac	Gm12976
143	9.89573733901241e-10	2.53054372981173	0.002	0.023	1.97914746780248e-06	Mif+Cd63+ Mac	Krt81
144	4.19115506222487e-26	2.50414932416295	0.095	0.203	8.38231012444974e-23	Mif+Cd63+ Mac	Il10
145	7.72643442946166e-08	2.50103	0.197	0.334	0.000154528688589233	Mif+Cd63+ Mac	Bcl2a1d
146	4.7393240684208e-12	2.48153168990724	0.001	0.004	9.4786481368416e-09	Mif+Cd63+ Mac	Rapsn
147	5.81315754427666e-43	2.47389459946409	0.374	0.356	1.16263150885533e-39	Mif+Cd63+ Mac	Blvrb
148	1.08931393256792e-44	2.45248194141546	0.048	0.167	2.17862786513584e-41	Mif+Cd63+ Mac	Gpnmb
149	1.20428038061445e-22	2.35453312590785	0	0.001	2.40856076122891e-19	Mif+Cd63+ Mac	Kcng2
150	0.00499775448520506	2.31476920093866	0.188	0.296	1	Mif+Cd63+ Mac	Gas2l3
151	2.81210090261267e-06	4.97948309191593	0	0.006	0.00562420180522534	Gm34455+ Mac	Hpn
152	3.5376779759418e-10	3.77348822926117	0.039	0.011	7.07535595188361e-07	Gm34455+ Mac	Sec14l2
153	0	3.58873883701426	1	0.325	0	Gm34455+ Mac	Gm34455
154	0.000379927797692042	3.17362919936098	0.002	0.007	0.759855595384084	Gm34455+ Mac	Gfod2
155	0.00189913642521295	3.02606030350081	0.003	0.001	1	Gm34455+ Mac	Epdr1
156	0.000138405481311632	2.44545168604717	0.003	0.002	0.276810962623264	Gm34455+ Mac	Ces2g
157	0.000583072771458669	2.29813864993073	0.002	0.003	1	Gm34455+ Mac	Rapsn
158	3.22772872466316e-05	2.14554627450595	0.002	0.007	0.0645545744932632	Gm34455+ Mac	Tmem108
159	7.87236046358766e-09	1.9076620048722	0.096	0.065	1.57447209271753e-05	Gm34455+ Mac	Hist1h2bj
160	0.00047800141973175	1.87347418441613	0	0	0.956002839463499	Gm34455+ Mac	Tc2n
161	2.07473994121925e-07	1.72609989021449	0.002	0.01	0.000414947988243849	Gm34455+ Mac	Tcf7
162	0.00474125354148036	1.67852042631693	0.002	0.001	1	Gm34455+ Mac	Rec114
163	0.00177899776880016	1.61736986375654	0.003	0.019	1	Gm34455+ Mac	Trac
164	1.20094490063802e-08	1.56942801888432	0.085	0.038	2.40188980127603e-05	Gm34455+ Mac	Acsl6
165	0.00201396214350543	1.43678107995638	0.038	0.041	1	Gm34455+ Mac	Gm45184
166	6.32286451267356e-10	1.31582996694316	0	0	1.26457290253471e-06	Gm34455+ Mac	Asb17
167	0.00406141328438747	1.27472882939668	0.108	0.079	1	Gm34455+ Mac	Cd300c
168	2.81490382331058e-05	1.19813209424176	0.056	0.043	0.0562980764662116	Gm34455+ Mac	Slfn14
169	0.00580197772207194	1.1703597818019	0.06	0.125	1	Gm34455+ Mac	Wdr12
170	9.7625107336342e-06	1.14786869623316	0.019	0.014	0.0195250214672684	Gm34455+ Mac	Rad51
171	2.52806722561131e-13	1.10732056619892	0.088	0.032	5.05613445122262e-10	Gm34455+ Mac	Oosp1
172	0.000949155432393047	1.08462139678045	0.002	0.002	1	Gm34455+ Mac	Tspo2
173	0.000425928082956651	1.04015087458018	0.091	0.055	0.851856165913301	Gm34455+ Mac	Mybl2
174	2.63239068799616e-09	1.0278152473276	0.005	0.059	5.26478137599232e-06	Gm34455+ Mac	Ift140
175	8.18750615557507e-06	0.963067878114481	0.003	0.046	0.0163750123111501	Gm34455+ Mac	Pimreg
176	4.83522136822166e-06	0.947062061292769	0	0.032	0.00967044273644332	Gm34455+ Mac	Klra3
177	0.00326761464180401	0.928505161572912	0.008	0.028	1	Gm34455+ Mac	Hsd17b1
178	0.000634271288592172	0.913842005608594	0.002	0.008	1	Gm34455+ Mac	Lef1
179	0.000200150876628209	0.912635109846072	0.013	0.026	0.400301753256418	Gm34455+ Mac	Zfpm1
180	3.17371901034103e-05	0.901199145263436	0.475	0.422	0.0634743802068206	Gm34455+ Mac	Fosb
181	0.000210813347878696	8.55198834196625	0.002	0.011	0.421626695757392	Cstdc4+ Mac	Olfr655
182	1.15631896458319e-106	6.67662105326558	0.513	0.159	2.31263792916638e-103	Cstdc4+ Mac	Cstdc5
183	2.30144127758099e-114	5.65384972914869	0.525	0.18	4.60288255516198e-111	Cstdc4+ Mac	Stfa2
184	0.00130527513795966	5.57384913382456	0.002	0.01	1	Cstdc4+ Mac	Rab4a
185	8.6560223674833e-07	5.54762549229212	0.003	0.023	0.00173120447349666	Cstdc4+ Mac	B230312C02Rik
186	3.21441346215061e-06	4.99645196921881	0	0.006	0.00642882692430122	Cstdc4+ Mac	Hpn
187	1.96274859373697e-65	4.87678900317519	0.429	0.102	3.92549718747395e-62	Cstdc4+ Mac	Stfa1
188	1.88833620980314e-122	4.29768	0.601	0.245	3.77667241960629e-119	Cstdc4+ Mac	Csta3
189	1.11781092360598e-51	3.84573626293782	0.482	0.262	2.23562184721196e-48	Cstdc4+ Mac	Csta2
190	0.00129732744500652	2.8618485140675	0.002	0.001	1	Cstdc4+ Mac	St5
191	7.85083823379177e-08	2.74463005310871	0.002	0.003	0.000157016764675835	Cstdc4+ Mac	Aqp1
192	5.03426903311163e-07	2.73155560330129	0.04	0.022	0.00100685380662233	Cstdc4+ Mac	Dctd
193	9.31913317937225e-16	2.37688420394204	0.288	0.149	1.86382663587445e-12	Cstdc4+ Mac	Stfa3
194	2.28956440540543e-138	2.28089438795507	0.872	0.546	4.57912881081086e-135	Cstdc4+ Mac	Cstdc4
195	0.00051600118922972	1.89044306171902	0	0	1	Cstdc4+ Mac	Tc2n
196	6.29708703643352e-111	1.88413855377659	0.854	0.561	1.2594174072867e-107	Cstdc4+ Mac	Stfa2l1
197	1.73370084924953e-06	1.86278614543839	0.002	0.003	0.00346740169849905	Cstdc4+ Mac	Scd1
198	0.00982358676678351	1.79721285887382	0	0	1	Cstdc4+ Mac	Tnfrsf17
199	4.55985379010711e-05	1.75055495683093	0.024	0.06	0.0911970758021422	Cstdc4+ Mac	Klf1
200	0.00688863466383704	1.74266070691593	0.002	0.015	1	Cstdc4+ Mac	Prkcq
201	3.73363126809429e-15	1.69064867758793	0.25	0.142	7.46726253618857e-12	Cstdc4+ Mac	AI463229
202	0.000181948468841583	1.59044444975007	0.223	0.18	0.363896937683167	Cstdc4+ Mac	Ldhc
203	0.000111272249202286	1.52844320691935	0.105	0.058	0.222544498404571	Cstdc4+ Mac	Clec4b2
204	4.22872850891217e-05	1.49061850450381	0.002	0.007	0.0845745701782434	Cstdc4+ Mac	Ms4a1
205	0.000971322211626664	1.32494431139219	0.057	0.033	1	Cstdc4+ Mac	Cacna1s
206	9.72185669989097e-05	1.21014663493588	0.12	0.081	0.194437133997819	Cstdc4+ Mac	Tnfrsf13c
207	0.00437126095400405	1.11859444294855	0.071	0.084	1	Cstdc4+ Mac	Clspn
208	0.000109616007320087	1.10997443333437	0.048	0.068	0.219232014640174	Cstdc4+ Mac	Chst13
209	5.49339318344771e-06	0.964030938595654	0	0.032	0.0109867863668954	Cstdc4+ Mac	Klra3
210	1.49900001067891e-05	0.957267198368482	0.048	0.022	0.0299800002135781	Cstdc4+ Mac	Abcg4
211	8.01346519778179e-234	6.88426417184496	1	0.328	1.60269303955636e-230	Cxcl1+Ccl4+ Mac	Cxcl1
212	0.00294690343769659	6.29094833880288	0	0.006	1	Cxcl1+Ccl4+ Mac	Hpn
213	0.00789521341250377	3.81450097785752	0.022	0.064	1	Cxcl1+Ccl4+ Mac	Dppa3
214	0.000300594847591136	3.38006597499808	0.004	0.054	0.601189695182273	Cxcl1+Ccl4+ Mac	Wdr60
215	0.000527281401634157	3.31022254113132	0.004	0.055	1	Cxcl1+Ccl4+ Mac	Car7
216	2.22370528590833e-06	3.27566580444262	0.007	0.092	0.00444741057181665	Cxcl1+Ccl4+ Mac	Icos
217	1.02427357967657e-09	3.21832001491504	0.041	0.204	2.04854715935313e-06	Cxcl1+Ccl4+ Mac	Areg
218	0.00322698662967436	2.72232881887223	0	0.001	1	Cxcl1+Ccl4+ Mac	Mylk3
219	8.6746481694055e-07	2.67467772317262	0.007	0.132	0.0017349296338811	Cxcl1+Ccl4+ Mac	Cst7
220	0.00341752491536058	2.57733714945624	0.007	0.053	1	Cxcl1+Ccl4+ Mac	Mogat2
221	5.56779579603149e-09	2.4423445832606	0.034	0.183	1.1135591592063e-05	Cxcl1+Ccl4+ Mac	Il10
222	2.16499184500763e-05	2.42561874761133	0.011	0.102	0.0432998369001527	Cxcl1+Ccl4+ Mac	Gm8251
223	7.43142632309401e-05	2.33402252035695	0.004	0.002	0.14862852646188	Cxcl1+Ccl4+ Mac	Tspo2
224	0.00370845732659433	2.25852730817972	0	0.031	1	Cxcl1+Ccl4+ Mac	Klra3
225	0.00059629736765223	2.25770372114886	0	0.042	1	Cxcl1+Ccl4+ Mac	Acsl6
226	0.00642158979841644	2.24453130816862	0.007	0.048	1	Cxcl1+Ccl4+ Mac	Ctla2b
227	0.000165799224742674	2.19321587302964	0.007	0.036	0.331598449485349	Cxcl1+Ccl4+ Mac	Rhd
228	0.00331537461633356	2.1320790596172	0	0.035	1	Cxcl1+Ccl4+ Mac	Cacna1s
229	4.15536141120933e-07	2.05003970898031	0	0.002	0.000831072282241866	Cxcl1+Ccl4+ Mac	Gm16104
230	0.00378812352473047	1.97857230080028	0	0.034	1	Cxcl1+Ccl4+ Mac	Hs3st1
231	1.98381924345351e-05	1.8629521994627	0.019	0.106	0.0396763848690703	Cxcl1+Ccl4+ Mac	Ache
232	1.29605350272741e-09	1.83955093193582	0.124	0.348	2.59210700545481e-06	Cxcl1+Ccl4+ Mac	Id3
233	1.48041372434405e-32	1.77106744780422	0.805	0.714	2.9608274486881e-29	Cxcl1+Ccl4+ Mac	Ccl4
234	0.00505147222289487	1.74522750195606	0.004	0.043	1	Cxcl1+Ccl4+ Mac	Sapcd2
235	0.00118514691256917	1.67799229373776	0	0.016	1	Cxcl1+Ccl4+ Mac	5430401H09Rik
236	4.15685393137284e-14	1.66972682258965	0.633	0.611	8.31370786274568e-11	Cxcl1+Ccl4+ Mac	Cxcl3
237	0.000878817170310696	1.50228926156745	0	0.002	1	Cxcl1+Ccl4+ Mac	St5
238	0.00320576192667901	1.47875743600966	0.004	0.039	1	Cxcl1+Ccl4+ Mac	Src
239	1.49222465298551e-10	1.47852848650822	0.079	0.309	2.98444930597101e-07	Cxcl1+Ccl4+ Mac	Bcl2a1d
240	5.69598115290154e-06	1.4477338744749	0.011	0.063	0.0113919623058031	Cxcl1+Ccl4+ Mac	Ly6d
241	0	9.24459877558828	0.92	0.101	0	Arg1+Sdc4+ Mac	Arg1
242	9.7340156936268e-32	9.02416529270583	0.425	0.174	1.94680313872536e-28	Arg1+Sdc4+ Mac	Mmp12
243	1.75413548381918e-277	8.59605032114802	0.75	0.073	3.50827096763836e-274	Arg1+Sdc4+ Mac	Sdc1
244	4.06505018474578e-29	8.49916811673259	0.075	0.006	8.13010036949155e-26	Arg1+Sdc4+ Mac	Prss50
245	3.43281751427643e-42	8.42543314633182	0.09	0.006	6.86563502855287e-39	Arg1+Sdc4+ Mac	Ackr3
246	2.00301791960572e-228	8.10941910841292	0.515	0.039	4.00603583921143e-225	Arg1+Sdc4+ Mac	Slc7a2
247	1.02993828043751e-193	7.9194217016924	0.66	0.086	2.05987656087502e-190	Arg1+Sdc4+ Mac	Gja1
248	2.36273182176584e-277	7.80508270093843	0.715	0.068	4.72546364353167e-274	Arg1+Sdc4+ Mac	Emp1
249	5.0862136323994e-316	7.79394491195491	0.975	0.098	1.01724272647988e-312	Arg1+Sdc4+ Mac	Sdc4
250	4.17941762427598e-268	7.61141020574063	0.385	0.013	8.35883524855195e-265	Arg1+Sdc4+ Mac	Cd200
251	3.64605777656698e-252	7.41974729930408	0.74	0.057	7.29211555313397e-249	Arg1+Sdc4+ Mac	Il7r
252	7.8485514122151e-99	7.35615883905453	0.735	0.228	1.56971028244302e-95	Arg1+Sdc4+ Mac	Mt2
253	1.91252402732534e-183	7.28534518546832	0.385	0.022	3.82504805465068e-180	Arg1+Sdc4+ Mac	Anpep
254	1.19172578554021e-127	7.25212137085949	0.25	0.013	2.38345157108042e-124	Arg1+Sdc4+ Mac	Pmepa1
255	0	7.19209821576102	0.915	0.101	0	Arg1+Sdc4+ Mac	Mmp14
256	1.34208150132124e-10	7.07861016968334	0.04	0.001	2.68416300264248e-07	Arg1+Sdc4+ Mac	Myl10
257	5.03143945283468e-146	6.83962745845596	0.62	0.074	1.00628789056694e-142	Arg1+Sdc4+ Mac	C3ar1
258	1.24727489991114e-26	6.71009849452243	0.405	0.179	2.49454979982228e-23	Arg1+Sdc4+ Mac	Tnfrsf9
259	2.5436786571563e-95	6.63077312444667	0.15	0.007	5.0873573143126e-92	Arg1+Sdc4+ Mac	Mmp13
260	1.65518671146492e-69	6.62291903586974	0.33	0.035	3.31037342292984e-66	Arg1+Sdc4+ Mac	Prelid2
261	2.78990587761687e-107	6.58883517397211	0.415	0.042	5.57981175523374e-104	Arg1+Sdc4+ Mac	Spire1
262	3.46371533128704e-295	6.40610846936725	0.835	0.093	6.92743066257407e-292	Arg1+Sdc4+ Mac	Dab2
263	1.43158788258858e-12	6.28932219748374	0.005	0	2.86317576517717e-09	Arg1+Sdc4+ Mac	Arhgdig
264	7.92141687654618e-73	6.05731474415209	0.16	0.008	1.58428337530924e-69	Arg1+Sdc4+ Mac	Pmp22
265	2.98074409119879e-129	6.01911779946654	0.585	0.099	5.96148818239758e-126	Arg1+Sdc4+ Mac	Procr
266	0.00796778247997514	5.77018959902993	0.005	0	1	Arg1+Sdc4+ Mac	Crmp1
267	2.55169254437929e-200	5.71560118749858	0.735	0.066	5.10338508875858e-197	Arg1+Sdc4+ Mac	Ass1
268	3.90511558792157e-175	5.70726519610961	0.84	0.177	7.81023117584313e-172	Arg1+Sdc4+ Mac	Cxcl16
269	2.67200223485822e-157	5.61454018714365	0.95	0.319	5.34400446971644e-154	Arg1+Sdc4+ Mac	Cd38
270	3.1481970334301e-36	5.60536616217066	0.28	0.066	6.2963940668602e-33	Arg1+Sdc4+ Mac	Sphk1
